# Supplementary material for: Transcriptome analysis provides genome annotation and expression profiles in the central nervous system of Lymnaea stagnalis at different ages
Source: BMC Genomics. 2021 Sep 3;22:637. doi: 10.1186/s12864-021-07946-y (PMC8414863; doi:10.1186/s12864-021-07946-y)
Supplement: Supplementary file 1 — Additional file 1. [file 12864_2021_7946_MOESM1_ESM.xlsx]

## Sheet: Suppl_file_2
LSTA.1000.1	transdecoder	gene	1	1237	.	+	.	ID=GENE.LSTA.1000.1~~LSTA.1000.1.p1;Name=ORF%20type%3A3prime_partial%20len%3A277%20%28%2B%29%2Cscore%3D47.27%2Clcl%7CNW_004797955.1_prot_XP_012943550.1_21785%7C82.609%7C5.11e-134
LSTA.1000.1	transdecoder	mRNA	1	1237	.	+	.	ID=LSTA.1000.1.p1;Parent=GENE.LSTA.1000.1~~LSTA.1000.1.p1;Name=ORF%20type%3A3prime_partial%20len%3A277%20%28%2B%29%2Cscore%3D47.27%2Clcl%7CNW_004797955.1_prot_XP_012943550.1_21785%7C82.609%7C5.11e-134
LSTA.1000.1	transdecoder	five_prime_UTR	1	409	.	+	.	ID=LSTA.1000.1.p1.utr5p1;Parent=LSTA.1000.1.p1
LSTA.1000.1	transdecoder	exon	1	1237	.	+	.	ID=LSTA.1000.1.p1.exon1;Parent=LSTA.1000.1.p1
LSTA.1000.1	transdecoder	CDS	410	1237	.	+	0	ID=cds.LSTA.1000.1.p1;Parent=LSTA.1000.1.p1
LSTA.1000.2	transdecoder	gene	1	1109	.	+	.	ID=GENE.LSTA.1000.2~~LSTA.1000.2.p1;Name=ORF%20type%3A3prime_partial%20len%3A331%20%28%2B%29%2Cscore%3D51.80%2Clcl%7CNW_004797955.1_prot_XP_012943550.1_21785%7C82.609%7C1.05e-133%2CSAP%7CPF02037.27%7C1e-09
LSTA.1000.2	transdecoder	mRNA	1	1109	.	+	.	ID=LSTA.1000.2.p1;Parent=GENE.LSTA.1000.2~~LSTA.1000.2.p1;Name=ORF%20type%3A3prime_partial%20len%3A331%20%28%2B%29%2Cscore%3D51.80%2Clcl%7CNW_004797955.1_prot_XP_012943550.1_21785%7C82.609%7C1.05e-133%2CSAP%7CPF02037.27%7C1e-09
LSTA.1000.2	transdecoder	five_prime_UTR	1	119	.	+	.	ID=LSTA.1000.2.p1.utr5p1;Parent=LSTA.1000.2.p1
LSTA.1000.2	transdecoder	exon	1	1109	.	+	.	ID=LSTA.1000.2.p1.exon1;Parent=LSTA.1000.2.p1
LSTA.1000.2	transdecoder	CDS	120	1109	.	+	0	ID=cds.LSTA.1000.2.p1;Parent=LSTA.1000.2.p1
LSTA.10000.1	transdecoder	gene	1	2147	.	+	.	ID=GENE.LSTA.10000.1~~LSTA.10000.1.p1;Name=ORF%20type%3Acomplete%20len%3A647%20%28%2B%29%2Cscore%3D150.37%2Clcl%7CNW_004797283.1_prot_XP_005090184.1_1480%7C84.019%7C0.0%2CDEAD%7CPF00270.29%7C1.6e-42%2CDEAD%7CPF00270.29%7C7.4e%2B02%2CHelicase_C%7CPF00271.31%7C3.5e%2B03%2CHelicase_C%7CPF00271.31%7C2.5e-29%2CResIII%7CPF04851.15%7C0.00062%2Czf-CCHC%7CPF00098.23%7C1.2e%2B04%2Czf-CCHC%7CPF00098.23%7C0.…
LSTA.10000.1	transdecoder	mRNA	1	2147	.	+	.	ID=LSTA.10000.1.p1;Parent=GENE.LSTA.10000.1~~LSTA.10000.1.p1;Name=ORF%20type%3Acomplete%20len%3A647%20%28%2B%29%2Cscore%3D150.37%2Clcl%7CNW_004797283.1_prot_XP_005090184.1_1480%7C84.019%7C0.0%2CDEAD%7CPF00270.29%7C1.6e-42%2CDEAD%7CPF00270.29%7C7.4e%2B02%2CHelicase_C%7CPF00271.31%7C3.5e%2B03%2CHelicase_C%7CPF00271.31%7C2.5e-29%2CResIII%7CPF04851.15%7C0.00062%2Czf-CCHC%7CPF00098.23%7C1.2e%2B04%2Czf…
LSTA.10000.1	transdecoder	five_prime_UTR	1	129	.	+	.	ID=LSTA.10000.1.p1.utr5p1;Parent=LSTA.10000.1.p1
LSTA.10000.1	transdecoder	exon	1	2147	.	+	.	ID=LSTA.10000.1.p1.exon1;Parent=LSTA.10000.1.p1
LSTA.10000.1	transdecoder	CDS	130	2070	.	+	0	ID=cds.LSTA.10000.1.p1;Parent=LSTA.10000.1.p1
LSTA.10000.1	transdecoder	three_prime_UTR	2071	2147	.	+	.	ID=LSTA.10000.1.p1.utr3p1;Parent=LSTA.10000.1.p1
LSTA.10001.1	transdecoder	gene	1	2674	.	+	.	ID=GENE.LSTA.10001.1~~LSTA.10001.1.p1;Name=ORF%20type%3A5prime_partial%20len%3A109%20%28%2B%29%2Cscore%3D11.33%2Clcl%7CNW_004797283.1_prot_XP_012939807.1_1484%7C100.000%7C9.61e-28%2CbZIP_1%7CPF00170.21%7C1.3e%2B04%2CbZIP_1%7CPF00170.21%7C8.2e-15%2CbZIP_2%7CPF07716.15%7C6.4e%2B03%2CbZIP_2%7CPF07716.15%7C3.5e-06%2CRh5%7CPF18515.1%7C0.034%2CGPDPase_memb%7CPF10110.9%7C0.082%2CDUF4988%7CPF16378.5%7C0.…
LSTA.10001.1	transdecoder	mRNA	1	2674	.	+	.	ID=LSTA.10001.1.p1;Parent=GENE.LSTA.10001.1~~LSTA.10001.1.p1;Name=ORF%20type%3A5prime_partial%20len%3A109%20%28%2B%29%2Cscore%3D11.33%2Clcl%7CNW_004797283.1_prot_XP_012939807.1_1484%7C100.000%7C9.61e-28%2CbZIP_1%7CPF00170.21%7C1.3e%2B04%2CbZIP_1%7CPF00170.21%7C8.2e-15%2CbZIP_2%7CPF07716.15%7C6.4e%2B03%2CbZIP_2%7CPF07716.15%7C3.5e-06%2CRh5%7CPF18515.1%7C0.034%2CGPDPase_memb%7CPF10110.9%7C0.082%2CD…
LSTA.10001.1	transdecoder	exon	1	2674	.	+	.	ID=LSTA.10001.1.p1.exon1;Parent=LSTA.10001.1.p1
LSTA.10001.1	transdecoder	CDS	3	329	.	+	0	ID=cds.LSTA.10001.1.p1;Parent=LSTA.10001.1.p1
LSTA.10001.1	transdecoder	three_prime_UTR	330	2674	.	+	.	ID=LSTA.10001.1.p1.utr3p1;Parent=LSTA.10001.1.p1
LSTA.10003.1	transdecoder	gene	1	752	.	+	.	ID=GENE.LSTA.10003.1~~LSTA.10003.1.p1;Name=ORF%20type%3A3prime_partial%20len%3A217%20%28%2B%29%2Cscore%3D63.10%2Clcl%7CNW_013431266.1_prot_XP_013089894.1_26068%7C95.475%7C2.42e-148%2CpKID%7CPF02173.17%7C3.2e-15
LSTA.10003.1	transdecoder	mRNA	1	752	.	+	.	ID=LSTA.10003.1.p1;Parent=GENE.LSTA.10003.1~~LSTA.10003.1.p1;Name=ORF%20type%3A3prime_partial%20len%3A217%20%28%2B%29%2Cscore%3D63.10%2Clcl%7CNW_013431266.1_prot_XP_013089894.1_26068%7C95.475%7C2.42e-148%2CpKID%7CPF02173.17%7C3.2e-15
LSTA.10003.1	transdecoder	five_prime_UTR	1	102	.	+	.	ID=LSTA.10003.1.p1.utr5p1;Parent=LSTA.10003.1.p1
LSTA.10003.1	transdecoder	exon	1	752	.	+	.	ID=LSTA.10003.1.p1.exon1;Parent=LSTA.10003.1.p1
LSTA.10003.1	transdecoder	CDS	103	750	.	+	0	ID=cds.LSTA.10003.1.p1;Parent=LSTA.10003.1.p1
LSTA.10004.1	transdecoder	gene	1	1350	.	+	.	ID=GENE.LSTA.10004.1~~LSTA.10004.1.p1;Name=ORF%20type%3Acomplete%20len%3A329%20%28%2B%29%2Cscore%3D83.19%2Clcl%7CNW_013193536.1_prot_XP_013088392.1_2728%7C62.195%7C6.88e-124
LSTA.10004.1	transdecoder	mRNA	1	1350	.	+	.	ID=LSTA.10004.1.p1;Parent=GENE.LSTA.10004.1~~LSTA.10004.1.p1;Name=ORF%20type%3Acomplete%20len%3A329%20%28%2B%29%2Cscore%3D83.19%2Clcl%7CNW_013193536.1_prot_XP_013088392.1_2728%7C62.195%7C6.88e-124
LSTA.10004.1	transdecoder	five_prime_UTR	1	17	.	+	.	ID=LSTA.10004.1.p1.utr5p1;Parent=LSTA.10004.1.p1
LSTA.10004.1	transdecoder	exon	1	1350	.	+	.	ID=LSTA.10004.1.p1.exon1;Parent=LSTA.10004.1.p1
LSTA.10004.1	transdecoder	CDS	18	1004	.	+	0	ID=cds.LSTA.10004.1.p1;Parent=LSTA.10004.1.p1
LSTA.10004.1	transdecoder	three_prime_UTR	1005	1350	.	+	.	ID=LSTA.10004.1.p1.utr3p1;Parent=LSTA.10004.1.p1
LSTA.10005.1	transdecoder	gene	1	11960	.	-	.	ID=GENE.LSTA.10005.1~~LSTA.10005.1.p1;Name=ORF%20type%3Acomplete%20len%3A468%20%28-%29%2Cscore%3D130.72%2Clcl%7CNW_013421418.1_prot_XP_013087173.1_23659%7C74.573%7C0.0%2CFez1%7CPF06818.15%7C1.2e%2B03%2CFez1%7CPF06818.15%7C7.4e-21%2CDUF641%7CPF04859.12%7C1.1%2CDUF641%7CPF04859.12%7C0.88%2CDUF641%7CPF04859.12%7C80%2CDUF641%7CPF04859.12%7C32%2CPKcGMP_CC%7CPF16808.5%7C0.041%2CPKcGMP_CC%7CPF16808.5%7C…
LSTA.10005.1	transdecoder	mRNA	1	11960	.	-	.	ID=LSTA.10005.1.p1;Parent=GENE.LSTA.10005.1~~LSTA.10005.1.p1;Name=ORF%20type%3Acomplete%20len%3A468%20%28-%29%2Cscore%3D130.72%2Clcl%7CNW_013421418.1_prot_XP_013087173.1_23659%7C74.573%7C0.0%2CFez1%7CPF06818.15%7C1.2e%2B03%2CFez1%7CPF06818.15%7C7.4e-21%2CDUF641%7CPF04859.12%7C1.1%2CDUF641%7CPF04859.12%7C0.88%2CDUF641%7CPF04859.12%7C80%2CDUF641%7CPF04859.12%7C32%2CPKcGMP_CC%7CPF16808.5%7C0.041%2CP…
LSTA.10005.1	transdecoder	five_prime_UTR	11250	11960	.	-	.	ID=LSTA.10005.1.p1.utr5p1;Parent=LSTA.10005.1.p1
LSTA.10005.1	transdecoder	exon	1	11960	.	-	.	ID=LSTA.10005.1.p1.exon1;Parent=LSTA.10005.1.p1
LSTA.10005.1	transdecoder	CDS	9846	11249	.	-	0	ID=cds.LSTA.10005.1.p1;Parent=LSTA.10005.1.p1
LSTA.10005.1	transdecoder	three_prime_UTR	1	9845	.	-	.	ID=LSTA.10005.1.p1.utr3p1;Parent=LSTA.10005.1.p1
LSTA.10005.1	transdecoder	gene	1	11960	.	-	.	ID=GENE.LSTA.10005.1~~LSTA.10005.1.p3;Name=ORF%20type%3Acomplete%20len%3A173%20%28-%29%2Cscore%3D24.93%2CFocal_AT%7CPF03623.13%7C0.0013%2CDUF4456%7CPF14644.6%7C0.13
LSTA.10005.1	transdecoder	mRNA	1	11960	.	-	.	ID=LSTA.10005.1.p3;Parent=GENE.LSTA.10005.1~~LSTA.10005.1.p3;Name=ORF%20type%3Acomplete%20len%3A173%20%28-%29%2Cscore%3D24.93%2CFocal_AT%7CPF03623.13%7C0.0013%2CDUF4456%7CPF14644.6%7C0.13
LSTA.10005.1	transdecoder	five_prime_UTR	8411	11960	.	-	.	ID=LSTA.10005.1.p3.utr5p1;Parent=LSTA.10005.1.p3
LSTA.10005.1	transdecoder	exon	1	11960	.	-	.	ID=LSTA.10005.1.p3.exon1;Parent=LSTA.10005.1.p3
LSTA.10005.1	transdecoder	CDS	7892	8410	.	-	0	ID=cds.LSTA.10005.1.p3;Parent=LSTA.10005.1.p3
LSTA.10005.1	transdecoder	three_prime_UTR	1	7891	.	-	.	ID=LSTA.10005.1.p3.utr3p1;Parent=LSTA.10005.1.p3
LSTA.10005.1	transdecoder	gene	1	11960	.	+	.	ID=GENE.LSTA.10005.1~~LSTA.10005.1.p4;Name=ORF%20type%3Acomplete%20len%3A122%20%28%2B%29%2Cscore%3D29.23%2Clcl%7CNW_014684733.1_prot_XP_014781932.1_16412%7C23.810%7C5.95e-07
LSTA.10005.1	transdecoder	mRNA	1	11960	.	+	.	ID=LSTA.10005.1.p4;Parent=GENE.LSTA.10005.1~~LSTA.10005.1.p4;Name=ORF%20type%3Acomplete%20len%3A122%20%28%2B%29%2Cscore%3D29.23%2Clcl%7CNW_014684733.1_prot_XP_014781932.1_16412%7C23.810%7C5.95e-07
LSTA.10005.1	transdecoder	five_prime_UTR	1	8779	.	+	.	ID=LSTA.10005.1.p4.utr5p1;Parent=LSTA.10005.1.p4
LSTA.10005.1	transdecoder	exon	1	11960	.	+	.	ID=LSTA.10005.1.p4.exon1;Parent=LSTA.10005.1.p4
LSTA.10005.1	transdecoder	CDS	8780	9145	.	+	0	ID=cds.LSTA.10005.1.p4;Parent=LSTA.10005.1.p4
LSTA.10005.1	transdecoder	three_prime_UTR	9146	11960	.	+	.	ID=LSTA.10005.1.p4.utr3p1;Parent=LSTA.10005.1.p4
LSTA.10005.1	transdecoder	gene	1	11960	.	+	.	ID=GENE.LSTA.10005.1~~LSTA.10005.1.p2;Name=ORF%20type%3Acomplete%20len%3A328%20%28%2B%29%2Cscore%3D58.06%2Clcl%7CNW_004797283.1_prot_XP_005090185.1_1486%7C83.792%7C0.0%2CPPTA%7CPF01239.22%7C5.8e-10%2CPPTA%7CPF01239.22%7C2.8e-12%2CPPTA%7CPF01239.22%7C1.4e-12%2CPPTA%7CPF01239.22%7C2.8e-08%2CPPTA%7CPF01239.22%7C4.9e-06%2CPPTA%7CPF01239.22%7C2.7e%2B03%2CTPR_14%7CPF13428.6%7C58%2CTPR_14%7CPF13428.6%7C…
LSTA.10005.1	transdecoder	mRNA	1	11960	.	+	.	ID=LSTA.10005.1.p2;Parent=GENE.LSTA.10005.1~~LSTA.10005.1.p2;Name=ORF%20type%3Acomplete%20len%3A328%20%28%2B%29%2Cscore%3D58.06%2Clcl%7CNW_004797283.1_prot_XP_005090185.1_1486%7C83.792%7C0.0%2CPPTA%7CPF01239.22%7C5.8e-10%2CPPTA%7CPF01239.22%7C2.8e-12%2CPPTA%7CPF01239.22%7C1.4e-12%2CPPTA%7CPF01239.22%7C2.8e-08%2CPPTA%7CPF01239.22%7C4.9e-06%2CPPTA%7CPF01239.22%7C2.7e%2B03%2CTPR_14%7CPF13428.6%7C58%…
LSTA.10005.1	transdecoder	five_prime_UTR	1	152	.	+	.	ID=LSTA.10005.1.p2.utr5p1;Parent=LSTA.10005.1.p2
LSTA.10005.1	transdecoder	exon	1	11960	.	+	.	ID=LSTA.10005.1.p2.exon1;Parent=LSTA.10005.1.p2
LSTA.10005.1	transdecoder	CDS	153	1136	.	+	0	ID=cds.LSTA.10005.1.p2;Parent=LSTA.10005.1.p2
LSTA.10005.1	transdecoder	three_prime_UTR	1137	11960	.	+	.	ID=LSTA.10005.1.p2.utr3p1;Parent=LSTA.10005.1.p2
LSTA.10006.1	transdecoder	gene	1	10387	.	+	.	ID=GENE.LSTA.10006.1~~LSTA.10006.1.p2;Name=ORF%20type%3Acomplete%20len%3A173%20%28%2B%29%2Cscore%3D24.93%2CFocal_AT%7CPF03623.13%7C0.0013%2CDUF4456%7CPF14644.6%7C0.13
LSTA.10006.1	transdecoder	mRNA	1	10387	.	+	.	ID=LSTA.10006.1.p2;Parent=GENE.LSTA.10006.1~~LSTA.10006.1.p2;Name=ORF%20type%3Acomplete%20len%3A173%20%28%2B%29%2Cscore%3D24.93%2CFocal_AT%7CPF03623.13%7C0.0013%2CDUF4456%7CPF14644.6%7C0.13
LSTA.10006.1	transdecoder	five_prime_UTR	1	3052	.	+	.	ID=LSTA.10006.1.p2.utr5p1;Parent=LSTA.10006.1.p2
LSTA.10006.1	transdecoder	exon	1	10387	.	+	.	ID=LSTA.10006.1.p2.exon1;Parent=LSTA.10006.1.p2
LSTA.10006.1	transdecoder	CDS	3053	3571	.	+	0	ID=cds.LSTA.10006.1.p2;Parent=LSTA.10006.1.p2
LSTA.10006.1	transdecoder	three_prime_UTR	3572	10387	.	+	.	ID=LSTA.10006.1.p2.utr3p1;Parent=LSTA.10006.1.p2
LSTA.10006.1	transdecoder	gene	1	10387	.	-	.	ID=GENE.LSTA.10006.1~~LSTA.10006.1.p3;Name=ORF%20type%3Acomplete%20len%3A122%20%28-%29%2Cscore%3D29.23%2Clcl%7CNW_014684733.1_prot_XP_014781932.1_16412%7C23.810%7C5.95e-07
LSTA.10006.1	transdecoder	mRNA	1	10387	.	-	.	ID=LSTA.10006.1.p3;Parent=GENE.LSTA.10006.1~~LSTA.10006.1.p3;Name=ORF%20type%3Acomplete%20len%3A122%20%28-%29%2Cscore%3D29.23%2Clcl%7CNW_014684733.1_prot_XP_014781932.1_16412%7C23.810%7C5.95e-07
LSTA.10006.1	transdecoder	five_prime_UTR	2684	10387	.	-	.	ID=LSTA.10006.1.p3.utr5p1;Parent=LSTA.10006.1.p3
LSTA.10006.1	transdecoder	exon	1	10387	.	-	.	ID=LSTA.10006.1.p3.exon1;Parent=LSTA.10006.1.p3
LSTA.10006.1	transdecoder	CDS	2318	2683	.	-	0	ID=cds.LSTA.10006.1.p3;Parent=LSTA.10006.1.p3
LSTA.10006.1	transdecoder	three_prime_UTR	1	2317	.	-	.	ID=LSTA.10006.1.p3.utr3p1;Parent=LSTA.10006.1.p3
LSTA.10006.1	transdecoder	gene	1	10387	.	+	.	ID=GENE.LSTA.10006.1~~LSTA.10006.1.p1;Name=ORF%20type%3A5prime_partial%20len%3A539%20%28%2B%29%2Cscore%3D153.39%2Clcl%7CNW_013421418.1_prot_XP_013087173.1_23659%7C73.166%7C0.0%2CFez1%7CPF06818.15%7C1.5e%2B03%2CFez1%7CPF06818.15%7C9.5e-21%2CDUF641%7CPF04859.12%7C1.3%2CDUF641%7CPF04859.12%7C1.1%2CDUF641%7CPF04859.12%7C97%2CDUF641%7CPF04859.12%7C32%2CHrpB7%7CPF09486.10%7C11%2CHrpB7%7CPF09486.10%7C0.…
LSTA.10006.1	transdecoder	mRNA	1	10387	.	+	.	ID=LSTA.10006.1.p1;Parent=GENE.LSTA.10006.1~~LSTA.10006.1.p1;Name=ORF%20type%3A5prime_partial%20len%3A539%20%28%2B%29%2Cscore%3D153.39%2Clcl%7CNW_013421418.1_prot_XP_013087173.1_23659%7C73.166%7C0.0%2CFez1%7CPF06818.15%7C1.5e%2B03%2CFez1%7CPF06818.15%7C9.5e-21%2CDUF641%7CPF04859.12%7C1.3%2CDUF641%7CPF04859.12%7C1.1%2CDUF641%7CPF04859.12%7C97%2CDUF641%7CPF04859.12%7C32%2CHrpB7%7CPF09486.10%7C11%2C…
LSTA.10006.1	transdecoder	exon	1	10387	.	+	.	ID=LSTA.10006.1.p1.exon1;Parent=LSTA.10006.1.p1
LSTA.10006.1	transdecoder	CDS	1	1617	.	+	0	ID=cds.LSTA.10006.1.p1;Parent=LSTA.10006.1.p1
LSTA.10006.1	transdecoder	three_prime_UTR	1618	10387	.	+	.	ID=LSTA.10006.1.p1.utr3p1;Parent=LSTA.10006.1.p1
LSTA.10008.1	transdecoder	gene	1	1070	.	+	.	ID=GENE.LSTA.10008.1~~LSTA.10008.1.p1;Name=ORF%20type%3Ainternal%20len%3A357%20%28%2B%29%2Cscore%3D32.78%2Clcl%7CNW_013295878.1_prot_XP_013078605.1_16035%7C86.236%7C0.0%2CTmp39%7CPF10271.9%7C2.8e-96%2CDUF3810%7CPF12725.7%7C1.3e%2B03%2CDUF3810%7CPF12725.7%7C0.98%2CDUF3810%7CPF12725.7%7C2e%2B03
LSTA.10008.1	transdecoder	mRNA	1	1070	.	+	.	ID=LSTA.10008.1.p1;Parent=GENE.LSTA.10008.1~~LSTA.10008.1.p1;Name=ORF%20type%3Ainternal%20len%3A357%20%28%2B%29%2Cscore%3D32.78%2Clcl%7CNW_013295878.1_prot_XP_013078605.1_16035%7C86.236%7C0.0%2CTmp39%7CPF10271.9%7C2.8e-96%2CDUF3810%7CPF12725.7%7C1.3e%2B03%2CDUF3810%7CPF12725.7%7C0.98%2CDUF3810%7CPF12725.7%7C2e%2B03
LSTA.10008.1	transdecoder	exon	1	1070	.	+	.	ID=LSTA.10008.1.p1.exon1;Parent=LSTA.10008.1.p1
LSTA.10008.1	transdecoder	CDS	2	1069	.	+	0	ID=cds.LSTA.10008.1.p1;Parent=LSTA.10008.1.p1
LSTA.10008.2	transdecoder	gene	1	1040	.	+	.	ID=GENE.LSTA.10008.2~~LSTA.10008.2.p1;Name=ORF%20type%3Ainternal%20len%3A347%20%28%2B%29%2Cscore%3D32.42%2Clcl%7CNW_013295878.1_prot_XP_013078605.1_16035%7C83.427%7C0.0%2CTmp39%7CPF10271.9%7C6.8e-99
LSTA.10008.2	transdecoder	mRNA	1	1040	.	+	.	ID=LSTA.10008.2.p1;Parent=GENE.LSTA.10008.2~~LSTA.10008.2.p1;Name=ORF%20type%3Ainternal%20len%3A347%20%28%2B%29%2Cscore%3D32.42%2Clcl%7CNW_013295878.1_prot_XP_013078605.1_16035%7C83.427%7C0.0%2CTmp39%7CPF10271.9%7C6.8e-99
LSTA.10008.2	transdecoder	exon	1	1040	.	+	.	ID=LSTA.10008.2.p1.exon1;Parent=LSTA.10008.2.p1
LSTA.10008.2	transdecoder	CDS	2	1039	.	+	0	ID=cds.LSTA.10008.2.p1;Parent=LSTA.10008.2.p1
LSTA.10009.1	transdecoder	gene	1	450	.	+	.	ID=GENE.LSTA.10009.1~~LSTA.10009.1.p1;Name=ORF%20type%3A3prime_partial%20len%3A100%20%28%2B%29%2Cscore%3D11.23%2Clcl%7CNW_004797289.1_prot_XP_005090603.1_1920%7C82.000%7C2.75e-47%2CTmp39%7CPF10271.9%7C1.4e-21
LSTA.10009.1	transdecoder	mRNA	1	450	.	+	.	ID=LSTA.10009.1.p1;Parent=GENE.LSTA.10009.1~~LSTA.10009.1.p1;Name=ORF%20type%3A3prime_partial%20len%3A100%20%28%2B%29%2Cscore%3D11.23%2Clcl%7CNW_004797289.1_prot_XP_005090603.1_1920%7C82.000%7C2.75e-47%2CTmp39%7CPF10271.9%7C1.4e-21
LSTA.10009.1	transdecoder	five_prime_UTR	1	152	.	+	.	ID=LSTA.10009.1.p1.utr5p1;Parent=LSTA.10009.1.p1
LSTA.10009.1	transdecoder	exon	1	450	.	+	.	ID=LSTA.10009.1.p1.exon1;Parent=LSTA.10009.1.p1
LSTA.10009.1	transdecoder	CDS	153	449	.	+	0	ID=cds.LSTA.10009.1.p1;Parent=LSTA.10009.1.p1
LSTA.10010.1	transdecoder	gene	1	1342	.	+	.	ID=GENE.LSTA.10010.1~~LSTA.10010.1.p1;Name=ORF%20type%3Acomplete%20len%3A231%20%28%2B%29%2Cscore%3D30.40%2Clcl%7CNW_004797289.1_prot_XP_005090600.1_1917%7C57.826%7C3.55e-93
LSTA.10010.1	transdecoder	mRNA	1	1342	.	+	.	ID=LSTA.10010.1.p1;Parent=GENE.LSTA.10010.1~~LSTA.10010.1.p1;Name=ORF%20type%3Acomplete%20len%3A231%20%28%2B%29%2Cscore%3D30.40%2Clcl%7CNW_004797289.1_prot_XP_005090600.1_1917%7C57.826%7C3.55e-93
LSTA.10010.1	transdecoder	five_prime_UTR	1	287	.	+	.	ID=LSTA.10010.1.p1.utr5p1;Parent=LSTA.10010.1.p1
LSTA.10010.1	transdecoder	exon	1	1342	.	+	.	ID=LSTA.10010.1.p1.exon1;Parent=LSTA.10010.1.p1
LSTA.10010.1	transdecoder	CDS	288	980	.	+	0	ID=cds.LSTA.10010.1.p1;Parent=LSTA.10010.1.p1
LSTA.10010.1	transdecoder	three_prime_UTR	981	1342	.	+	.	ID=LSTA.10010.1.p1.utr3p1;Parent=LSTA.10010.1.p1
# refined start codon: 2 -> 41 (score: 2.493)
LSTA.10014.1	transdecoder	gene	1	882	.	+	.	ID=GENE.LSTA.10014.1~~LSTA.10014.1.p1;Name=ORF%20type%3A3prime_partial%20len%3A294%20%28%2B%29%2Cscore%3D52.29%2Clcl%7CNW_013295878.1_prot_XP_013078615.1_16041%7C80.887%7C1.96e-174%2CANF_receptor%7CPF01094.28%7C1e-31%2CANF_receptor%7CPF01094.28%7C70%2CPeripla_BP_6%7CPF13458.6%7C3.9e-08%2CDUF5028%7CPF16431.5%7C0.12%2CISAV_HA%7CPF06215.11%7C0.15%2CPico_P2B%7CPF01552.17%7C7.8e%2B03%2CPico_P2B%7CPF01…
LSTA.10014.1	transdecoder	mRNA	1	882	.	+	.	ID=LSTA.10014.1.p1;Parent=GENE.LSTA.10014.1~~LSTA.10014.1.p1;Name=ORF%20type%3A3prime_partial%20len%3A294%20%28%2B%29%2Cscore%3D52.29%2Clcl%7CNW_013295878.1_prot_XP_013078615.1_16041%7C80.887%7C1.96e-174%2CANF_receptor%7CPF01094.28%7C1e-31%2CANF_receptor%7CPF01094.28%7C70%2CPeripla_BP_6%7CPF13458.6%7C3.9e-08%2CDUF5028%7CPF16431.5%7C0.12%2CISAV_HA%7CPF06215.11%7C0.15%2CPico_P2B%7CPF01552.17%7C7.8e…
LSTA.10014.1	transdecoder	five_prime_UTR	1	40	.	+	.	ID=LSTA.10014.1.p1.utr5p1;Parent=LSTA.10014.1.p1
LSTA.10014.1	transdecoder	exon	1	882	.	+	.	ID=LSTA.10014.1.p1.exon1;Parent=LSTA.10014.1.p1
LSTA.10014.1	transdecoder	CDS	41	880	.	+	0	ID=cds.LSTA.10014.1.p1;Parent=LSTA.10014.1.p1
# refined start codon: 2 -> 26 (score: 3.820)
LSTA.10015.1	transdecoder	gene	1	2032	.	+	.	ID=GENE.LSTA.10015.1~~LSTA.10015.1.p1;Name=ORF%20type%3Acomplete%20len%3A650%20%28%2B%29%2Cscore%3D136.09%2Clcl%7CNW_013295878.1_prot_XP_013078614.1_16040%7C90.169%7C0.0%2CLig_chan%7CPF00060.26%7C2.6e-37%2CLig_chan-Glu_bd%7CPF10613.9%7C3.9e-29%2CSBP_bac_3%7CPF00497.20%7C1.2e-19%2CCaM_bdg_C0%7CPF10562.9%7C3.3e-16%2CANF_receptor%7CPF01094.28%7C0.00091%2CIon_trans_2%7CPF07885.16%7C0.036%2CDUF2390%7C…
LSTA.10015.1	transdecoder	mRNA	1	2032	.	+	.	ID=LSTA.10015.1.p1;Parent=GENE.LSTA.10015.1~~LSTA.10015.1.p1;Name=ORF%20type%3Acomplete%20len%3A650%20%28%2B%29%2Cscore%3D136.09%2Clcl%7CNW_013295878.1_prot_XP_013078614.1_16040%7C90.169%7C0.0%2CLig_chan%7CPF00060.26%7C2.6e-37%2CLig_chan-Glu_bd%7CPF10613.9%7C3.9e-29%2CSBP_bac_3%7CPF00497.20%7C1.2e-19%2CCaM_bdg_C0%7CPF10562.9%7C3.3e-16%2CANF_receptor%7CPF01094.28%7C0.00091%2CIon_trans_2%7CPF07885.…
LSTA.10015.1	transdecoder	five_prime_UTR	1	25	.	+	.	ID=LSTA.10015.1.p1.utr5p1;Parent=LSTA.10015.1.p1
LSTA.10015.1	transdecoder	exon	1	2032	.	+	.	ID=LSTA.10015.1.p1.exon1;Parent=LSTA.10015.1.p1
LSTA.10015.1	transdecoder	CDS	26	1951	.	+	0	ID=cds.LSTA.10015.1.p1;Parent=LSTA.10015.1.p1
LSTA.10015.1	transdecoder	three_prime_UTR	1952	2032	.	+	.	ID=LSTA.10015.1.p1.utr3p1;Parent=LSTA.10015.1.p1
# refined start codon: 2 -> 26 (score: 3.820)
LSTA.10015.2	transdecoder	gene	1	2103	.	+	.	ID=GENE.LSTA.10015.2~~LSTA.10015.2.p1;Name=ORF%20type%3Acomplete%20len%3A566%20%28%2B%29%2Cscore%3D109.51%2Clcl%7CNW_013295878.1_prot_XP_013078615.1_16041%7C93.805%7C0.0%2CLig_chan%7CPF00060.26%7C1.9e-37%2CLig_chan-Glu_bd%7CPF10613.9%7C3.1e-29%2CSBP_bac_3%7CPF00497.20%7C8.4e-20%2CCaM_bdg_C0%7CPF10562.9%7C2.8e-16%2CANF_receptor%7CPF01094.28%7C0.00077%2CIon_trans_2%7CPF07885.16%7C0.029
LSTA.10015.2	transdecoder	mRNA	1	2103	.	+	.	ID=LSTA.10015.2.p1;Parent=GENE.LSTA.10015.2~~LSTA.10015.2.p1;Name=ORF%20type%3Acomplete%20len%3A566%20%28%2B%29%2Cscore%3D109.51%2Clcl%7CNW_013295878.1_prot_XP_013078615.1_16041%7C93.805%7C0.0%2CLig_chan%7CPF00060.26%7C1.9e-37%2CLig_chan-Glu_bd%7CPF10613.9%7C3.1e-29%2CSBP_bac_3%7CPF00497.20%7C8.4e-20%2CCaM_bdg_C0%7CPF10562.9%7C2.8e-16%2CANF_receptor%7CPF01094.28%7C0.00077%2CIon_trans_2%7CPF07885.…
LSTA.10015.2	transdecoder	five_prime_UTR	1	25	.	+	.	ID=LSTA.10015.2.p1.utr5p1;Parent=LSTA.10015.2.p1
LSTA.10015.2	transdecoder	exon	1	2103	.	+	.	ID=LSTA.10015.2.p1.exon1;Parent=LSTA.10015.2.p1
LSTA.10015.2	transdecoder	CDS	26	1699	.	+	0	ID=cds.LSTA.10015.2.p1;Parent=LSTA.10015.2.p1
LSTA.10015.2	transdecoder	three_prime_UTR	1700	2103	.	+	.	ID=LSTA.10015.2.p1.utr3p1;Parent=LSTA.10015.2.p1
LSTA.10019.1	transdecoder	gene	1	7595	.	+	.	ID=GENE.LSTA.10019.1~~LSTA.10019.1.p1;Name=ORF%20type%3A5prime_partial%20len%3A283%20%28%2B%29%2Cscore%3D95.01%2Clcl%7CNW_013417625.1_prot_XP_013086080.1_22679%7C81.915%7C2.22e-168%2CMFS_1%7CPF07690.16%7C0.0014
LSTA.10019.1	transdecoder	mRNA	1	7595	.	+	.	ID=LSTA.10019.1.p1;Parent=GENE.LSTA.10019.1~~LSTA.10019.1.p1;Name=ORF%20type%3A5prime_partial%20len%3A283%20%28%2B%29%2Cscore%3D95.01%2Clcl%7CNW_013417625.1_prot_XP_013086080.1_22679%7C81.915%7C2.22e-168%2CMFS_1%7CPF07690.16%7C0.0014
LSTA.10019.1	transdecoder	exon	1	7595	.	+	.	ID=LSTA.10019.1.p1.exon1;Parent=LSTA.10019.1.p1
LSTA.10019.1	transdecoder	CDS	2	850	.	+	0	ID=cds.LSTA.10019.1.p1;Parent=LSTA.10019.1.p1
LSTA.10019.1	transdecoder	three_prime_UTR	851	7595	.	+	.	ID=LSTA.10019.1.p1.utr3p1;Parent=LSTA.10019.1.p1
LSTA.10022.1	transdecoder	gene	1	4530	.	+	.	ID=GENE.LSTA.10022.1~~LSTA.10022.1.p1;Name=ORF%20type%3A5prime_partial%20len%3A313%20%28%2B%29%2Cscore%3D82.35%2Clcl%7CNW_004797743.1_prot_XP_012941951.1_18607%7C65.421%7C2.71e-146%2CExo_endo_phos%7CPF03372.23%7C3.5e-13%2CExo_endo_phos_2%7CPF14529.6%7C0.011%2CExo_endo_phos_2%7CPF14529.6%7C4.8e%2B02
LSTA.10022.1	transdecoder	mRNA	1	4530	.	+	.	ID=LSTA.10022.1.p1;Parent=GENE.LSTA.10022.1~~LSTA.10022.1.p1;Name=ORF%20type%3A5prime_partial%20len%3A313%20%28%2B%29%2Cscore%3D82.35%2Clcl%7CNW_004797743.1_prot_XP_012941951.1_18607%7C65.421%7C2.71e-146%2CExo_endo_phos%7CPF03372.23%7C3.5e-13%2CExo_endo_phos_2%7CPF14529.6%7C0.011%2CExo_endo_phos_2%7CPF14529.6%7C4.8e%2B02
LSTA.10022.1	transdecoder	exon	1	4530	.	+	.	ID=LSTA.10022.1.p1.exon1;Parent=LSTA.10022.1.p1
LSTA.10022.1	transdecoder	CDS	3	941	.	+	0	ID=cds.LSTA.10022.1.p1;Parent=LSTA.10022.1.p1
LSTA.10022.1	transdecoder	three_prime_UTR	942	4530	.	+	.	ID=LSTA.10022.1.p1.utr3p1;Parent=LSTA.10022.1.p1
LSTA.10023.1	transdecoder	gene	1	602	.	+	.	ID=GENE.LSTA.10023.1~~LSTA.10023.1.p1;Name=ORF%20type%3Ainternal%20len%3A201%20%28%2B%29%2Cscore%3D58.29%2Clcl%7CNW_013193590.1_prot_XP_013093256.1_3239%7C52.809%7C3.76e-43%2CPTP_tm%7CPF18861.1%7C5.6e%2B03%2CPTP_tm%7CPF18861.1%7C0.088
LSTA.10023.1	transdecoder	mRNA	1	602	.	+	.	ID=LSTA.10023.1.p1;Parent=GENE.LSTA.10023.1~~LSTA.10023.1.p1;Name=ORF%20type%3Ainternal%20len%3A201%20%28%2B%29%2Cscore%3D58.29%2Clcl%7CNW_013193590.1_prot_XP_013093256.1_3239%7C52.809%7C3.76e-43%2CPTP_tm%7CPF18861.1%7C5.6e%2B03%2CPTP_tm%7CPF18861.1%7C0.088
LSTA.10023.1	transdecoder	exon	1	602	.	+	.	ID=LSTA.10023.1.p1.exon1;Parent=LSTA.10023.1.p1
LSTA.10023.1	transdecoder	CDS	1	600	.	+	0	ID=cds.LSTA.10023.1.p1;Parent=LSTA.10023.1.p1
LSTA.10024.1	transdecoder	gene	1	1130	.	+	.	ID=GENE.LSTA.10024.1~~LSTA.10024.1.p1;Name=ORF%20type%3A5prime_partial%20len%3A376%20%28%2B%29%2Cscore%3D196.80%2Clcl%7CNW_013193590.1_prot_XP_013093243.1_3241%7C32.854%7C2.95e-13
LSTA.10024.1	transdecoder	mRNA	1	1130	.	+	.	ID=LSTA.10024.1.p1;Parent=GENE.LSTA.10024.1~~LSTA.10024.1.p1;Name=ORF%20type%3A5prime_partial%20len%3A376%20%28%2B%29%2Cscore%3D196.80%2Clcl%7CNW_013193590.1_prot_XP_013093243.1_3241%7C32.854%7C2.95e-13
LSTA.10024.1	transdecoder	exon	1	1130	.	+	.	ID=LSTA.10024.1.p1.exon1;Parent=LSTA.10024.1.p1
LSTA.10024.1	transdecoder	CDS	3	1130	.	+	0	ID=cds.LSTA.10024.1.p1;Parent=LSTA.10024.1.p1
LSTA.10025.1	transdecoder	gene	1	1967	.	-	.	ID=GENE.LSTA.10025.1~~LSTA.10025.1.p1;Name=ORF%20type%3Acomplete%20len%3A231%20%28-%29%2Cscore%3D34.98%2Clcl%7CNW_004797449.1_prot_XP_012937971.1_10574%7C75.862%7C4.25e-22
LSTA.10025.1	transdecoder	mRNA	1	1967	.	-	.	ID=LSTA.10025.1.p1;Parent=GENE.LSTA.10025.1~~LSTA.10025.1.p1;Name=ORF%20type%3Acomplete%20len%3A231%20%28-%29%2Cscore%3D34.98%2Clcl%7CNW_004797449.1_prot_XP_012937971.1_10574%7C75.862%7C4.25e-22
LSTA.10025.1	transdecoder	five_prime_UTR	774	1967	.	-	.	ID=LSTA.10025.1.p1.utr5p1;Parent=LSTA.10025.1.p1
LSTA.10025.1	transdecoder	exon	1	1967	.	-	.	ID=LSTA.10025.1.p1.exon1;Parent=LSTA.10025.1.p1
LSTA.10025.1	transdecoder	CDS	81	773	.	-	0	ID=cds.LSTA.10025.1.p1;Parent=LSTA.10025.1.p1
LSTA.10025.1	transdecoder	three_prime_UTR	1	80	.	-	.	ID=LSTA.10025.1.p1.utr3p1;Parent=LSTA.10025.1.p1
LSTA.10026.1	transdecoder	gene	1	758	.	+	.	ID=GENE.LSTA.10026.1~~LSTA.10026.1.p1;Name=ORF%20type%3Acomplete%20len%3A140%20%28%2B%29%2Cscore%3D25.76%2Clcl%7CNW_013417350.1_prot_XP_013085963.1_22575%7C47.748%7C4.70e-29
LSTA.10026.1	transdecoder	mRNA	1	758	.	+	.	ID=LSTA.10026.1.p1;Parent=GENE.LSTA.10026.1~~LSTA.10026.1.p1;Name=ORF%20type%3Acomplete%20len%3A140%20%28%2B%29%2Cscore%3D25.76%2Clcl%7CNW_013417350.1_prot_XP_013085963.1_22575%7C47.748%7C4.70e-29
LSTA.10026.1	transdecoder	five_prime_UTR	1	333	.	+	.	ID=LSTA.10026.1.p1.utr5p1;Parent=LSTA.10026.1.p1
LSTA.10026.1	transdecoder	exon	1	758	.	+	.	ID=LSTA.10026.1.p1.exon1;Parent=LSTA.10026.1.p1
LSTA.10026.1	transdecoder	CDS	334	753	.	+	0	ID=cds.LSTA.10026.1.p1;Parent=LSTA.10026.1.p1
LSTA.10026.1	transdecoder	three_prime_UTR	754	758	.	+	.	ID=LSTA.10026.1.p1.utr3p1;Parent=LSTA.10026.1.p1
LSTA.10027.1	transdecoder	gene	1	5302	.	+	.	ID=GENE.LSTA.10027.1~~LSTA.10027.1.p1;Name=ORF%20type%3Acomplete%20len%3A551%20%28%2B%29%2Cscore%3D88.56%2Clcl%7CNC_043024.1_prot_XP_029652518.1_20853%7C52.812%7C3.05e-155%2Clcl%7CNC_043024.1_prot_XP_029652518.1_20853%7C53.030%7C5.15e-150%2Clcl%7CNC_043024.1_prot_XP_029652518.1_20853%7C52.033%7C1.52e-135%2Clcl%7CNC_043024.1_prot_XP_029652518.1_20853%7C51.471%7C1.05e-91%2Czf-H2C2_2%7CPF13465.6%7C0…
LSTA.10027.1	transdecoder	mRNA	1	5302	.	+	.	ID=LSTA.10027.1.p1;Parent=GENE.LSTA.10027.1~~LSTA.10027.1.p1;Name=ORF%20type%3Acomplete%20len%3A551%20%28%2B%29%2Cscore%3D88.56%2Clcl%7CNC_043024.1_prot_XP_029652518.1_20853%7C52.812%7C3.05e-155%2Clcl%7CNC_043024.1_prot_XP_029652518.1_20853%7C53.030%7C5.15e-150%2Clcl%7CNC_043024.1_prot_XP_029652518.1_20853%7C52.033%7C1.52e-135%2Clcl%7CNC_043024.1_prot_XP_029652518.1_20853%7C51.471%7C1.05e-91%2Czf…
LSTA.10027.1	transdecoder	five_prime_UTR	1	227	.	+	.	ID=LSTA.10027.1.p1.utr5p1;Parent=LSTA.10027.1.p1
LSTA.10027.1	transdecoder	exon	1	5302	.	+	.	ID=LSTA.10027.1.p1.exon1;Parent=LSTA.10027.1.p1
LSTA.10027.1	transdecoder	CDS	228	1880	.	+	0	ID=cds.LSTA.10027.1.p1;Parent=LSTA.10027.1.p1
LSTA.10027.1	transdecoder	three_prime_UTR	1881	5302	.	+	.	ID=LSTA.10027.1.p1.utr3p1;Parent=LSTA.10027.1.p1
LSTA.10027.1	transdecoder	gene	1	5302	.	+	.	ID=GENE.LSTA.10027.1~~LSTA.10027.1.p2;Name=ORF%20type%3Acomplete%20len%3A101%20%28%2B%29%2Cscore%3D-2.78%2Clcl%7CNW_013479090.1_prot_XP_013094627.1_30228%7C40.678%7C4.60e-07%2CDUF3285%7CPF11688.8%7C0.66%2CDUF3285%7CPF11688.8%7C2e%2B02%2CRibosomal_L18_c%7CPF14204.6%7C0.076
LSTA.10027.1	transdecoder	mRNA	1	5302	.	+	.	ID=LSTA.10027.1.p2;Parent=GENE.LSTA.10027.1~~LSTA.10027.1.p2;Name=ORF%20type%3Acomplete%20len%3A101%20%28%2B%29%2Cscore%3D-2.78%2Clcl%7CNW_013479090.1_prot_XP_013094627.1_30228%7C40.678%7C4.60e-07%2CDUF3285%7CPF11688.8%7C0.66%2CDUF3285%7CPF11688.8%7C2e%2B02%2CRibosomal_L18_c%7CPF14204.6%7C0.076
LSTA.10027.1	transdecoder	five_prime_UTR	1	1953	.	+	.	ID=LSTA.10027.1.p2.utr5p1;Parent=LSTA.10027.1.p2
LSTA.10027.1	transdecoder	exon	1	5302	.	+	.	ID=LSTA.10027.1.p2.exon1;Parent=LSTA.10027.1.p2
LSTA.10027.1	transdecoder	CDS	1954	2256	.	+	0	ID=cds.LSTA.10027.1.p2;Parent=LSTA.10027.1.p2
LSTA.10027.1	transdecoder	three_prime_UTR	2257	5302	.	+	.	ID=LSTA.10027.1.p2.utr3p1;Parent=LSTA.10027.1.p2
LSTA.10028.1	transdecoder	gene	1	7076	.	+	.	ID=GENE.LSTA.10028.1~~LSTA.10028.1.p1;Name=ORF%20type%3Acomplete%20len%3A613%20%28%2B%29%2Cscore%3D99.77%2Clcl%7CNC_043024.1_prot_XP_029652359.1_20855%7C54.898%7C0.0%2Clcl%7CNC_043024.1_prot_XP_029652359.1_20855%7C53.753%7C9.66e-179%2Clcl%7CNC_043024.1_prot_XP_029652359.1_20855%7C53.049%7C2.26e-178%2Clcl%7CNC_043024.1_prot_XP_029652359.1_20855%7C53.183%7C1.38e-175%2Clcl%7CNC_043024.1_prot_XP_0296…
LSTA.10028.1	transdecoder	mRNA	1	7076	.	+	.	ID=LSTA.10028.1.p1;Parent=GENE.LSTA.10028.1~~LSTA.10028.1.p1;Name=ORF%20type%3Acomplete%20len%3A613%20%28%2B%29%2Cscore%3D99.77%2Clcl%7CNC_043024.1_prot_XP_029652359.1_20855%7C54.898%7C0.0%2Clcl%7CNC_043024.1_prot_XP_029652359.1_20855%7C53.753%7C9.66e-179%2Clcl%7CNC_043024.1_prot_XP_029652359.1_20855%7C53.049%7C2.26e-178%2Clcl%7CNC_043024.1_prot_XP_029652359.1_20855%7C53.183%7C1.38e-175%2Clcl%7CN…
LSTA.10028.1	transdecoder	five_prime_UTR	1	436	.	+	.	ID=LSTA.10028.1.p1.utr5p1;Parent=LSTA.10028.1.p1
LSTA.10028.1	transdecoder	exon	1	7076	.	+	.	ID=LSTA.10028.1.p1.exon1;Parent=LSTA.10028.1.p1
LSTA.10028.1	transdecoder	CDS	437	2275	.	+	0	ID=cds.LSTA.10028.1.p1;Parent=LSTA.10028.1.p1
LSTA.10028.1	transdecoder	three_prime_UTR	2276	7076	.	+	.	ID=LSTA.10028.1.p1.utr3p1;Parent=LSTA.10028.1.p1
LSTA.10028.2	transdecoder	gene	1	7001	.	+	.	ID=GENE.LSTA.10028.2~~LSTA.10028.2.p1;Name=ORF%20type%3Acomplete%20len%3A641%20%28%2B%29%2Cscore%3D106.00%2Clcl%7CNC_043024.1_prot_XP_029652359.1_20855%7C55.126%7C0.0%2Clcl%7CNC_043024.1_prot_XP_029652359.1_20855%7C54.511%7C0.0%2Clcl%7CNC_043024.1_prot_XP_029652359.1_20855%7C53.462%7C0.0%2Clcl%7CNC_043024.1_prot_XP_029652359.1_20855%7C52.885%7C0.0%2Clcl%7CNC_043024.1_prot_XP_029652359.1_20855%7C5…
LSTA.10028.2	transdecoder	mRNA	1	7001	.	+	.	ID=LSTA.10028.2.p1;Parent=GENE.LSTA.10028.2~~LSTA.10028.2.p1;Name=ORF%20type%3Acomplete%20len%3A641%20%28%2B%29%2Cscore%3D106.00%2Clcl%7CNC_043024.1_prot_XP_029652359.1_20855%7C55.126%7C0.0%2Clcl%7CNC_043024.1_prot_XP_029652359.1_20855%7C54.511%7C0.0%2Clcl%7CNC_043024.1_prot_XP_029652359.1_20855%7C53.462%7C0.0%2Clcl%7CNC_043024.1_prot_XP_029652359.1_20855%7C52.885%7C0.0%2Clcl%7CNC_043024.1_prot_X…
LSTA.10028.2	transdecoder	five_prime_UTR	1	277	.	+	.	ID=LSTA.10028.2.p1.utr5p1;Parent=LSTA.10028.2.p1
LSTA.10028.2	transdecoder	exon	1	7001	.	+	.	ID=LSTA.10028.2.p1.exon1;Parent=LSTA.10028.2.p1
LSTA.10028.2	transdecoder	CDS	278	2200	.	+	0	ID=cds.LSTA.10028.2.p1;Parent=LSTA.10028.2.p1
LSTA.10028.2	transdecoder	three_prime_UTR	2201	7001	.	+	.	ID=LSTA.10028.2.p1.utr3p1;Parent=LSTA.10028.2.p1
LSTA.1003.1	transdecoder	gene	1	2671	.	+	.	ID=GENE.LSTA.1003.1~~LSTA.1003.1.p1;Name=ORF%20type%3A5prime_partial%20len%3A593%20%28%2B%29%2Cscore%3D84.60%2Clcl%7CNW_004798487.1_prot_XP_005112301.1_25999%7C52.269%7C0.0%2CMFS_1%7CPF07690.16%7C9.7e-27%2CMFS_1%7CPF07690.16%7C1.9e-13%2CMFS_4%7CPF06779.14%7C0.041%2CMFS_4%7CPF06779.14%7C7.8e-07
LSTA.1003.1	transdecoder	mRNA	1	2671	.	+	.	ID=LSTA.1003.1.p1;Parent=GENE.LSTA.1003.1~~LSTA.1003.1.p1;Name=ORF%20type%3A5prime_partial%20len%3A593%20%28%2B%29%2Cscore%3D84.60%2Clcl%7CNW_004798487.1_prot_XP_005112301.1_25999%7C52.269%7C0.0%2CMFS_1%7CPF07690.16%7C9.7e-27%2CMFS_1%7CPF07690.16%7C1.9e-13%2CMFS_4%7CPF06779.14%7C0.041%2CMFS_4%7CPF06779.14%7C7.8e-07
LSTA.1003.1	transdecoder	exon	1	2671	.	+	.	ID=LSTA.1003.1.p1.exon1;Parent=LSTA.1003.1.p1
LSTA.1003.1	transdecoder	CDS	3	1781	.	+	0	ID=cds.LSTA.1003.1.p1;Parent=LSTA.1003.1.p1
LSTA.1003.1	transdecoder	three_prime_UTR	1782	2671	.	+	.	ID=LSTA.1003.1.p1.utr3p1;Parent=LSTA.1003.1.p1
LSTA.10030.1	transdecoder	gene	1	729	.	+	.	ID=GENE.LSTA.10030.1~~LSTA.10030.1.p2;Name=ORF%20type%3A5prime_partial%20len%3A234%20%28%2B%29%2Cscore%3D56.32%2Clcl%7CNW_004797558.1_prot_XP_005101617.1_14300%7C84.120%7C8.27e-147%2CYhhN%7CPF07947.14%7C2.1e-38
LSTA.10030.1	transdecoder	mRNA	1	729	.	+	.	ID=LSTA.10030.1.p2;Parent=GENE.LSTA.10030.1~~LSTA.10030.1.p2;Name=ORF%20type%3A5prime_partial%20len%3A234%20%28%2B%29%2Cscore%3D56.32%2Clcl%7CNW_004797558.1_prot_XP_005101617.1_14300%7C84.120%7C8.27e-147%2CYhhN%7CPF07947.14%7C2.1e-38
LSTA.10030.1	transdecoder	exon	1	729	.	+	.	ID=LSTA.10030.1.p2.exon1;Parent=LSTA.10030.1.p2
LSTA.10030.1	transdecoder	CDS	1	702	.	+	0	ID=cds.LSTA.10030.1.p2;Parent=LSTA.10030.1.p2
LSTA.10030.1	transdecoder	three_prime_UTR	703	729	.	+	.	ID=LSTA.10030.1.p2.utr3p1;Parent=LSTA.10030.1.p2
LSTA.10031.1	transdecoder	gene	1	459	.	+	.	ID=GENE.LSTA.10031.1~~LSTA.10031.1.p1;Name=ORF%20type%3A5prime_partial%20len%3A135%20%28%2B%29%2Cscore%3D14.44%2Clcl%7CNW_011936151.1_prot_XP_011440605.1_20353%7C35.036%7C3.12e-14%2CWAP%7CPF00095.21%7C9.2e-05%2CWAP%7CPF00095.21%7C5.5e-11
LSTA.10031.1	transdecoder	mRNA	1	459	.	+	.	ID=LSTA.10031.1.p1;Parent=GENE.LSTA.10031.1~~LSTA.10031.1.p1;Name=ORF%20type%3A5prime_partial%20len%3A135%20%28%2B%29%2Cscore%3D14.44%2Clcl%7CNW_011936151.1_prot_XP_011440605.1_20353%7C35.036%7C3.12e-14%2CWAP%7CPF00095.21%7C9.2e-05%2CWAP%7CPF00095.21%7C5.5e-11
LSTA.10031.1	transdecoder	exon	1	459	.	+	.	ID=LSTA.10031.1.p1.exon1;Parent=LSTA.10031.1.p1
LSTA.10031.1	transdecoder	CDS	2	406	.	+	0	ID=cds.LSTA.10031.1.p1;Parent=LSTA.10031.1.p1
LSTA.10031.1	transdecoder	three_prime_UTR	407	459	.	+	.	ID=LSTA.10031.1.p1.utr3p1;Parent=LSTA.10031.1.p1
LSTA.10037.1	transdecoder	gene	1	795	.	-	.	ID=GENE.LSTA.10037.1~~LSTA.10037.1.p1;Name=ORF%20type%3A5prime_partial%20len%3A170%20%28-%29%2Cscore%3D10.98%2Clcl%7CNW_013492216.1_prot_XP_013060673.1_32651%7C44.286%7C6.36e-32%2CLectin_C%7CPF00059.21%7C8e-06
LSTA.10037.1	transdecoder	mRNA	1	795	.	-	.	ID=LSTA.10037.1.p1;Parent=GENE.LSTA.10037.1~~LSTA.10037.1.p1;Name=ORF%20type%3A5prime_partial%20len%3A170%20%28-%29%2Cscore%3D10.98%2Clcl%7CNW_013492216.1_prot_XP_013060673.1_32651%7C44.286%7C6.36e-32%2CLectin_C%7CPF00059.21%7C8e-06
LSTA.10037.1	transdecoder	exon	1	795	.	-	.	ID=LSTA.10037.1.p1.exon1;Parent=LSTA.10037.1.p1
LSTA.10037.1	transdecoder	CDS	284	793	.	-	0	ID=cds.LSTA.10037.1.p1;Parent=LSTA.10037.1.p1
LSTA.10037.1	transdecoder	three_prime_UTR	1	283	.	-	.	ID=LSTA.10037.1.p1.utr3p1;Parent=LSTA.10037.1.p1
LSTA.10038.1	transdecoder	gene	1	762	.	-	.	ID=GENE.LSTA.10038.1~~LSTA.10038.1.p1;Name=ORF%20type%3A5prime_partial%20len%3A162%20%28-%29%2Cscore%3D7.56%2Clcl%7CNW_013492216.1_prot_XP_013060673.1_32651%7C45.000%7C8.91e-30%2CLectin_C%7CPF00059.21%7C1e-05
LSTA.10038.1	transdecoder	mRNA	1	762	.	-	.	ID=LSTA.10038.1.p1;Parent=GENE.LSTA.10038.1~~LSTA.10038.1.p1;Name=ORF%20type%3A5prime_partial%20len%3A162%20%28-%29%2Cscore%3D7.56%2Clcl%7CNW_013492216.1_prot_XP_013060673.1_32651%7C45.000%7C8.91e-30%2CLectin_C%7CPF00059.21%7C1e-05
LSTA.10038.1	transdecoder	exon	1	762	.	-	.	ID=LSTA.10038.1.p1.exon1;Parent=LSTA.10038.1.p1
LSTA.10038.1	transdecoder	CDS	277	762	.	-	0	ID=cds.LSTA.10038.1.p1;Parent=LSTA.10038.1.p1
LSTA.10038.1	transdecoder	three_prime_UTR	1	276	.	-	.	ID=LSTA.10038.1.p1.utr3p1;Parent=LSTA.10038.1.p1
LSTA.1004.1	transdecoder	gene	1	391	.	+	.	ID=GENE.LSTA.1004.1~~LSTA.1004.1.p1;Name=ORF%20type%3Ainternal%20len%3A131%20%28%2B%29%2Cscore%3D32.19%2Clcl%7CNW_013420486.1_prot_XP_013086880.1_23398%7C68.992%7C2.89e-58%2CDynein_heavy%7CPF03028.15%7C8.2e-06
LSTA.1004.1	transdecoder	mRNA	1	391	.	+	.	ID=LSTA.1004.1.p1;Parent=GENE.LSTA.1004.1~~LSTA.1004.1.p1;Name=ORF%20type%3Ainternal%20len%3A131%20%28%2B%29%2Cscore%3D32.19%2Clcl%7CNW_013420486.1_prot_XP_013086880.1_23398%7C68.992%7C2.89e-58%2CDynein_heavy%7CPF03028.15%7C8.2e-06
LSTA.1004.1	transdecoder	exon	1	391	.	+	.	ID=LSTA.1004.1.p1.exon1;Parent=LSTA.1004.1.p1
LSTA.1004.1	transdecoder	CDS	1	390	.	+	0	ID=cds.LSTA.1004.1.p1;Parent=LSTA.1004.1.p1
LSTA.10040.1	transdecoder	gene	1	979	.	+	.	ID=GENE.LSTA.10040.1~~LSTA.10040.1.p1;Name=ORF%20type%3A5prime_partial%20len%3A169%20%28%2B%29%2Cscore%3D37.46%2Clcl%7CNW_013503864.1_prot_XP_013062567.1_34333%7C70.238%7C2.77e-86%2CCu_amine_oxid%7CPF01179.20%7C6.8e-28
LSTA.10040.1	transdecoder	mRNA	1	979	.	+	.	ID=LSTA.10040.1.p1;Parent=GENE.LSTA.10040.1~~LSTA.10040.1.p1;Name=ORF%20type%3A5prime_partial%20len%3A169%20%28%2B%29%2Cscore%3D37.46%2Clcl%7CNW_013503864.1_prot_XP_013062567.1_34333%7C70.238%7C2.77e-86%2CCu_amine_oxid%7CPF01179.20%7C6.8e-28
LSTA.10040.1	transdecoder	exon	1	979	.	+	.	ID=LSTA.10040.1.p1.exon1;Parent=LSTA.10040.1.p1
LSTA.10040.1	transdecoder	CDS	3	509	.	+	0	ID=cds.LSTA.10040.1.p1;Parent=LSTA.10040.1.p1
LSTA.10040.1	transdecoder	three_prime_UTR	510	979	.	+	.	ID=LSTA.10040.1.p1.utr3p1;Parent=LSTA.10040.1.p1
LSTA.10040.2	transdecoder	gene	1	978	.	+	.	ID=GENE.LSTA.10040.2~~LSTA.10040.2.p1;Name=ORF%20type%3A5prime_partial%20len%3A169%20%28%2B%29%2Cscore%3D36.73%2Clcl%7CNW_013503864.1_prot_XP_013062567.1_34333%7C69.643%7C2.12e-85%2CCu_amine_oxid%7CPF01179.20%7C7.4e-28
LSTA.10040.2	transdecoder	mRNA	1	978	.	+	.	ID=LSTA.10040.2.p1;Parent=GENE.LSTA.10040.2~~LSTA.10040.2.p1;Name=ORF%20type%3A5prime_partial%20len%3A169%20%28%2B%29%2Cscore%3D36.73%2Clcl%7CNW_013503864.1_prot_XP_013062567.1_34333%7C69.643%7C2.12e-85%2CCu_amine_oxid%7CPF01179.20%7C7.4e-28
LSTA.10040.2	transdecoder	exon	1	978	.	+	.	ID=LSTA.10040.2.p1.exon1;Parent=LSTA.10040.2.p1
LSTA.10040.2	transdecoder	CDS	2	508	.	+	0	ID=cds.LSTA.10040.2.p1;Parent=LSTA.10040.2.p1
LSTA.10040.2	transdecoder	three_prime_UTR	509	978	.	+	.	ID=LSTA.10040.2.p1.utr3p1;Parent=LSTA.10040.2.p1
# refined start codon: 3 -> 54 (score: 1.025)
LSTA.10042.1	transdecoder	gene	1	3125	.	+	.	ID=GENE.LSTA.10042.1~~LSTA.10042.1.p1;Name=ORF%20type%3Acomplete%20len%3A314%20%28%2B%29%2Cscore%3D61.79%2Clcl%7CNW_013503864.1_prot_XP_013062567.1_34333%7C57.692%7C1.62e-131%2CCu_amine_oxid%7CPF01179.20%7C7.7e-65
LSTA.10042.1	transdecoder	mRNA	1	3125	.	+	.	ID=LSTA.10042.1.p1;Parent=GENE.LSTA.10042.1~~LSTA.10042.1.p1;Name=ORF%20type%3Acomplete%20len%3A314%20%28%2B%29%2Cscore%3D61.79%2Clcl%7CNW_013503864.1_prot_XP_013062567.1_34333%7C57.692%7C1.62e-131%2CCu_amine_oxid%7CPF01179.20%7C7.7e-65
LSTA.10042.1	transdecoder	five_prime_UTR	1	53	.	+	.	ID=LSTA.10042.1.p1.utr5p1;Parent=LSTA.10042.1.p1
LSTA.10042.1	transdecoder	exon	1	3125	.	+	.	ID=LSTA.10042.1.p1.exon1;Parent=LSTA.10042.1.p1
LSTA.10042.1	transdecoder	CDS	54	944	.	+	0	ID=cds.LSTA.10042.1.p1;Parent=LSTA.10042.1.p1
LSTA.10042.1	transdecoder	three_prime_UTR	945	3125	.	+	.	ID=LSTA.10042.1.p1.utr3p1;Parent=LSTA.10042.1.p1
LSTA.10044.1	transdecoder	gene	1	1570	.	-	.	ID=GENE.LSTA.10044.1~~LSTA.10044.1.p1;Name=ORF%20type%3A5prime_partial%20len%3A187%20%28-%29%2Cscore%3D34.46%2Clcl%7CNW_013193273.1_prot_XP_013066385.1_538%7C56.647%7C2.79e-64
LSTA.10044.1	transdecoder	mRNA	1	1570	.	-	.	ID=LSTA.10044.1.p1;Parent=GENE.LSTA.10044.1~~LSTA.10044.1.p1;Name=ORF%20type%3A5prime_partial%20len%3A187%20%28-%29%2Cscore%3D34.46%2Clcl%7CNW_013193273.1_prot_XP_013066385.1_538%7C56.647%7C2.79e-64
LSTA.10044.1	transdecoder	exon	1	1570	.	-	.	ID=LSTA.10044.1.p1.exon1;Parent=LSTA.10044.1.p1
LSTA.10044.1	transdecoder	CDS	1008	1568	.	-	0	ID=cds.LSTA.10044.1.p1;Parent=LSTA.10044.1.p1
LSTA.10044.1	transdecoder	three_prime_UTR	1	1007	.	-	.	ID=LSTA.10044.1.p1.utr3p1;Parent=LSTA.10044.1.p1
LSTA.10044.2	transdecoder	gene	1	1410	.	-	.	ID=GENE.LSTA.10044.2~~LSTA.10044.2.p1;Name=ORF%20type%3A5prime_partial%20len%3A187%20%28-%29%2Cscore%3D34.46%2Clcl%7CNW_013193273.1_prot_XP_013066385.1_538%7C56.647%7C2.79e-64
LSTA.10044.2	transdecoder	mRNA	1	1410	.	-	.	ID=LSTA.10044.2.p1;Parent=GENE.LSTA.10044.2~~LSTA.10044.2.p1;Name=ORF%20type%3A5prime_partial%20len%3A187%20%28-%29%2Cscore%3D34.46%2Clcl%7CNW_013193273.1_prot_XP_013066385.1_538%7C56.647%7C2.79e-64
LSTA.10044.2	transdecoder	exon	1	1410	.	-	.	ID=LSTA.10044.2.p1.exon1;Parent=LSTA.10044.2.p1
LSTA.10044.2	transdecoder	CDS	848	1408	.	-	0	ID=cds.LSTA.10044.2.p1;Parent=LSTA.10044.2.p1
LSTA.10044.2	transdecoder	three_prime_UTR	1	847	.	-	.	ID=LSTA.10044.2.p1.utr3p1;Parent=LSTA.10044.2.p1
LSTA.10044.3	transdecoder	gene	1	1378	.	-	.	ID=GENE.LSTA.10044.3~~LSTA.10044.3.p1;Name=ORF%20type%3A5prime_partial%20len%3A187%20%28-%29%2Cscore%3D34.46%2Clcl%7CNW_013193273.1_prot_XP_013066385.1_538%7C56.647%7C2.79e-64
LSTA.10044.3	transdecoder	mRNA	1	1378	.	-	.	ID=LSTA.10044.3.p1;Parent=GENE.LSTA.10044.3~~LSTA.10044.3.p1;Name=ORF%20type%3A5prime_partial%20len%3A187%20%28-%29%2Cscore%3D34.46%2Clcl%7CNW_013193273.1_prot_XP_013066385.1_538%7C56.647%7C2.79e-64
LSTA.10044.3	transdecoder	exon	1	1378	.	-	.	ID=LSTA.10044.3.p1.exon1;Parent=LSTA.10044.3.p1
LSTA.10044.3	transdecoder	CDS	816	1376	.	-	0	ID=cds.LSTA.10044.3.p1;Parent=LSTA.10044.3.p1
LSTA.10044.3	transdecoder	three_prime_UTR	1	815	.	-	.	ID=LSTA.10044.3.p1.utr3p1;Parent=LSTA.10044.3.p1
LSTA.10044.4	transdecoder	gene	1	1378	.	-	.	ID=GENE.LSTA.10044.4~~LSTA.10044.4.p1;Name=ORF%20type%3A5prime_partial%20len%3A187%20%28-%29%2Cscore%3D34.46%2Clcl%7CNW_013193273.1_prot_XP_013066385.1_538%7C56.647%7C2.79e-64
LSTA.10044.4	transdecoder	mRNA	1	1378	.	-	.	ID=LSTA.10044.4.p1;Parent=GENE.LSTA.10044.4~~LSTA.10044.4.p1;Name=ORF%20type%3A5prime_partial%20len%3A187%20%28-%29%2Cscore%3D34.46%2Clcl%7CNW_013193273.1_prot_XP_013066385.1_538%7C56.647%7C2.79e-64
LSTA.10044.4	transdecoder	exon	1	1378	.	-	.	ID=LSTA.10044.4.p1.exon1;Parent=LSTA.10044.4.p1
LSTA.10044.4	transdecoder	CDS	816	1376	.	-	0	ID=cds.LSTA.10044.4.p1;Parent=LSTA.10044.4.p1
LSTA.10044.4	transdecoder	three_prime_UTR	1	815	.	-	.	ID=LSTA.10044.4.p1.utr3p1;Parent=LSTA.10044.4.p1
LSTA.10044.5	transdecoder	gene	1	1347	.	-	.	ID=GENE.LSTA.10044.5~~LSTA.10044.5.p1;Name=ORF%20type%3A5prime_partial%20len%3A187%20%28-%29%2Cscore%3D34.46%2Clcl%7CNW_013193273.1_prot_XP_013066385.1_538%7C56.647%7C2.79e-64
LSTA.10044.5	transdecoder	mRNA	1	1347	.	-	.	ID=LSTA.10044.5.p1;Parent=GENE.LSTA.10044.5~~LSTA.10044.5.p1;Name=ORF%20type%3A5prime_partial%20len%3A187%20%28-%29%2Cscore%3D34.46%2Clcl%7CNW_013193273.1_prot_XP_013066385.1_538%7C56.647%7C2.79e-64
LSTA.10044.5	transdecoder	exon	1	1347	.	-	.	ID=LSTA.10044.5.p1.exon1;Parent=LSTA.10044.5.p1
LSTA.10044.5	transdecoder	CDS	785	1345	.	-	0	ID=cds.LSTA.10044.5.p1;Parent=LSTA.10044.5.p1
LSTA.10044.5	transdecoder	three_prime_UTR	1	784	.	-	.	ID=LSTA.10044.5.p1.utr3p1;Parent=LSTA.10044.5.p1
LSTA.10044.6	transdecoder	gene	1	1337	.	-	.	ID=GENE.LSTA.10044.6~~LSTA.10044.6.p1;Name=ORF%20type%3A5prime_partial%20len%3A187%20%28-%29%2Cscore%3D34.46%2Clcl%7CNW_013193273.1_prot_XP_013066385.1_538%7C56.647%7C2.79e-64
LSTA.10044.6	transdecoder	mRNA	1	1337	.	-	.	ID=LSTA.10044.6.p1;Parent=GENE.LSTA.10044.6~~LSTA.10044.6.p1;Name=ORF%20type%3A5prime_partial%20len%3A187%20%28-%29%2Cscore%3D34.46%2Clcl%7CNW_013193273.1_prot_XP_013066385.1_538%7C56.647%7C2.79e-64
LSTA.10044.6	transdecoder	exon	1	1337	.	-	.	ID=LSTA.10044.6.p1.exon1;Parent=LSTA.10044.6.p1
LSTA.10044.6	transdecoder	CDS	775	1335	.	-	0	ID=cds.LSTA.10044.6.p1;Parent=LSTA.10044.6.p1
LSTA.10044.6	transdecoder	three_prime_UTR	1	774	.	-	.	ID=LSTA.10044.6.p1.utr3p1;Parent=LSTA.10044.6.p1
LSTA.10044.7	transdecoder	gene	1	1337	.	-	.	ID=GENE.LSTA.10044.7~~LSTA.10044.7.p1;Name=ORF%20type%3A5prime_partial%20len%3A187%20%28-%29%2Cscore%3D34.46%2Clcl%7CNW_013193273.1_prot_XP_013066385.1_538%7C56.647%7C2.79e-64
LSTA.10044.7	transdecoder	mRNA	1	1337	.	-	.	ID=LSTA.10044.7.p1;Parent=GENE.LSTA.10044.7~~LSTA.10044.7.p1;Name=ORF%20type%3A5prime_partial%20len%3A187%20%28-%29%2Cscore%3D34.46%2Clcl%7CNW_013193273.1_prot_XP_013066385.1_538%7C56.647%7C2.79e-64
LSTA.10044.7	transdecoder	exon	1	1337	.	-	.	ID=LSTA.10044.7.p1.exon1;Parent=LSTA.10044.7.p1
LSTA.10044.7	transdecoder	CDS	775	1335	.	-	0	ID=cds.LSTA.10044.7.p1;Parent=LSTA.10044.7.p1
LSTA.10044.7	transdecoder	three_prime_UTR	1	774	.	-	.	ID=LSTA.10044.7.p1.utr3p1;Parent=LSTA.10044.7.p1
LSTA.10045.1	transdecoder	gene	1	646	.	+	.	ID=GENE.LSTA.10045.1~~LSTA.10045.1.p1;Name=ORF%20type%3Ainternal%20len%3A216%20%28%2B%29%2Cscore%3D44.03%2Clcl%7CNW_013193273.1_prot_XP_013066385.1_538%7C66.512%7C1.44e-100%2CSSF%7CPF00474.17%7C1.8e-12%2CPhage_holin_Dp1%7CPF16938.5%7C1.8%2CPhage_holin_Dp1%7CPF16938.5%7C1.5e%2B03%2CPhage_holin_Dp1%7CPF16938.5%7C2.8e%2B03
LSTA.10045.1	transdecoder	mRNA	1	646	.	+	.	ID=LSTA.10045.1.p1;Parent=GENE.LSTA.10045.1~~LSTA.10045.1.p1;Name=ORF%20type%3Ainternal%20len%3A216%20%28%2B%29%2Cscore%3D44.03%2Clcl%7CNW_013193273.1_prot_XP_013066385.1_538%7C66.512%7C1.44e-100%2CSSF%7CPF00474.17%7C1.8e-12%2CPhage_holin_Dp1%7CPF16938.5%7C1.8%2CPhage_holin_Dp1%7CPF16938.5%7C1.5e%2B03%2CPhage_holin_Dp1%7CPF16938.5%7C2.8e%2B03
LSTA.10045.1	transdecoder	exon	1	646	.	+	.	ID=LSTA.10045.1.p1.exon1;Parent=LSTA.10045.1.p1
LSTA.10045.1	transdecoder	CDS	1	645	.	+	0	ID=cds.LSTA.10045.1.p1;Parent=LSTA.10045.1.p1
LSTA.10046.1	transdecoder	gene	1	2554	.	-	.	ID=GENE.LSTA.10046.1~~LSTA.10046.1.p2;Name=ORF%20type%3Acomplete%20len%3A155%20%28-%29%2Cscore%3D39.02%2Clcl%7CNW_013193273.1_prot_XP_013066493.1_550%7C92.857%7C2.58e-96%2CCDK2AP%7CPF09806.9%7C5.9e-24
LSTA.10046.1	transdecoder	mRNA	1	2554	.	-	.	ID=LSTA.10046.1.p2;Parent=GENE.LSTA.10046.1~~LSTA.10046.1.p2;Name=ORF%20type%3Acomplete%20len%3A155%20%28-%29%2Cscore%3D39.02%2Clcl%7CNW_013193273.1_prot_XP_013066493.1_550%7C92.857%7C2.58e-96%2CCDK2AP%7CPF09806.9%7C5.9e-24
LSTA.10046.1	transdecoder	five_prime_UTR	2441	2554	.	-	.	ID=LSTA.10046.1.p2.utr5p1;Parent=LSTA.10046.1.p2
LSTA.10046.1	transdecoder	exon	1	2554	.	-	.	ID=LSTA.10046.1.p2.exon1;Parent=LSTA.10046.1.p2
LSTA.10046.1	transdecoder	CDS	1976	2440	.	-	0	ID=cds.LSTA.10046.1.p2;Parent=LSTA.10046.1.p2
LSTA.10046.1	transdecoder	three_prime_UTR	1	1975	.	-	.	ID=LSTA.10046.1.p2.utr3p1;Parent=LSTA.10046.1.p2
LSTA.10046.1	transdecoder	gene	1	2554	.	+	.	ID=GENE.LSTA.10046.1~~LSTA.10046.1.p1;Name=ORF%20type%3Acomplete%20len%3A390%20%28%2B%29%2Cscore%3D63.53%2Clcl%7CNW_004797721.1_prot_XP_012941737.1_18159%7C55.330%7C1.78e-144%2CWD40%7CPF00400.32%7C5.7e%2B03%2CWD40%7CPF00400.32%7C1.4%2CWD40%7CPF00400.32%7C0.42%2CWD40%7CPF00400.32%7C9.4e%2B03%2CWD40%7CPF00400.32%7C25
LSTA.10046.1	transdecoder	mRNA	1	2554	.	+	.	ID=LSTA.10046.1.p1;Parent=GENE.LSTA.10046.1~~LSTA.10046.1.p1;Name=ORF%20type%3Acomplete%20len%3A390%20%28%2B%29%2Cscore%3D63.53%2Clcl%7CNW_004797721.1_prot_XP_012941737.1_18159%7C55.330%7C1.78e-144%2CWD40%7CPF00400.32%7C5.7e%2B03%2CWD40%7CPF00400.32%7C1.4%2CWD40%7CPF00400.32%7C0.42%2CWD40%7CPF00400.32%7C9.4e%2B03%2CWD40%7CPF00400.32%7C25
LSTA.10046.1	transdecoder	five_prime_UTR	1	468	.	+	.	ID=LSTA.10046.1.p1.utr5p1;Parent=LSTA.10046.1.p1
LSTA.10046.1	transdecoder	exon	1	2554	.	+	.	ID=LSTA.10046.1.p1.exon1;Parent=LSTA.10046.1.p1
LSTA.10046.1	transdecoder	CDS	469	1638	.	+	0	ID=cds.LSTA.10046.1.p1;Parent=LSTA.10046.1.p1
LSTA.10046.1	transdecoder	three_prime_UTR	1639	2554	.	+	.	ID=LSTA.10046.1.p1.utr3p1;Parent=LSTA.10046.1.p1
LSTA.10046.2	transdecoder	gene	1	3028	.	-	.	ID=GENE.LSTA.10046.2~~LSTA.10046.2.p2;Name=ORF%20type%3A5prime_partial%20len%3A158%20%28-%29%2Cscore%3D37.93%2Clcl%7CNW_013193273.1_prot_XP_013066493.1_550%7C92.857%7C3.39e-96%2CCDK2AP%7CPF09806.9%7C1e-23
LSTA.10046.2	transdecoder	mRNA	1	3028	.	-	.	ID=LSTA.10046.2.p2;Parent=GENE.LSTA.10046.2~~LSTA.10046.2.p2;Name=ORF%20type%3A5prime_partial%20len%3A158%20%28-%29%2Cscore%3D37.93%2Clcl%7CNW_013193273.1_prot_XP_013066493.1_550%7C92.857%7C3.39e-96%2CCDK2AP%7CPF09806.9%7C1e-23
LSTA.10046.2	transdecoder	exon	1	3028	.	-	.	ID=LSTA.10046.2.p2.exon1;Parent=LSTA.10046.2.p2
LSTA.10046.2	transdecoder	CDS	2554	3027	.	-	0	ID=cds.LSTA.10046.2.p2;Parent=LSTA.10046.2.p2
LSTA.10046.2	transdecoder	three_prime_UTR	1	2553	.	-	.	ID=LSTA.10046.2.p2.utr3p1;Parent=LSTA.10046.2.p2
LSTA.10046.2	transdecoder	gene	1	3028	.	+	.	ID=GENE.LSTA.10046.2~~LSTA.10046.2.p1;Name=ORF%20type%3Acomplete%20len%3A270%20%28%2B%29%2Cscore%3D52.65%2Clcl%7CNW_004797721.1_prot_XP_005105146.1_18160%7C52.107%7C4.17e-82%2CWD40%7CPF00400.32%7C3.4e%2B03%2CWD40%7CPF00400.32%7C0.84%2CWD40%7CPF00400.32%7C7.6e%2B02
LSTA.10046.2	transdecoder	mRNA	1	3028	.	+	.	ID=LSTA.10046.2.p1;Parent=GENE.LSTA.10046.2~~LSTA.10046.2.p1;Name=ORF%20type%3Acomplete%20len%3A270%20%28%2B%29%2Cscore%3D52.65%2Clcl%7CNW_004797721.1_prot_XP_005105146.1_18160%7C52.107%7C4.17e-82%2CWD40%7CPF00400.32%7C3.4e%2B03%2CWD40%7CPF00400.32%7C0.84%2CWD40%7CPF00400.32%7C7.6e%2B02
LSTA.10046.2	transdecoder	five_prime_UTR	1	468	.	+	.	ID=LSTA.10046.2.p1.utr5p1;Parent=LSTA.10046.2.p1
LSTA.10046.2	transdecoder	exon	1	3028	.	+	.	ID=LSTA.10046.2.p1.exon1;Parent=LSTA.10046.2.p1
LSTA.10046.2	transdecoder	CDS	469	1278	.	+	0	ID=cds.LSTA.10046.2.p1;Parent=LSTA.10046.2.p1
LSTA.10046.2	transdecoder	three_prime_UTR	1279	3028	.	+	.	ID=LSTA.10046.2.p1.utr3p1;Parent=LSTA.10046.2.p1
LSTA.10046.3	transdecoder	gene	1	2830	.	+	.	ID=GENE.LSTA.10046.3~~LSTA.10046.3.p1;Name=ORF%20type%3Acomplete%20len%3A270%20%28%2B%29%2Cscore%3D52.65%2Clcl%7CNW_004797721.1_prot_XP_005105146.1_18160%7C52.107%7C4.17e-82%2CWD40%7CPF00400.32%7C3.4e%2B03%2CWD40%7CPF00400.32%7C0.84%2CWD40%7CPF00400.32%7C7.6e%2B02
LSTA.10046.3	transdecoder	mRNA	1	2830	.	+	.	ID=LSTA.10046.3.p1;Parent=GENE.LSTA.10046.3~~LSTA.10046.3.p1;Name=ORF%20type%3Acomplete%20len%3A270%20%28%2B%29%2Cscore%3D52.65%2Clcl%7CNW_004797721.1_prot_XP_005105146.1_18160%7C52.107%7C4.17e-82%2CWD40%7CPF00400.32%7C3.4e%2B03%2CWD40%7CPF00400.32%7C0.84%2CWD40%7CPF00400.32%7C7.6e%2B02
LSTA.10046.3	transdecoder	five_prime_UTR	1	468	.	+	.	ID=LSTA.10046.3.p1.utr5p1;Parent=LSTA.10046.3.p1
LSTA.10046.3	transdecoder	exon	1	2830	.	+	.	ID=LSTA.10046.3.p1.exon1;Parent=LSTA.10046.3.p1
LSTA.10046.3	transdecoder	CDS	469	1278	.	+	0	ID=cds.LSTA.10046.3.p1;Parent=LSTA.10046.3.p1
LSTA.10046.3	transdecoder	three_prime_UTR	1279	2830	.	+	.	ID=LSTA.10046.3.p1.utr3p1;Parent=LSTA.10046.3.p1
LSTA.10046.3	transdecoder	gene	1	2830	.	-	.	ID=GENE.LSTA.10046.3~~LSTA.10046.3.p2;Name=ORF%20type%3A5prime_partial%20len%3A158%20%28-%29%2Cscore%3D37.93%2Clcl%7CNW_013193273.1_prot_XP_013066493.1_550%7C92.857%7C3.39e-96%2CCDK2AP%7CPF09806.9%7C1e-23
LSTA.10046.3	transdecoder	mRNA	1	2830	.	-	.	ID=LSTA.10046.3.p2;Parent=GENE.LSTA.10046.3~~LSTA.10046.3.p2;Name=ORF%20type%3A5prime_partial%20len%3A158%20%28-%29%2Cscore%3D37.93%2Clcl%7CNW_013193273.1_prot_XP_013066493.1_550%7C92.857%7C3.39e-96%2CCDK2AP%7CPF09806.9%7C1e-23
LSTA.10046.3	transdecoder	exon	1	2830	.	-	.	ID=LSTA.10046.3.p2.exon1;Parent=LSTA.10046.3.p2
LSTA.10046.3	transdecoder	CDS	2356	2829	.	-	0	ID=cds.LSTA.10046.3.p2;Parent=LSTA.10046.3.p2
LSTA.10046.3	transdecoder	three_prime_UTR	1	2355	.	-	.	ID=LSTA.10046.3.p2.utr3p1;Parent=LSTA.10046.3.p2
LSTA.10046.4	transdecoder	gene	1	2822	.	+	.	ID=GENE.LSTA.10046.4~~LSTA.10046.4.p1;Name=ORF%20type%3Acomplete%20len%3A164%20%28%2B%29%2Cscore%3D24.36%2Clcl%7CNW_004797721.1_prot_XP_005105146.1_18160%7C55.556%7C2.88e-54%2CMcl1_mid%7CPF12341.8%7C0.11%2CWD40%7CPF00400.32%7C1.8e%2B04%2CWD40%7CPF00400.32%7C1.6e%2B03%2CWD40%7CPF00400.32%7C0.38%2CWD40%7CPF00400.32%7C3.8e%2B02
LSTA.10046.4	transdecoder	mRNA	1	2822	.	+	.	ID=LSTA.10046.4.p1;Parent=GENE.LSTA.10046.4~~LSTA.10046.4.p1;Name=ORF%20type%3Acomplete%20len%3A164%20%28%2B%29%2Cscore%3D24.36%2Clcl%7CNW_004797721.1_prot_XP_005105146.1_18160%7C55.556%7C2.88e-54%2CMcl1_mid%7CPF12341.8%7C0.11%2CWD40%7CPF00400.32%7C1.8e%2B04%2CWD40%7CPF00400.32%7C1.6e%2B03%2CWD40%7CPF00400.32%7C0.38%2CWD40%7CPF00400.32%7C3.8e%2B02
LSTA.10046.4	transdecoder	five_prime_UTR	1	782	.	+	.	ID=LSTA.10046.4.p1.utr5p1;Parent=LSTA.10046.4.p1
LSTA.10046.4	transdecoder	exon	1	2822	.	+	.	ID=LSTA.10046.4.p1.exon1;Parent=LSTA.10046.4.p1
LSTA.10046.4	transdecoder	CDS	783	1274	.	+	0	ID=cds.LSTA.10046.4.p1;Parent=LSTA.10046.4.p1
LSTA.10046.4	transdecoder	three_prime_UTR	1275	2822	.	+	.	ID=LSTA.10046.4.p1.utr3p1;Parent=LSTA.10046.4.p1
LSTA.10046.4	transdecoder	gene	1	2822	.	-	.	ID=GENE.LSTA.10046.4~~LSTA.10046.4.p2;Name=ORF%20type%3A5prime_partial%20len%3A157%20%28-%29%2Cscore%3D38.21%2Clcl%7CNW_013193273.1_prot_XP_013066493.1_550%7C92.857%7C2.86e-96%2CCDK2AP%7CPF09806.9%7C1.2e-23
LSTA.10046.4	transdecoder	mRNA	1	2822	.	-	.	ID=LSTA.10046.4.p2;Parent=GENE.LSTA.10046.4~~LSTA.10046.4.p2;Name=ORF%20type%3A5prime_partial%20len%3A157%20%28-%29%2Cscore%3D38.21%2Clcl%7CNW_013193273.1_prot_XP_013066493.1_550%7C92.857%7C2.86e-96%2CCDK2AP%7CPF09806.9%7C1.2e-23
LSTA.10046.4	transdecoder	exon	1	2822	.	-	.	ID=LSTA.10046.4.p2.exon1;Parent=LSTA.10046.4.p2
LSTA.10046.4	transdecoder	CDS	2352	2822	.	-	0	ID=cds.LSTA.10046.4.p2;Parent=LSTA.10046.4.p2
LSTA.10046.4	transdecoder	three_prime_UTR	1	2351	.	-	.	ID=LSTA.10046.4.p2.utr3p1;Parent=LSTA.10046.4.p2
LSTA.10047.1	transdecoder	gene	1	5505	.	+	.	ID=GENE.LSTA.10047.1~~LSTA.10047.1.p1;Name=ORF%20type%3Acomplete%20len%3A358%20%28%2B%29%2Cscore%3D77.89%2Clcl%7CNW_013193273.1_prot_XP_013066455.1_547%7C79.944%7C0.0%2CDUF410%7CPF04190.13%7C1.3e-79%2CTPR_2%7CPF07719.17%7C44%2CTPR_2%7CPF07719.17%7C6.6e%2B03%2CTPR_2%7CPF07719.17%7C41
LSTA.10047.1	transdecoder	mRNA	1	5505	.	+	.	ID=LSTA.10047.1.p1;Parent=GENE.LSTA.10047.1~~LSTA.10047.1.p1;Name=ORF%20type%3Acomplete%20len%3A358%20%28%2B%29%2Cscore%3D77.89%2Clcl%7CNW_013193273.1_prot_XP_013066455.1_547%7C79.944%7C0.0%2CDUF410%7CPF04190.13%7C1.3e-79%2CTPR_2%7CPF07719.17%7C44%2CTPR_2%7CPF07719.17%7C6.6e%2B03%2CTPR_2%7CPF07719.17%7C41
LSTA.10047.1	transdecoder	five_prime_UTR	1	24	.	+	.	ID=LSTA.10047.1.p1.utr5p1;Parent=LSTA.10047.1.p1
LSTA.10047.1	transdecoder	exon	1	5505	.	+	.	ID=LSTA.10047.1.p1.exon1;Parent=LSTA.10047.1.p1
LSTA.10047.1	transdecoder	CDS	25	1098	.	+	0	ID=cds.LSTA.10047.1.p1;Parent=LSTA.10047.1.p1
LSTA.10047.1	transdecoder	three_prime_UTR	1099	5505	.	+	.	ID=LSTA.10047.1.p1.utr3p1;Parent=LSTA.10047.1.p1
LSTA.1005.1	transdecoder	gene	1	516	.	+	.	ID=GENE.LSTA.1005.1~~LSTA.1005.1.p1;Name=ORF%20type%3A3prime_partial%20len%3A159%20%28%2B%29%2Cscore%3D33.72%2Clcl%7CNC_037593.1_prot_XP_025092039.1_14798%7C78.481%7C7.63e-84%2CDynein_C%7CPF18199.1%7C2.8e-49
LSTA.1005.1	transdecoder	mRNA	1	516	.	+	.	ID=LSTA.1005.1.p1;Parent=GENE.LSTA.1005.1~~LSTA.1005.1.p1;Name=ORF%20type%3A3prime_partial%20len%3A159%20%28%2B%29%2Cscore%3D33.72%2Clcl%7CNC_037593.1_prot_XP_025092039.1_14798%7C78.481%7C7.63e-84%2CDynein_C%7CPF18199.1%7C2.8e-49
LSTA.1005.1	transdecoder	five_prime_UTR	1	42	.	+	.	ID=LSTA.1005.1.p1.utr5p1;Parent=LSTA.1005.1.p1
LSTA.1005.1	transdecoder	exon	1	516	.	+	.	ID=LSTA.1005.1.p1.exon1;Parent=LSTA.1005.1.p1
LSTA.1005.1	transdecoder	CDS	43	516	.	+	0	ID=cds.LSTA.1005.1.p1;Parent=LSTA.1005.1.p1
LSTA.10051.1	transdecoder	gene	1	4104	.	+	.	ID=GENE.LSTA.10051.1~~LSTA.10051.1.p1;Name=ORF%20type%3A5prime_partial%20len%3A258%20%28%2B%29%2Cscore%3D50.77%2Clcl%7CNW_013193273.1_prot_XP_013066385.1_538%7C64.591%7C5.77e-119%2CSSF%7CPF00474.17%7C1.1e-13
LSTA.10051.1	transdecoder	mRNA	1	4104	.	+	.	ID=LSTA.10051.1.p1;Parent=GENE.LSTA.10051.1~~LSTA.10051.1.p1;Name=ORF%20type%3A5prime_partial%20len%3A258%20%28%2B%29%2Cscore%3D50.77%2Clcl%7CNW_013193273.1_prot_XP_013066385.1_538%7C64.591%7C5.77e-119%2CSSF%7CPF00474.17%7C1.1e-13
LSTA.10051.1	transdecoder	exon	1	4104	.	+	.	ID=LSTA.10051.1.p1.exon1;Parent=LSTA.10051.1.p1
LSTA.10051.1	transdecoder	CDS	3	776	.	+	0	ID=cds.LSTA.10051.1.p1;Parent=LSTA.10051.1.p1
LSTA.10051.1	transdecoder	three_prime_UTR	777	4104	.	+	.	ID=LSTA.10051.1.p1.utr3p1;Parent=LSTA.10051.1.p1
LSTA.10058.1	transdecoder	gene	1	328	.	+	.	ID=GENE.LSTA.10058.1~~LSTA.10058.1.p1;Name=ORF%20type%3Ainternal%20len%3A109%20%28%2B%29%2Cscore%3D30.93%2Clcl%7CNW_013193273.1_prot_XP_013066353.1_530%7C76.190%7C2.43e-50%2CPkinase_Tyr%7CPF07714.17%7C3.4e-11%2CPkinase%7CPF00069.25%7C9.2e-07
LSTA.10058.1	transdecoder	mRNA	1	328	.	+	.	ID=LSTA.10058.1.p1;Parent=GENE.LSTA.10058.1~~LSTA.10058.1.p1;Name=ORF%20type%3Ainternal%20len%3A109%20%28%2B%29%2Cscore%3D30.93%2Clcl%7CNW_013193273.1_prot_XP_013066353.1_530%7C76.190%7C2.43e-50%2CPkinase_Tyr%7CPF07714.17%7C3.4e-11%2CPkinase%7CPF00069.25%7C9.2e-07
LSTA.10058.1	transdecoder	exon	1	328	.	+	.	ID=LSTA.10058.1.p1.exon1;Parent=LSTA.10058.1.p1
LSTA.10058.1	transdecoder	CDS	3	326	.	+	0	ID=cds.LSTA.10058.1.p1;Parent=LSTA.10058.1.p1
LSTA.10060.2	transdecoder	gene	1	1838	.	-	.	ID=GENE.LSTA.10060.2~~LSTA.10060.2.p2;Name=ORF%20type%3Acomplete%20len%3A113%20%28-%29%2Cscore%3D1.09%2CPacifastin_I%7CPF05375.13%7C3.8e%2B03%2CPacifastin_I%7CPF05375.13%7C2.8%2CPacifastin_I%7CPF05375.13%7C0.64%2CPhage_holin_5_2%7CPF16079.5%7C38%2CPhage_holin_5_2%7CPF16079.5%7C5.3%2CPput2613-deam%7CPF14427.6%7C25%2CPput2613-deam%7CPF14427.6%7C6.8%2CDickkopf_N%7CPF04706.12%7C1.3e%2B03%2CDickkopf_N…
LSTA.10060.2	transdecoder	mRNA	1	1838	.	-	.	ID=LSTA.10060.2.p2;Parent=GENE.LSTA.10060.2~~LSTA.10060.2.p2;Name=ORF%20type%3Acomplete%20len%3A113%20%28-%29%2Cscore%3D1.09%2CPacifastin_I%7CPF05375.13%7C3.8e%2B03%2CPacifastin_I%7CPF05375.13%7C2.8%2CPacifastin_I%7CPF05375.13%7C0.64%2CPhage_holin_5_2%7CPF16079.5%7C38%2CPhage_holin_5_2%7CPF16079.5%7C5.3%2CPput2613-deam%7CPF14427.6%7C25%2CPput2613-deam%7CPF14427.6%7C6.8%2CDickkopf_N%7CPF04706.12%7…
LSTA.10060.2	transdecoder	five_prime_UTR	1155	1838	.	-	.	ID=LSTA.10060.2.p2.utr5p1;Parent=LSTA.10060.2.p2
LSTA.10060.2	transdecoder	exon	1	1838	.	-	.	ID=LSTA.10060.2.p2.exon1;Parent=LSTA.10060.2.p2
LSTA.10060.2	transdecoder	CDS	816	1154	.	-	0	ID=cds.LSTA.10060.2.p2;Parent=LSTA.10060.2.p2
LSTA.10060.2	transdecoder	three_prime_UTR	1	815	.	-	.	ID=LSTA.10060.2.p2.utr3p1;Parent=LSTA.10060.2.p2
LSTA.10061.1	transdecoder	gene	1	3777	.	+	.	ID=GENE.LSTA.10061.1~~LSTA.10061.1.p1;Name=ORF%20type%3Acomplete%20len%3A309%20%28%2B%29%2Cscore%3D94.57%2Clcl%7CNW_013193273.1_prot_XP_013066349.1_536%7C59.935%7C6.92e-116%2CTBCC%7CPF07986.12%7C0.025%2CTBCC%7CPF07986.12%7C2.1e%2B02%2CWD40_like%7CPF17005.5%7C3%2CWD40_like%7CPF17005.5%7C6.3
LSTA.10061.1	transdecoder	mRNA	1	3777	.	+	.	ID=LSTA.10061.1.p1;Parent=GENE.LSTA.10061.1~~LSTA.10061.1.p1;Name=ORF%20type%3Acomplete%20len%3A309%20%28%2B%29%2Cscore%3D94.57%2Clcl%7CNW_013193273.1_prot_XP_013066349.1_536%7C59.935%7C6.92e-116%2CTBCC%7CPF07986.12%7C0.025%2CTBCC%7CPF07986.12%7C2.1e%2B02%2CWD40_like%7CPF17005.5%7C3%2CWD40_like%7CPF17005.5%7C6.3
LSTA.10061.1	transdecoder	five_prime_UTR	1	243	.	+	.	ID=LSTA.10061.1.p1.utr5p1;Parent=LSTA.10061.1.p1
LSTA.10061.1	transdecoder	exon	1	3777	.	+	.	ID=LSTA.10061.1.p1.exon1;Parent=LSTA.10061.1.p1
LSTA.10061.1	transdecoder	CDS	244	1170	.	+	0	ID=cds.LSTA.10061.1.p1;Parent=LSTA.10061.1.p1
LSTA.10061.1	transdecoder	three_prime_UTR	1171	3777	.	+	.	ID=LSTA.10061.1.p1.utr3p1;Parent=LSTA.10061.1.p1
LSTA.10067.1	transdecoder	gene	1	2877	.	+	.	ID=GENE.LSTA.10067.1~~LSTA.10067.1.p1;Name=ORF%20type%3Acomplete%20len%3A181%20%28%2B%29%2Cscore%3D26.51%2Clcl%7CNW_013422113.1_prot_XP_013087398.1_23857%7C76.667%7C5.26e-106%2CArrestin_C%7CPF02752.22%7C9.7e-07
LSTA.10067.1	transdecoder	mRNA	1	2877	.	+	.	ID=LSTA.10067.1.p1;Parent=GENE.LSTA.10067.1~~LSTA.10067.1.p1;Name=ORF%20type%3Acomplete%20len%3A181%20%28%2B%29%2Cscore%3D26.51%2Clcl%7CNW_013422113.1_prot_XP_013087398.1_23857%7C76.667%7C5.26e-106%2CArrestin_C%7CPF02752.22%7C9.7e-07
LSTA.10067.1	transdecoder	five_prime_UTR	1	984	.	+	.	ID=LSTA.10067.1.p1.utr5p1;Parent=LSTA.10067.1.p1
LSTA.10067.1	transdecoder	exon	1	2877	.	+	.	ID=LSTA.10067.1.p1.exon1;Parent=LSTA.10067.1.p1
LSTA.10067.1	transdecoder	CDS	985	1527	.	+	0	ID=cds.LSTA.10067.1.p1;Parent=LSTA.10067.1.p1
LSTA.10067.1	transdecoder	three_prime_UTR	1528	2877	.	+	.	ID=LSTA.10067.1.p1.utr3p1;Parent=LSTA.10067.1.p1
LSTA.10067.2	transdecoder	gene	1	2883	.	+	.	ID=GENE.LSTA.10067.2~~LSTA.10067.2.p1;Name=ORF%20type%3Acomplete%20len%3A181%20%28%2B%29%2Cscore%3D26.51%2Clcl%7CNW_013422113.1_prot_XP_013087398.1_23857%7C76.667%7C5.26e-106%2CArrestin_C%7CPF02752.22%7C9.7e-07
LSTA.10067.2	transdecoder	mRNA	1	2883	.	+	.	ID=LSTA.10067.2.p1;Parent=GENE.LSTA.10067.2~~LSTA.10067.2.p1;Name=ORF%20type%3Acomplete%20len%3A181%20%28%2B%29%2Cscore%3D26.51%2Clcl%7CNW_013422113.1_prot_XP_013087398.1_23857%7C76.667%7C5.26e-106%2CArrestin_C%7CPF02752.22%7C9.7e-07
LSTA.10067.2	transdecoder	five_prime_UTR	1	990	.	+	.	ID=LSTA.10067.2.p1.utr5p1;Parent=LSTA.10067.2.p1
LSTA.10067.2	transdecoder	exon	1	2883	.	+	.	ID=LSTA.10067.2.p1.exon1;Parent=LSTA.10067.2.p1
LSTA.10067.2	transdecoder	CDS	991	1533	.	+	0	ID=cds.LSTA.10067.2.p1;Parent=LSTA.10067.2.p1
LSTA.10067.2	transdecoder	three_prime_UTR	1534	2883	.	+	.	ID=LSTA.10067.2.p1.utr3p1;Parent=LSTA.10067.2.p1
LSTA.10071.2	transdecoder	gene	1	8112	.	-	.	ID=GENE.LSTA.10071.2~~LSTA.10071.2.p1;Name=ORF%20type%3Acomplete%20len%3A188%20%28-%29%2Cscore%3D46.94%2Clcl%7CNW_013417648.1_prot_XP_013086094.1_22692%7C45.455%7C2.45e-28%2CRhabdo_glycop%7CPF00974.18%7C0.026%2CPIRT%7CPF15099.6%7C1.8e%2B04%2CPIRT%7CPF15099.6%7C0.07%2CTMEM52%7CPF14979.6%7C0.15%2CTMEM51%7CPF15345.6%7C24%2CTMEM51%7CPF15345.6%7C9.4%2CSteroid_dh%7CPF02544.16%7C0.19%2CCYYR1%7CPF10873.8…
LSTA.10071.2	transdecoder	mRNA	1	8112	.	-	.	ID=LSTA.10071.2.p1;Parent=GENE.LSTA.10071.2~~LSTA.10071.2.p1;Name=ORF%20type%3Acomplete%20len%3A188%20%28-%29%2Cscore%3D46.94%2Clcl%7CNW_013417648.1_prot_XP_013086094.1_22692%7C45.455%7C2.45e-28%2CRhabdo_glycop%7CPF00974.18%7C0.026%2CPIRT%7CPF15099.6%7C1.8e%2B04%2CPIRT%7CPF15099.6%7C0.07%2CTMEM52%7CPF14979.6%7C0.15%2CTMEM51%7CPF15345.6%7C24%2CTMEM51%7CPF15345.6%7C9.4%2CSteroid_dh%7CPF02544.16%7C0…
LSTA.10071.2	transdecoder	five_prime_UTR	7916	8112	.	-	.	ID=LSTA.10071.2.p1.utr5p1;Parent=LSTA.10071.2.p1
LSTA.10071.2	transdecoder	exon	1	8112	.	-	.	ID=LSTA.10071.2.p1.exon1;Parent=LSTA.10071.2.p1
LSTA.10071.2	transdecoder	CDS	7352	7915	.	-	0	ID=cds.LSTA.10071.2.p1;Parent=LSTA.10071.2.p1
LSTA.10071.2	transdecoder	three_prime_UTR	1	7351	.	-	.	ID=LSTA.10071.2.p1.utr3p1;Parent=LSTA.10071.2.p1
LSTA.10072.1	transdecoder	gene	1	6159	.	+	.	ID=GENE.LSTA.10072.1~~LSTA.10072.1.p1;Name=ORF%20type%3Acomplete%20len%3A422%20%28%2B%29%2Cscore%3D95.60%2Clcl%7CNW_004797349.1_prot_XP_005094335.2_6037%7C47.229%7C2.03e-96%2CI-set%7CPF07679.16%7C1.4e-14%2CI-set%7CPF07679.16%7C4e-13%2CI-set%7CPF07679.16%7C1.9e%2B03%2CIg_3%7CPF13927.6%7C3.9e-14%2CIg_3%7CPF13927.6%7C4.7e-12%2CIg_3%7CPF13927.6%7C1.5e%2B03%2CIg_2%7CPF13895.6%7C1.2e-13%2CIg_2%7CPF1389…
LSTA.10072.1	transdecoder	mRNA	1	6159	.	+	.	ID=LSTA.10072.1.p1;Parent=GENE.LSTA.10072.1~~LSTA.10072.1.p1;Name=ORF%20type%3Acomplete%20len%3A422%20%28%2B%29%2Cscore%3D95.60%2Clcl%7CNW_004797349.1_prot_XP_005094335.2_6037%7C47.229%7C2.03e-96%2CI-set%7CPF07679.16%7C1.4e-14%2CI-set%7CPF07679.16%7C4e-13%2CI-set%7CPF07679.16%7C1.9e%2B03%2CIg_3%7CPF13927.6%7C3.9e-14%2CIg_3%7CPF13927.6%7C4.7e-12%2CIg_3%7CPF13927.6%7C1.5e%2B03%2CIg_2%7CPF13895.6%7C…
LSTA.10072.1	transdecoder	five_prime_UTR	1	205	.	+	.	ID=LSTA.10072.1.p1.utr5p1;Parent=LSTA.10072.1.p1
LSTA.10072.1	transdecoder	exon	1	6159	.	+	.	ID=LSTA.10072.1.p1.exon1;Parent=LSTA.10072.1.p1
LSTA.10072.1	transdecoder	CDS	206	1471	.	+	0	ID=cds.LSTA.10072.1.p1;Parent=LSTA.10072.1.p1
LSTA.10072.1	transdecoder	three_prime_UTR	1472	6159	.	+	.	ID=LSTA.10072.1.p1.utr3p1;Parent=LSTA.10072.1.p1
LSTA.10072.2	transdecoder	gene	1	6196	.	+	.	ID=GENE.LSTA.10072.2~~LSTA.10072.2.p1;Name=ORF%20type%3Acomplete%20len%3A422%20%28%2B%29%2Cscore%3D95.60%2Clcl%7CNW_004797349.1_prot_XP_005094335.2_6037%7C47.229%7C2.03e-96%2CI-set%7CPF07679.16%7C1.4e-14%2CI-set%7CPF07679.16%7C4e-13%2CI-set%7CPF07679.16%7C1.9e%2B03%2CIg_3%7CPF13927.6%7C3.9e-14%2CIg_3%7CPF13927.6%7C4.7e-12%2CIg_3%7CPF13927.6%7C1.5e%2B03%2CIg_2%7CPF13895.6%7C1.2e-13%2CIg_2%7CPF1389…
LSTA.10072.2	transdecoder	mRNA	1	6196	.	+	.	ID=LSTA.10072.2.p1;Parent=GENE.LSTA.10072.2~~LSTA.10072.2.p1;Name=ORF%20type%3Acomplete%20len%3A422%20%28%2B%29%2Cscore%3D95.60%2Clcl%7CNW_004797349.1_prot_XP_005094335.2_6037%7C47.229%7C2.03e-96%2CI-set%7CPF07679.16%7C1.4e-14%2CI-set%7CPF07679.16%7C4e-13%2CI-set%7CPF07679.16%7C1.9e%2B03%2CIg_3%7CPF13927.6%7C3.9e-14%2CIg_3%7CPF13927.6%7C4.7e-12%2CIg_3%7CPF13927.6%7C1.5e%2B03%2CIg_2%7CPF13895.6%7C…
LSTA.10072.2	transdecoder	five_prime_UTR	1	256	.	+	.	ID=LSTA.10072.2.p1.utr5p1;Parent=LSTA.10072.2.p1
LSTA.10072.2	transdecoder	exon	1	6196	.	+	.	ID=LSTA.10072.2.p1.exon1;Parent=LSTA.10072.2.p1
LSTA.10072.2	transdecoder	CDS	257	1522	.	+	0	ID=cds.LSTA.10072.2.p1;Parent=LSTA.10072.2.p1
LSTA.10072.2	transdecoder	three_prime_UTR	1523	6196	.	+	.	ID=LSTA.10072.2.p1.utr3p1;Parent=LSTA.10072.2.p1
LSTA.10072.3	transdecoder	gene	1	6234	.	+	.	ID=GENE.LSTA.10072.3~~LSTA.10072.3.p2;Name=ORF%20type%3Acomplete%20len%3A188%20%28%2B%29%2Cscore%3D46.94%2Clcl%7CNW_013417648.1_prot_XP_013086094.1_22692%7C45.455%7C2.45e-28%2CRhabdo_glycop%7CPF00974.18%7C0.026%2CPIRT%7CPF15099.6%7C1.8e%2B04%2CPIRT%7CPF15099.6%7C0.07%2CTMEM52%7CPF14979.6%7C0.15%2CTMEM51%7CPF15345.6%7C24%2CTMEM51%7CPF15345.6%7C9.4%2CSteroid_dh%7CPF02544.16%7C0.19%2CCYYR1%7CPF10873…
LSTA.10072.3	transdecoder	mRNA	1	6234	.	+	.	ID=LSTA.10072.3.p2;Parent=GENE.LSTA.10072.3~~LSTA.10072.3.p2;Name=ORF%20type%3Acomplete%20len%3A188%20%28%2B%29%2Cscore%3D46.94%2Clcl%7CNW_013417648.1_prot_XP_013086094.1_22692%7C45.455%7C2.45e-28%2CRhabdo_glycop%7CPF00974.18%7C0.026%2CPIRT%7CPF15099.6%7C1.8e%2B04%2CPIRT%7CPF15099.6%7C0.07%2CTMEM52%7CPF14979.6%7C0.15%2CTMEM51%7CPF15345.6%7C24%2CTMEM51%7CPF15345.6%7C9.4%2CSteroid_dh%7CPF02544.16%7…
LSTA.10072.3	transdecoder	five_prime_UTR	1	996	.	+	.	ID=LSTA.10072.3.p2.utr5p1;Parent=LSTA.10072.3.p2
LSTA.10072.3	transdecoder	exon	1	6234	.	+	.	ID=LSTA.10072.3.p2.exon1;Parent=LSTA.10072.3.p2
LSTA.10072.3	transdecoder	CDS	997	1560	.	+	0	ID=cds.LSTA.10072.3.p2;Parent=LSTA.10072.3.p2
LSTA.10072.3	transdecoder	three_prime_UTR	1561	6234	.	+	.	ID=LSTA.10072.3.p2.utr3p1;Parent=LSTA.10072.3.p2
LSTA.10072.3	transdecoder	gene	1	6234	.	+	.	ID=GENE.LSTA.10072.3~~LSTA.10072.3.p1;Name=ORF%20type%3Acomplete%20len%3A249%20%28%2B%29%2Cscore%3D46.15%2Clcl%7CNW_004797349.1_prot_XP_005094335.2_6037%7C51.724%7C2.37e-65%2CI-set%7CPF07679.16%7C5.2e-15%2CI-set%7CPF07679.16%7C1.5e-13%2CIg_3%7CPF13927.6%7C1.6e-14%2CIg_3%7CPF13927.6%7C1.9e-12%2CIg_2%7CPF13895.6%7C4.5e-14%2CIg_2%7CPF13895.6%7C5.3e-07%2Cig%7CPF00047.25%7C2.3e-10%2Cig%7CPF00047.25%7C…
LSTA.10072.3	transdecoder	mRNA	1	6234	.	+	.	ID=LSTA.10072.3.p1;Parent=GENE.LSTA.10072.3~~LSTA.10072.3.p1;Name=ORF%20type%3Acomplete%20len%3A249%20%28%2B%29%2Cscore%3D46.15%2Clcl%7CNW_004797349.1_prot_XP_005094335.2_6037%7C51.724%7C2.37e-65%2CI-set%7CPF07679.16%7C5.2e-15%2CI-set%7CPF07679.16%7C1.5e-13%2CIg_3%7CPF13927.6%7C1.6e-14%2CIg_3%7CPF13927.6%7C1.9e-12%2CIg_2%7CPF13895.6%7C4.5e-14%2CIg_2%7CPF13895.6%7C5.3e-07%2Cig%7CPF00047.25%7C2.3e-…
LSTA.10072.3	transdecoder	five_prime_UTR	1	205	.	+	.	ID=LSTA.10072.3.p1.utr5p1;Parent=LSTA.10072.3.p1
LSTA.10072.3	transdecoder	exon	1	6234	.	+	.	ID=LSTA.10072.3.p1.exon1;Parent=LSTA.10072.3.p1
LSTA.10072.3	transdecoder	CDS	206	952	.	+	0	ID=cds.LSTA.10072.3.p1;Parent=LSTA.10072.3.p1
LSTA.10072.3	transdecoder	three_prime_UTR	953	6234	.	+	.	ID=LSTA.10072.3.p1.utr3p1;Parent=LSTA.10072.3.p1
LSTA.10073.1	transdecoder	gene	1	574	.	-	.	ID=GENE.LSTA.10073.1~~LSTA.10073.1.p1;Name=ORF%20type%3Ainternal%20len%3A192%20%28-%29%2Cscore%3D30.90%2Clcl%7CNW_004797532.1_prot_XP_012939365.1_13425%7C54.787%7C1.10e-68%2CExo_endo_phos%7CPF03372.23%7C0.0039%2CExo_endo_phos_2%7CPF14529.6%7C0.0027%2CHJURP_mid%7CPF12346.8%7C0.23
LSTA.10073.1	transdecoder	mRNA	1	574	.	-	.	ID=LSTA.10073.1.p1;Parent=GENE.LSTA.10073.1~~LSTA.10073.1.p1;Name=ORF%20type%3Ainternal%20len%3A192%20%28-%29%2Cscore%3D30.90%2Clcl%7CNW_004797532.1_prot_XP_012939365.1_13425%7C54.787%7C1.10e-68%2CExo_endo_phos%7CPF03372.23%7C0.0039%2CExo_endo_phos_2%7CPF14529.6%7C0.0027%2CHJURP_mid%7CPF12346.8%7C0.23
LSTA.10073.1	transdecoder	exon	1	574	.	-	.	ID=LSTA.10073.1.p1.exon1;Parent=LSTA.10073.1.p1
LSTA.10073.1	transdecoder	CDS	2	574	.	-	0	ID=cds.LSTA.10073.1.p1;Parent=LSTA.10073.1.p1
LSTA.10074.1	transdecoder	gene	1	3975	.	+	.	ID=GENE.LSTA.10074.1~~LSTA.10074.1.p1;Name=ORF%20type%3Acomplete%20len%3A464%20%28%2B%29%2Cscore%3D72.85%2Clcl%7CNW_013325761.1_prot_XP_013080422.1_17635%7C71.332%7C0.0%2CO-FucT%7CPF10250.9%7C2.3e-77
LSTA.10074.1	transdecoder	mRNA	1	3975	.	+	.	ID=LSTA.10074.1.p1;Parent=GENE.LSTA.10074.1~~LSTA.10074.1.p1;Name=ORF%20type%3Acomplete%20len%3A464%20%28%2B%29%2Cscore%3D72.85%2Clcl%7CNW_013325761.1_prot_XP_013080422.1_17635%7C71.332%7C0.0%2CO-FucT%7CPF10250.9%7C2.3e-77
LSTA.10074.1	transdecoder	five_prime_UTR	1	238	.	+	.	ID=LSTA.10074.1.p1.utr5p1;Parent=LSTA.10074.1.p1
LSTA.10074.1	transdecoder	exon	1	3975	.	+	.	ID=LSTA.10074.1.p1.exon1;Parent=LSTA.10074.1.p1
LSTA.10074.1	transdecoder	CDS	239	1630	.	+	0	ID=cds.LSTA.10074.1.p1;Parent=LSTA.10074.1.p1
LSTA.10074.1	transdecoder	three_prime_UTR	1631	3975	.	+	.	ID=LSTA.10074.1.p1.utr3p1;Parent=LSTA.10074.1.p1
LSTA.10074.2	transdecoder	gene	1	7724	.	-	.	ID=GENE.LSTA.10074.2~~LSTA.10074.2.p2;Name=ORF%20type%3A5prime_partial%20len%3A358%20%28-%29%2Cscore%3D74.55%2Clcl%7CNW_013325761.1_prot_XP_013080421.1_17636%7C55.152%7C2.55e-56
LSTA.10074.2	transdecoder	mRNA	1	7724	.	-	.	ID=LSTA.10074.2.p2;Parent=GENE.LSTA.10074.2~~LSTA.10074.2.p2;Name=ORF%20type%3A5prime_partial%20len%3A358%20%28-%29%2Cscore%3D74.55%2Clcl%7CNW_013325761.1_prot_XP_013080421.1_17636%7C55.152%7C2.55e-56
LSTA.10074.2	transdecoder	exon	1	7724	.	-	.	ID=LSTA.10074.2.p2.exon1;Parent=LSTA.10074.2.p2
LSTA.10074.2	transdecoder	CDS	6650	7723	.	-	0	ID=cds.LSTA.10074.2.p2;Parent=LSTA.10074.2.p2
LSTA.10074.2	transdecoder	three_prime_UTR	1	6649	.	-	.	ID=LSTA.10074.2.p2.utr3p1;Parent=LSTA.10074.2.p2
LSTA.10074.2	transdecoder	gene	1	7724	.	+	.	ID=GENE.LSTA.10074.2~~LSTA.10074.2.p1;Name=ORF%20type%3Acomplete%20len%3A464%20%28%2B%29%2Cscore%3D72.85%2Clcl%7CNW_013325761.1_prot_XP_013080422.1_17635%7C71.332%7C0.0%2CO-FucT%7CPF10250.9%7C2.3e-77
LSTA.10074.2	transdecoder	mRNA	1	7724	.	+	.	ID=LSTA.10074.2.p1;Parent=GENE.LSTA.10074.2~~LSTA.10074.2.p1;Name=ORF%20type%3Acomplete%20len%3A464%20%28%2B%29%2Cscore%3D72.85%2Clcl%7CNW_013325761.1_prot_XP_013080422.1_17635%7C71.332%7C0.0%2CO-FucT%7CPF10250.9%7C2.3e-77
LSTA.10074.2	transdecoder	five_prime_UTR	1	238	.	+	.	ID=LSTA.10074.2.p1.utr5p1;Parent=LSTA.10074.2.p1
LSTA.10074.2	transdecoder	exon	1	7724	.	+	.	ID=LSTA.10074.2.p1.exon1;Parent=LSTA.10074.2.p1
LSTA.10074.2	transdecoder	CDS	239	1630	.	+	0	ID=cds.LSTA.10074.2.p1;Parent=LSTA.10074.2.p1
LSTA.10074.2	transdecoder	three_prime_UTR	1631	7724	.	+	.	ID=LSTA.10074.2.p1.utr3p1;Parent=LSTA.10074.2.p1
LSTA.10074.3	transdecoder	gene	1	3845	.	+	.	ID=GENE.LSTA.10074.3~~LSTA.10074.3.p1;Name=ORF%20type%3Acomplete%20len%3A464%20%28%2B%29%2Cscore%3D72.85%2Clcl%7CNW_013325761.1_prot_XP_013080422.1_17635%7C71.332%7C0.0%2CO-FucT%7CPF10250.9%7C2.3e-77
LSTA.10074.3	transdecoder	mRNA	1	3845	.	+	.	ID=LSTA.10074.3.p1;Parent=GENE.LSTA.10074.3~~LSTA.10074.3.p1;Name=ORF%20type%3Acomplete%20len%3A464%20%28%2B%29%2Cscore%3D72.85%2Clcl%7CNW_013325761.1_prot_XP_013080422.1_17635%7C71.332%7C0.0%2CO-FucT%7CPF10250.9%7C2.3e-77
LSTA.10074.3	transdecoder	five_prime_UTR	1	200	.	+	.	ID=LSTA.10074.3.p1.utr5p1;Parent=LSTA.10074.3.p1
LSTA.10074.3	transdecoder	exon	1	3845	.	+	.	ID=LSTA.10074.3.p1.exon1;Parent=LSTA.10074.3.p1
LSTA.10074.3	transdecoder	CDS	201	1592	.	+	0	ID=cds.LSTA.10074.3.p1;Parent=LSTA.10074.3.p1
LSTA.10074.3	transdecoder	three_prime_UTR	1593	3845	.	+	.	ID=LSTA.10074.3.p1.utr3p1;Parent=LSTA.10074.3.p1
LSTA.10075.1	transdecoder	gene	1	5215	.	+	.	ID=GENE.LSTA.10075.1~~LSTA.10075.1.p1;Name=ORF%20type%3Acomplete%20len%3A705%20%28%2B%29%2Cscore%3D124.29%2Clcl%7CNW_013325761.1_prot_XP_013080421.1_17636%7C56.563%7C0.0%2CNeur_chan_LBD%7CPF02931.23%7C6.2e-55%2CNeur_chan_memb%7CPF02932.16%7C1.7e-33%2CNeur_chan_memb%7CPF02932.16%7C31
LSTA.10075.1	transdecoder	mRNA	1	5215	.	+	.	ID=LSTA.10075.1.p1;Parent=GENE.LSTA.10075.1~~LSTA.10075.1.p1;Name=ORF%20type%3Acomplete%20len%3A705%20%28%2B%29%2Cscore%3D124.29%2Clcl%7CNW_013325761.1_prot_XP_013080421.1_17636%7C56.563%7C0.0%2CNeur_chan_LBD%7CPF02931.23%7C6.2e-55%2CNeur_chan_memb%7CPF02932.16%7C1.7e-33%2CNeur_chan_memb%7CPF02932.16%7C31
LSTA.10075.1	transdecoder	five_prime_UTR	1	472	.	+	.	ID=LSTA.10075.1.p1.utr5p1;Parent=LSTA.10075.1.p1
LSTA.10075.1	transdecoder	exon	1	5215	.	+	.	ID=LSTA.10075.1.p1.exon1;Parent=LSTA.10075.1.p1
LSTA.10075.1	transdecoder	CDS	473	2587	.	+	0	ID=cds.LSTA.10075.1.p1;Parent=LSTA.10075.1.p1
LSTA.10075.1	transdecoder	three_prime_UTR	2588	5215	.	+	.	ID=LSTA.10075.1.p1.utr3p1;Parent=LSTA.10075.1.p1
LSTA.10077.1	transdecoder	gene	1	836	.	+	.	ID=GENE.LSTA.10077.1~~LSTA.10077.1.p1;Name=ORF%20type%3Acomplete%20len%3A101%20%28%2B%29%2Cscore%3D11.84
LSTA.10077.1	transdecoder	mRNA	1	836	.	+	.	ID=LSTA.10077.1.p1;Parent=GENE.LSTA.10077.1~~LSTA.10077.1.p1;Name=ORF%20type%3Acomplete%20len%3A101%20%28%2B%29%2Cscore%3D11.84
LSTA.10077.1	transdecoder	five_prime_UTR	1	516	.	+	.	ID=LSTA.10077.1.p1.utr5p1;Parent=LSTA.10077.1.p1
LSTA.10077.1	transdecoder	exon	1	836	.	+	.	ID=LSTA.10077.1.p1.exon1;Parent=LSTA.10077.1.p1
LSTA.10077.1	transdecoder	CDS	517	819	.	+	0	ID=cds.LSTA.10077.1.p1;Parent=LSTA.10077.1.p1
LSTA.10077.1	transdecoder	three_prime_UTR	820	836	.	+	.	ID=LSTA.10077.1.p1.utr3p1;Parent=LSTA.10077.1.p1
LSTA.10080.1	transdecoder	gene	1	3081	.	+	.	ID=GENE.LSTA.10080.1~~LSTA.10080.1.p1;Name=ORF%20type%3Acomplete%20len%3A646%20%28%2B%29%2Cscore%3D131.97%2Clcl%7CNW_013512483.1_prot_XP_013063786.1_35412%7C75.659%7C0.0%2CSNF%7CPF00209.18%7C6.8e-188
LSTA.10080.1	transdecoder	mRNA	1	3081	.	+	.	ID=LSTA.10080.1.p1;Parent=GENE.LSTA.10080.1~~LSTA.10080.1.p1;Name=ORF%20type%3Acomplete%20len%3A646%20%28%2B%29%2Cscore%3D131.97%2Clcl%7CNW_013512483.1_prot_XP_013063786.1_35412%7C75.659%7C0.0%2CSNF%7CPF00209.18%7C6.8e-188
LSTA.10080.1	transdecoder	five_prime_UTR	1	95	.	+	.	ID=LSTA.10080.1.p1.utr5p1;Parent=LSTA.10080.1.p1
LSTA.10080.1	transdecoder	exon	1	3081	.	+	.	ID=LSTA.10080.1.p1.exon1;Parent=LSTA.10080.1.p1
LSTA.10080.1	transdecoder	CDS	96	2033	.	+	0	ID=cds.LSTA.10080.1.p1;Parent=LSTA.10080.1.p1
LSTA.10080.1	transdecoder	three_prime_UTR	2034	3081	.	+	.	ID=LSTA.10080.1.p1.utr3p1;Parent=LSTA.10080.1.p1
LSTA.10081.1	transdecoder	gene	1	3064	.	+	.	ID=GENE.LSTA.10081.1~~LSTA.10081.1.p1;Name=ORF%20type%3Acomplete%20len%3A752%20%28%2B%29%2Cscore%3D216.73%2Clcl%7CNW_013229338.1_prot_XP_013073398.1_11430%7C83.245%7C0.0%2CCOG7%7CPF10191.9%7C6.4e-222%2CCOG5%7CPF10392.9%7C0.00019%2CCOG5%7CPF10392.9%7C5.5e%2B03%2CCOG5%7CPF10392.9%7C1.9e%2B02%2CDUF724%7CPF05266.14%7C1.3e%2B03%2CDUF724%7CPF05266.14%7C4.3e%2B02%2CDUF724%7CPF05266.14%7C0.19%2CRdRP_4%7C…
LSTA.10081.1	transdecoder	mRNA	1	3064	.	+	.	ID=LSTA.10081.1.p1;Parent=GENE.LSTA.10081.1~~LSTA.10081.1.p1;Name=ORF%20type%3Acomplete%20len%3A752%20%28%2B%29%2Cscore%3D216.73%2Clcl%7CNW_013229338.1_prot_XP_013073398.1_11430%7C83.245%7C0.0%2CCOG7%7CPF10191.9%7C6.4e-222%2CCOG5%7CPF10392.9%7C0.00019%2CCOG5%7CPF10392.9%7C5.5e%2B03%2CCOG5%7CPF10392.9%7C1.9e%2B02%2CDUF724%7CPF05266.14%7C1.3e%2B03%2CDUF724%7CPF05266.14%7C4.3e%2B02%2CDUF724%7CPF0526…
LSTA.10081.1	transdecoder	five_prime_UTR	1	83	.	+	.	ID=LSTA.10081.1.p1.utr5p1;Parent=LSTA.10081.1.p1
LSTA.10081.1	transdecoder	exon	1	3064	.	+	.	ID=LSTA.10081.1.p1.exon1;Parent=LSTA.10081.1.p1
LSTA.10081.1	transdecoder	CDS	84	2339	.	+	0	ID=cds.LSTA.10081.1.p1;Parent=LSTA.10081.1.p1
LSTA.10081.1	transdecoder	three_prime_UTR	2340	3064	.	+	.	ID=LSTA.10081.1.p1.utr3p1;Parent=LSTA.10081.1.p1
LSTA.10081.2	transdecoder	gene	1	3040	.	+	.	ID=GENE.LSTA.10081.2~~LSTA.10081.2.p1;Name=ORF%20type%3A5prime_partial%20len%3A771%20%28%2B%29%2Cscore%3D217.74%2Clcl%7CNW_013229338.1_prot_XP_013073398.1_11430%7C83.222%7C0.0%2CCOG7%7CPF10191.9%7C7.1e-222%2CCOG5%7CPF10392.9%7C0.0002%2CCOG5%7CPF10392.9%7C1.9e%2B02%2CDUF724%7CPF05266.14%7C1.6e%2B03%2CDUF724%7CPF05266.14%7C2.7e%2B03%2CDUF724%7CPF05266.14%7C0.2%2CRdRP_4%7CPF02123.16%7C0.097%2CRdRP_4…
LSTA.10081.2	transdecoder	mRNA	1	3040	.	+	.	ID=LSTA.10081.2.p1;Parent=GENE.LSTA.10081.2~~LSTA.10081.2.p1;Name=ORF%20type%3A5prime_partial%20len%3A771%20%28%2B%29%2Cscore%3D217.74%2Clcl%7CNW_013229338.1_prot_XP_013073398.1_11430%7C83.222%7C0.0%2CCOG7%7CPF10191.9%7C7.1e-222%2CCOG5%7CPF10392.9%7C0.0002%2CCOG5%7CPF10392.9%7C1.9e%2B02%2CDUF724%7CPF05266.14%7C1.6e%2B03%2CDUF724%7CPF05266.14%7C2.7e%2B03%2CDUF724%7CPF05266.14%7C0.2%2CRdRP_4%7CPF02…
LSTA.10081.2	transdecoder	exon	1	3040	.	+	.	ID=LSTA.10081.2.p1.exon1;Parent=LSTA.10081.2.p1
LSTA.10081.2	transdecoder	CDS	3	2315	.	+	0	ID=cds.LSTA.10081.2.p1;Parent=LSTA.10081.2.p1
LSTA.10081.2	transdecoder	three_prime_UTR	2316	3040	.	+	.	ID=LSTA.10081.2.p1.utr3p1;Parent=LSTA.10081.2.p1
LSTA.10083.1	transdecoder	gene	1	3342	.	+	.	ID=GENE.LSTA.10083.1~~LSTA.10083.1.p1;Name=ORF%20type%3Acomplete%20len%3A960%20%28%2B%29%2Cscore%3D248.41%2Clcl%7CNW_004797755.1_prot_XP_005105731.1_18810%7C83.864%7C0.0%2CRNB%7CPF00773.19%7C1.9e-96%2COB_Dis3%7CPF17849.1%7C1.3e-20%2CRrp44_CSD1%7CPF17216.3%7C3.6e-14%2CRrp44_CSD1%7CPF17216.3%7C1.4e%2B03%2CPIN_4%7CPF13638.6%7C2.3e-13%2CRrp44_S1%7CPF17215.3%7C7e-08%2CCSD2%7CPF17876.1%7C3.4e%2B03%2CCS…
LSTA.10083.1	transdecoder	mRNA	1	3342	.	+	.	ID=LSTA.10083.1.p1;Parent=GENE.LSTA.10083.1~~LSTA.10083.1.p1;Name=ORF%20type%3Acomplete%20len%3A960%20%28%2B%29%2Cscore%3D248.41%2Clcl%7CNW_004797755.1_prot_XP_005105731.1_18810%7C83.864%7C0.0%2CRNB%7CPF00773.19%7C1.9e-96%2COB_Dis3%7CPF17849.1%7C1.3e-20%2CRrp44_CSD1%7CPF17216.3%7C3.6e-14%2CRrp44_CSD1%7CPF17216.3%7C1.4e%2B03%2CPIN_4%7CPF13638.6%7C2.3e-13%2CRrp44_S1%7CPF17215.3%7C7e-08%2CCSD2%7CPF1…
LSTA.10083.1	transdecoder	five_prime_UTR	1	18	.	+	.	ID=LSTA.10083.1.p1.utr5p1;Parent=LSTA.10083.1.p1
LSTA.10083.1	transdecoder	exon	1	3342	.	+	.	ID=LSTA.10083.1.p1.exon1;Parent=LSTA.10083.1.p1
LSTA.10083.1	transdecoder	CDS	19	2898	.	+	0	ID=cds.LSTA.10083.1.p1;Parent=LSTA.10083.1.p1
LSTA.10083.1	transdecoder	three_prime_UTR	2899	3342	.	+	.	ID=LSTA.10083.1.p1.utr3p1;Parent=LSTA.10083.1.p1
LSTA.10085.1	transdecoder	gene	1	450	.	+	.	ID=GENE.LSTA.10085.1~~LSTA.10085.1.p1;Name=ORF%20type%3Ainternal%20len%3A150%20%28%2B%29%2Cscore%3D35.58%2Clcl%7CNW_013428548.1_prot_XP_013089203.1_25459%7C70.000%7C2.49e-64%2CExo_endo_phos%7CPF03372.23%7C0.051
LSTA.10085.1	transdecoder	mRNA	1	450	.	+	.	ID=LSTA.10085.1.p1;Parent=GENE.LSTA.10085.1~~LSTA.10085.1.p1;Name=ORF%20type%3Ainternal%20len%3A150%20%28%2B%29%2Cscore%3D35.58%2Clcl%7CNW_013428548.1_prot_XP_013089203.1_25459%7C70.000%7C2.49e-64%2CExo_endo_phos%7CPF03372.23%7C0.051
LSTA.10085.1	transdecoder	exon	1	450	.	+	.	ID=LSTA.10085.1.p1.exon1;Parent=LSTA.10085.1.p1
LSTA.10085.1	transdecoder	CDS	3	449	.	+	0	ID=cds.LSTA.10085.1.p1;Parent=LSTA.10085.1.p1
LSTA.10086.1	transdecoder	gene	1	8983	.	-	.	ID=GENE.LSTA.10086.1~~LSTA.10086.1.p1;Name=ORF%20type%3Acomplete%20len%3A112%20%28-%29%2Cscore%3D3.20%2Czf-H2C2_5%7CPF13909.6%7C0.13
LSTA.10086.1	transdecoder	mRNA	1	8983	.	-	.	ID=LSTA.10086.1.p1;Parent=GENE.LSTA.10086.1~~LSTA.10086.1.p1;Name=ORF%20type%3Acomplete%20len%3A112%20%28-%29%2Cscore%3D3.20%2Czf-H2C2_5%7CPF13909.6%7C0.13
LSTA.10086.1	transdecoder	five_prime_UTR	940	8983	.	-	.	ID=LSTA.10086.1.p1.utr5p1;Parent=LSTA.10086.1.p1
LSTA.10086.1	transdecoder	exon	1	8983	.	-	.	ID=LSTA.10086.1.p1.exon1;Parent=LSTA.10086.1.p1
LSTA.10086.1	transdecoder	CDS	604	939	.	-	0	ID=cds.LSTA.10086.1.p1;Parent=LSTA.10086.1.p1
LSTA.10086.1	transdecoder	three_prime_UTR	1	603	.	-	.	ID=LSTA.10086.1.p1.utr3p1;Parent=LSTA.10086.1.p1
LSTA.10086.10	transdecoder	gene	1	7733	.	-	.	ID=GENE.LSTA.10086.10~~LSTA.10086.10.p2;Name=ORF%20type%3Acomplete%20len%3A126%20%28-%29%2Cscore%3D10.48
LSTA.10086.10	transdecoder	mRNA	1	7733	.	-	.	ID=LSTA.10086.10.p2;Parent=GENE.LSTA.10086.10~~LSTA.10086.10.p2;Name=ORF%20type%3Acomplete%20len%3A126%20%28-%29%2Cscore%3D10.48
LSTA.10086.10	transdecoder	five_prime_UTR	607	7733	.	-	.	ID=LSTA.10086.10.p2.utr5p1;Parent=LSTA.10086.10.p2
LSTA.10086.10	transdecoder	exon	1	7733	.	-	.	ID=LSTA.10086.10.p2.exon1;Parent=LSTA.10086.10.p2
LSTA.10086.10	transdecoder	CDS	229	606	.	-	0	ID=cds.LSTA.10086.10.p2;Parent=LSTA.10086.10.p2
LSTA.10086.10	transdecoder	three_prime_UTR	1	228	.	-	.	ID=LSTA.10086.10.p2.utr3p1;Parent=LSTA.10086.10.p2
LSTA.10086.10	transdecoder	gene	1	7733	.	+	.	ID=GENE.LSTA.10086.10~~LSTA.10086.10.p1;Name=ORF%20type%3Acomplete%20len%3A168%20%28%2B%29%2Cscore%3D45.27%2Clcl%7CNW_013325761.1_prot_XP_013080435.1_17646%7C87.791%7C2.75e-69
LSTA.10086.10	transdecoder	mRNA	1	7733	.	+	.	ID=LSTA.10086.10.p1;Parent=GENE.LSTA.10086.10~~LSTA.10086.10.p1;Name=ORF%20type%3Acomplete%20len%3A168%20%28%2B%29%2Cscore%3D45.27%2Clcl%7CNW_013325761.1_prot_XP_013080435.1_17646%7C87.791%7C2.75e-69
LSTA.10086.10	transdecoder	five_prime_UTR	1	604	.	+	.	ID=LSTA.10086.10.p1.utr5p1;Parent=LSTA.10086.10.p1
LSTA.10086.10	transdecoder	exon	1	7733	.	+	.	ID=LSTA.10086.10.p1.exon1;Parent=LSTA.10086.10.p1
LSTA.10086.10	transdecoder	CDS	605	1108	.	+	0	ID=cds.LSTA.10086.10.p1;Parent=LSTA.10086.10.p1
LSTA.10086.10	transdecoder	three_prime_UTR	1109	7733	.	+	.	ID=LSTA.10086.10.p1.utr3p1;Parent=LSTA.10086.10.p1
LSTA.10086.11	transdecoder	gene	1	7681	.	-	.	ID=GENE.LSTA.10086.11~~LSTA.10086.11.p2;Name=ORF%20type%3Acomplete%20len%3A126%20%28-%29%2Cscore%3D10.48
LSTA.10086.11	transdecoder	mRNA	1	7681	.	-	.	ID=LSTA.10086.11.p2;Parent=GENE.LSTA.10086.11~~LSTA.10086.11.p2;Name=ORF%20type%3Acomplete%20len%3A126%20%28-%29%2Cscore%3D10.48
LSTA.10086.11	transdecoder	five_prime_UTR	607	7681	.	-	.	ID=LSTA.10086.11.p2.utr5p1;Parent=LSTA.10086.11.p2
LSTA.10086.11	transdecoder	exon	1	7681	.	-	.	ID=LSTA.10086.11.p2.exon1;Parent=LSTA.10086.11.p2
LSTA.10086.11	transdecoder	CDS	229	606	.	-	0	ID=cds.LSTA.10086.11.p2;Parent=LSTA.10086.11.p2
LSTA.10086.11	transdecoder	three_prime_UTR	1	228	.	-	.	ID=LSTA.10086.11.p2.utr3p1;Parent=LSTA.10086.11.p2
LSTA.10086.11	transdecoder	gene	1	7681	.	+	.	ID=GENE.LSTA.10086.11~~LSTA.10086.11.p1;Name=ORF%20type%3Acomplete%20len%3A162%20%28%2B%29%2Cscore%3D44.03%2Clcl%7CNW_013325761.1_prot_XP_013080435.1_17646%7C90.964%7C5.43e-72
LSTA.10086.11	transdecoder	mRNA	1	7681	.	+	.	ID=LSTA.10086.11.p1;Parent=GENE.LSTA.10086.11~~LSTA.10086.11.p1;Name=ORF%20type%3Acomplete%20len%3A162%20%28%2B%29%2Cscore%3D44.03%2Clcl%7CNW_013325761.1_prot_XP_013080435.1_17646%7C90.964%7C5.43e-72
LSTA.10086.11	transdecoder	five_prime_UTR	1	604	.	+	.	ID=LSTA.10086.11.p1.utr5p1;Parent=LSTA.10086.11.p1
LSTA.10086.11	transdecoder	exon	1	7681	.	+	.	ID=LSTA.10086.11.p1.exon1;Parent=LSTA.10086.11.p1
LSTA.10086.11	transdecoder	CDS	605	1090	.	+	0	ID=cds.LSTA.10086.11.p1;Parent=LSTA.10086.11.p1
LSTA.10086.11	transdecoder	three_prime_UTR	1091	7681	.	+	.	ID=LSTA.10086.11.p1.utr3p1;Parent=LSTA.10086.11.p1
LSTA.10086.12	transdecoder	gene	1	7498	.	+	.	ID=GENE.LSTA.10086.12~~LSTA.10086.12.p1;Name=ORF%20type%3Acomplete%20len%3A168%20%28%2B%29%2Cscore%3D45.27%2Clcl%7CNW_013325761.1_prot_XP_013080435.1_17646%7C87.791%7C2.75e-69
LSTA.10086.12	transdecoder	mRNA	1	7498	.	+	.	ID=LSTA.10086.12.p1;Parent=GENE.LSTA.10086.12~~LSTA.10086.12.p1;Name=ORF%20type%3Acomplete%20len%3A168%20%28%2B%29%2Cscore%3D45.27%2Clcl%7CNW_013325761.1_prot_XP_013080435.1_17646%7C87.791%7C2.75e-69
LSTA.10086.12	transdecoder	five_prime_UTR	1	405	.	+	.	ID=LSTA.10086.12.p1.utr5p1;Parent=LSTA.10086.12.p1
LSTA.10086.12	transdecoder	exon	1	7498	.	+	.	ID=LSTA.10086.12.p1.exon1;Parent=LSTA.10086.12.p1
LSTA.10086.12	transdecoder	CDS	406	909	.	+	0	ID=cds.LSTA.10086.12.p1;Parent=LSTA.10086.12.p1
LSTA.10086.12	transdecoder	three_prime_UTR	910	7498	.	+	.	ID=LSTA.10086.12.p1.utr3p1;Parent=LSTA.10086.12.p1
LSTA.10086.13	transdecoder	gene	1	7852	.	+	.	ID=GENE.LSTA.10086.13~~LSTA.10086.13.p1;Name=ORF%20type%3Acomplete%20len%3A162%20%28%2B%29%2Cscore%3D44.03%2Clcl%7CNW_013325761.1_prot_XP_013080435.1_17646%7C90.964%7C5.43e-72
LSTA.10086.13	transdecoder	mRNA	1	7852	.	+	.	ID=LSTA.10086.13.p1;Parent=GENE.LSTA.10086.13~~LSTA.10086.13.p1;Name=ORF%20type%3Acomplete%20len%3A162%20%28%2B%29%2Cscore%3D44.03%2Clcl%7CNW_013325761.1_prot_XP_013080435.1_17646%7C90.964%7C5.43e-72
LSTA.10086.13	transdecoder	five_prime_UTR	1	777	.	+	.	ID=LSTA.10086.13.p1.utr5p1;Parent=LSTA.10086.13.p1
LSTA.10086.13	transdecoder	exon	1	7852	.	+	.	ID=LSTA.10086.13.p1.exon1;Parent=LSTA.10086.13.p1
LSTA.10086.13	transdecoder	CDS	778	1263	.	+	0	ID=cds.LSTA.10086.13.p1;Parent=LSTA.10086.13.p1
LSTA.10086.13	transdecoder	three_prime_UTR	1264	7852	.	+	.	ID=LSTA.10086.13.p1.utr3p1;Parent=LSTA.10086.13.p1
LSTA.10086.14	transdecoder	gene	1	7722	.	+	.	ID=GENE.LSTA.10086.14~~LSTA.10086.14.p1;Name=ORF%20type%3Acomplete%20len%3A162%20%28%2B%29%2Cscore%3D44.03%2Clcl%7CNW_013325761.1_prot_XP_013080435.1_17646%7C90.964%7C5.43e-72
LSTA.10086.14	transdecoder	mRNA	1	7722	.	+	.	ID=LSTA.10086.14.p1;Parent=GENE.LSTA.10086.14~~LSTA.10086.14.p1;Name=ORF%20type%3Acomplete%20len%3A162%20%28%2B%29%2Cscore%3D44.03%2Clcl%7CNW_013325761.1_prot_XP_013080435.1_17646%7C90.964%7C5.43e-72
LSTA.10086.14	transdecoder	five_prime_UTR	1	647	.	+	.	ID=LSTA.10086.14.p1.utr5p1;Parent=LSTA.10086.14.p1
LSTA.10086.14	transdecoder	exon	1	7722	.	+	.	ID=LSTA.10086.14.p1.exon1;Parent=LSTA.10086.14.p1
LSTA.10086.14	transdecoder	CDS	648	1133	.	+	0	ID=cds.LSTA.10086.14.p1;Parent=LSTA.10086.14.p1
LSTA.10086.14	transdecoder	three_prime_UTR	1134	7722	.	+	.	ID=LSTA.10086.14.p1.utr3p1;Parent=LSTA.10086.14.p1
LSTA.10086.15	transdecoder	gene	1	7697	.	-	.	ID=GENE.LSTA.10086.15~~LSTA.10086.15.p2;Name=ORF%20type%3Acomplete%20len%3A126%20%28-%29%2Cscore%3D10.48
LSTA.10086.15	transdecoder	mRNA	1	7697	.	-	.	ID=LSTA.10086.15.p2;Parent=GENE.LSTA.10086.15~~LSTA.10086.15.p2;Name=ORF%20type%3Acomplete%20len%3A126%20%28-%29%2Cscore%3D10.48
LSTA.10086.15	transdecoder	five_prime_UTR	607	7697	.	-	.	ID=LSTA.10086.15.p2.utr5p1;Parent=LSTA.10086.15.p2
LSTA.10086.15	transdecoder	exon	1	7697	.	-	.	ID=LSTA.10086.15.p2.exon1;Parent=LSTA.10086.15.p2
LSTA.10086.15	transdecoder	CDS	229	606	.	-	0	ID=cds.LSTA.10086.15.p2;Parent=LSTA.10086.15.p2
LSTA.10086.15	transdecoder	three_prime_UTR	1	228	.	-	.	ID=LSTA.10086.15.p2.utr3p1;Parent=LSTA.10086.15.p2
LSTA.10086.15	transdecoder	gene	1	7697	.	+	.	ID=GENE.LSTA.10086.15~~LSTA.10086.15.p1;Name=ORF%20type%3Acomplete%20len%3A168%20%28%2B%29%2Cscore%3D45.27%2Clcl%7CNW_013325761.1_prot_XP_013080435.1_17646%7C87.791%7C2.75e-69
LSTA.10086.15	transdecoder	mRNA	1	7697	.	+	.	ID=LSTA.10086.15.p1;Parent=GENE.LSTA.10086.15~~LSTA.10086.15.p1;Name=ORF%20type%3Acomplete%20len%3A168%20%28%2B%29%2Cscore%3D45.27%2Clcl%7CNW_013325761.1_prot_XP_013080435.1_17646%7C87.791%7C2.75e-69
LSTA.10086.15	transdecoder	five_prime_UTR	1	604	.	+	.	ID=LSTA.10086.15.p1.utr5p1;Parent=LSTA.10086.15.p1
LSTA.10086.15	transdecoder	exon	1	7697	.	+	.	ID=LSTA.10086.15.p1.exon1;Parent=LSTA.10086.15.p1
LSTA.10086.15	transdecoder	CDS	605	1108	.	+	0	ID=cds.LSTA.10086.15.p1;Parent=LSTA.10086.15.p1
LSTA.10086.15	transdecoder	three_prime_UTR	1109	7697	.	+	.	ID=LSTA.10086.15.p1.utr3p1;Parent=LSTA.10086.15.p1
LSTA.10086.16	transdecoder	gene	1	7677	.	-	.	ID=GENE.LSTA.10086.16~~LSTA.10086.16.p2;Name=ORF%20type%3Acomplete%20len%3A125%20%28-%29%2Cscore%3D10.45
LSTA.10086.16	transdecoder	mRNA	1	7677	.	-	.	ID=LSTA.10086.16.p2;Parent=GENE.LSTA.10086.16~~LSTA.10086.16.p2;Name=ORF%20type%3Acomplete%20len%3A125%20%28-%29%2Cscore%3D10.45
LSTA.10086.16	transdecoder	five_prime_UTR	604	7677	.	-	.	ID=LSTA.10086.16.p2.utr5p1;Parent=LSTA.10086.16.p2
LSTA.10086.16	transdecoder	exon	1	7677	.	-	.	ID=LSTA.10086.16.p2.exon1;Parent=LSTA.10086.16.p2
LSTA.10086.16	transdecoder	CDS	229	603	.	-	0	ID=cds.LSTA.10086.16.p2;Parent=LSTA.10086.16.p2
LSTA.10086.16	transdecoder	three_prime_UTR	1	228	.	-	.	ID=LSTA.10086.16.p2.utr3p1;Parent=LSTA.10086.16.p2
LSTA.10086.16	transdecoder	gene	1	7677	.	+	.	ID=GENE.LSTA.10086.16~~LSTA.10086.16.p1;Name=ORF%20type%3Acomplete%20len%3A162%20%28%2B%29%2Cscore%3D44.03%2Clcl%7CNW_013325761.1_prot_XP_013080435.1_17646%7C90.964%7C5.43e-72
LSTA.10086.16	transdecoder	mRNA	1	7677	.	+	.	ID=LSTA.10086.16.p1;Parent=GENE.LSTA.10086.16~~LSTA.10086.16.p1;Name=ORF%20type%3Acomplete%20len%3A162%20%28%2B%29%2Cscore%3D44.03%2Clcl%7CNW_013325761.1_prot_XP_013080435.1_17646%7C90.964%7C5.43e-72
LSTA.10086.16	transdecoder	five_prime_UTR	1	601	.	+	.	ID=LSTA.10086.16.p1.utr5p1;Parent=LSTA.10086.16.p1
LSTA.10086.16	transdecoder	exon	1	7677	.	+	.	ID=LSTA.10086.16.p1.exon1;Parent=LSTA.10086.16.p1
LSTA.10086.16	transdecoder	CDS	602	1087	.	+	0	ID=cds.LSTA.10086.16.p1;Parent=LSTA.10086.16.p1
LSTA.10086.16	transdecoder	three_prime_UTR	1088	7677	.	+	.	ID=LSTA.10086.16.p1.utr3p1;Parent=LSTA.10086.16.p1
LSTA.10086.18	transdecoder	gene	1	7679	.	-	.	ID=GENE.LSTA.10086.18~~LSTA.10086.18.p2;Name=ORF%20type%3Acomplete%20len%3A126%20%28-%29%2Cscore%3D10.48
LSTA.10086.18	transdecoder	mRNA	1	7679	.	-	.	ID=LSTA.10086.18.p2;Parent=GENE.LSTA.10086.18~~LSTA.10086.18.p2;Name=ORF%20type%3Acomplete%20len%3A126%20%28-%29%2Cscore%3D10.48
LSTA.10086.18	transdecoder	five_prime_UTR	607	7679	.	-	.	ID=LSTA.10086.18.p2.utr5p1;Parent=LSTA.10086.18.p2
LSTA.10086.18	transdecoder	exon	1	7679	.	-	.	ID=LSTA.10086.18.p2.exon1;Parent=LSTA.10086.18.p2
LSTA.10086.18	transdecoder	CDS	229	606	.	-	0	ID=cds.LSTA.10086.18.p2;Parent=LSTA.10086.18.p2
LSTA.10086.18	transdecoder	three_prime_UTR	1	228	.	-	.	ID=LSTA.10086.18.p2.utr3p1;Parent=LSTA.10086.18.p2
LSTA.10086.18	transdecoder	gene	1	7679	.	+	.	ID=GENE.LSTA.10086.18~~LSTA.10086.18.p1;Name=ORF%20type%3Acomplete%20len%3A162%20%28%2B%29%2Cscore%3D44.03%2Clcl%7CNW_013325761.1_prot_XP_013080435.1_17646%7C90.964%7C5.43e-72
LSTA.10086.18	transdecoder	mRNA	1	7679	.	+	.	ID=LSTA.10086.18.p1;Parent=GENE.LSTA.10086.18~~LSTA.10086.18.p1;Name=ORF%20type%3Acomplete%20len%3A162%20%28%2B%29%2Cscore%3D44.03%2Clcl%7CNW_013325761.1_prot_XP_013080435.1_17646%7C90.964%7C5.43e-72
LSTA.10086.18	transdecoder	five_prime_UTR	1	604	.	+	.	ID=LSTA.10086.18.p1.utr5p1;Parent=LSTA.10086.18.p1
LSTA.10086.18	transdecoder	exon	1	7679	.	+	.	ID=LSTA.10086.18.p1.exon1;Parent=LSTA.10086.18.p1
LSTA.10086.18	transdecoder	CDS	605	1090	.	+	0	ID=cds.LSTA.10086.18.p1;Parent=LSTA.10086.18.p1
LSTA.10086.18	transdecoder	three_prime_UTR	1091	7679	.	+	.	ID=LSTA.10086.18.p1.utr3p1;Parent=LSTA.10086.18.p1
LSTA.10086.19	transdecoder	gene	1	7675	.	-	.	ID=GENE.LSTA.10086.19~~LSTA.10086.19.p2;Name=ORF%20type%3Acomplete%20len%3A125%20%28-%29%2Cscore%3D10.45
LSTA.10086.19	transdecoder	mRNA	1	7675	.	-	.	ID=LSTA.10086.19.p2;Parent=GENE.LSTA.10086.19~~LSTA.10086.19.p2;Name=ORF%20type%3Acomplete%20len%3A125%20%28-%29%2Cscore%3D10.45
LSTA.10086.19	transdecoder	five_prime_UTR	604	7675	.	-	.	ID=LSTA.10086.19.p2.utr5p1;Parent=LSTA.10086.19.p2
LSTA.10086.19	transdecoder	exon	1	7675	.	-	.	ID=LSTA.10086.19.p2.exon1;Parent=LSTA.10086.19.p2
LSTA.10086.19	transdecoder	CDS	229	603	.	-	0	ID=cds.LSTA.10086.19.p2;Parent=LSTA.10086.19.p2
LSTA.10086.19	transdecoder	three_prime_UTR	1	228	.	-	.	ID=LSTA.10086.19.p2.utr3p1;Parent=LSTA.10086.19.p2
LSTA.10086.19	transdecoder	gene	1	7675	.	+	.	ID=GENE.LSTA.10086.19~~LSTA.10086.19.p1;Name=ORF%20type%3Acomplete%20len%3A162%20%28%2B%29%2Cscore%3D44.03%2Clcl%7CNW_013325761.1_prot_XP_013080435.1_17646%7C90.964%7C5.43e-72
LSTA.10086.19	transdecoder	mRNA	1	7675	.	+	.	ID=LSTA.10086.19.p1;Parent=GENE.LSTA.10086.19~~LSTA.10086.19.p1;Name=ORF%20type%3Acomplete%20len%3A162%20%28%2B%29%2Cscore%3D44.03%2Clcl%7CNW_013325761.1_prot_XP_013080435.1_17646%7C90.964%7C5.43e-72
LSTA.10086.19	transdecoder	five_prime_UTR	1	601	.	+	.	ID=LSTA.10086.19.p1.utr5p1;Parent=LSTA.10086.19.p1
LSTA.10086.19	transdecoder	exon	1	7675	.	+	.	ID=LSTA.10086.19.p1.exon1;Parent=LSTA.10086.19.p1
LSTA.10086.19	transdecoder	CDS	602	1087	.	+	0	ID=cds.LSTA.10086.19.p1;Parent=LSTA.10086.19.p1
LSTA.10086.19	transdecoder	three_prime_UTR	1088	7675	.	+	.	ID=LSTA.10086.19.p1.utr3p1;Parent=LSTA.10086.19.p1
LSTA.10086.2	transdecoder	gene	1	9134	.	-	.	ID=GENE.LSTA.10086.2~~LSTA.10086.2.p2;Name=ORF%20type%3Acomplete%20len%3A125%20%28-%29%2Cscore%3D10.45
LSTA.10086.2	transdecoder	mRNA	1	9134	.	-	.	ID=LSTA.10086.2.p2;Parent=GENE.LSTA.10086.2~~LSTA.10086.2.p2;Name=ORF%20type%3Acomplete%20len%3A125%20%28-%29%2Cscore%3D10.45
LSTA.10086.2	transdecoder	five_prime_UTR	604	9134	.	-	.	ID=LSTA.10086.2.p2.utr5p1;Parent=LSTA.10086.2.p2
LSTA.10086.2	transdecoder	exon	1	9134	.	-	.	ID=LSTA.10086.2.p2.exon1;Parent=LSTA.10086.2.p2
LSTA.10086.2	transdecoder	CDS	229	603	.	-	0	ID=cds.LSTA.10086.2.p2;Parent=LSTA.10086.2.p2
LSTA.10086.2	transdecoder	three_prime_UTR	1	228	.	-	.	ID=LSTA.10086.2.p2.utr3p1;Parent=LSTA.10086.2.p2
LSTA.10086.2	transdecoder	gene	1	9134	.	+	.	ID=GENE.LSTA.10086.2~~LSTA.10086.2.p1;Name=ORF%20type%3Acomplete%20len%3A162%20%28%2B%29%2Cscore%3D44.03%2Clcl%7CNW_013325761.1_prot_XP_013080435.1_17646%7C90.964%7C5.43e-72
LSTA.10086.2	transdecoder	mRNA	1	9134	.	+	.	ID=LSTA.10086.2.p1;Parent=GENE.LSTA.10086.2~~LSTA.10086.2.p1;Name=ORF%20type%3Acomplete%20len%3A162%20%28%2B%29%2Cscore%3D44.03%2Clcl%7CNW_013325761.1_prot_XP_013080435.1_17646%7C90.964%7C5.43e-72
LSTA.10086.2	transdecoder	five_prime_UTR	1	601	.	+	.	ID=LSTA.10086.2.p1.utr5p1;Parent=LSTA.10086.2.p1
LSTA.10086.2	transdecoder	exon	1	9134	.	+	.	ID=LSTA.10086.2.p1.exon1;Parent=LSTA.10086.2.p1
LSTA.10086.2	transdecoder	CDS	602	1087	.	+	0	ID=cds.LSTA.10086.2.p1;Parent=LSTA.10086.2.p1
LSTA.10086.2	transdecoder	three_prime_UTR	1088	9134	.	+	.	ID=LSTA.10086.2.p1.utr3p1;Parent=LSTA.10086.2.p1
LSTA.10086.20	transdecoder	gene	1	7526	.	-	.	ID=GENE.LSTA.10086.20~~LSTA.10086.20.p1;Name=ORF%20type%3Acomplete%20len%3A112%20%28-%29%2Cscore%3D3.20%2Czf-H2C2_5%7CPF13909.6%7C0.13
LSTA.10086.20	transdecoder	mRNA	1	7526	.	-	.	ID=LSTA.10086.20.p1;Parent=GENE.LSTA.10086.20~~LSTA.10086.20.p1;Name=ORF%20type%3Acomplete%20len%3A112%20%28-%29%2Cscore%3D3.20%2Czf-H2C2_5%7CPF13909.6%7C0.13
LSTA.10086.20	transdecoder	five_prime_UTR	940	7526	.	-	.	ID=LSTA.10086.20.p1.utr5p1;Parent=LSTA.10086.20.p1
LSTA.10086.20	transdecoder	exon	1	7526	.	-	.	ID=LSTA.10086.20.p1.exon1;Parent=LSTA.10086.20.p1
LSTA.10086.20	transdecoder	CDS	604	939	.	-	0	ID=cds.LSTA.10086.20.p1;Parent=LSTA.10086.20.p1
LSTA.10086.20	transdecoder	three_prime_UTR	1	603	.	-	.	ID=LSTA.10086.20.p1.utr3p1;Parent=LSTA.10086.20.p1
LSTA.10086.21	transdecoder	gene	1	7695	.	-	.	ID=GENE.LSTA.10086.21~~LSTA.10086.21.p2;Name=ORF%20type%3Acomplete%20len%3A125%20%28-%29%2Cscore%3D10.45
LSTA.10086.21	transdecoder	mRNA	1	7695	.	-	.	ID=LSTA.10086.21.p2;Parent=GENE.LSTA.10086.21~~LSTA.10086.21.p2;Name=ORF%20type%3Acomplete%20len%3A125%20%28-%29%2Cscore%3D10.45
LSTA.10086.21	transdecoder	five_prime_UTR	604	7695	.	-	.	ID=LSTA.10086.21.p2.utr5p1;Parent=LSTA.10086.21.p2
LSTA.10086.21	transdecoder	exon	1	7695	.	-	.	ID=LSTA.10086.21.p2.exon1;Parent=LSTA.10086.21.p2
LSTA.10086.21	transdecoder	CDS	229	603	.	-	0	ID=cds.LSTA.10086.21.p2;Parent=LSTA.10086.21.p2
LSTA.10086.21	transdecoder	three_prime_UTR	1	228	.	-	.	ID=LSTA.10086.21.p2.utr3p1;Parent=LSTA.10086.21.p2
LSTA.10086.21	transdecoder	gene	1	7695	.	+	.	ID=GENE.LSTA.10086.21~~LSTA.10086.21.p1;Name=ORF%20type%3Acomplete%20len%3A168%20%28%2B%29%2Cscore%3D45.27%2Clcl%7CNW_013325761.1_prot_XP_013080435.1_17646%7C87.791%7C2.75e-69
LSTA.10086.21	transdecoder	mRNA	1	7695	.	+	.	ID=LSTA.10086.21.p1;Parent=GENE.LSTA.10086.21~~LSTA.10086.21.p1;Name=ORF%20type%3Acomplete%20len%3A168%20%28%2B%29%2Cscore%3D45.27%2Clcl%7CNW_013325761.1_prot_XP_013080435.1_17646%7C87.791%7C2.75e-69
LSTA.10086.21	transdecoder	five_prime_UTR	1	601	.	+	.	ID=LSTA.10086.21.p1.utr5p1;Parent=LSTA.10086.21.p1
LSTA.10086.21	transdecoder	exon	1	7695	.	+	.	ID=LSTA.10086.21.p1.exon1;Parent=LSTA.10086.21.p1
LSTA.10086.21	transdecoder	CDS	602	1105	.	+	0	ID=cds.LSTA.10086.21.p1;Parent=LSTA.10086.21.p1
LSTA.10086.21	transdecoder	three_prime_UTR	1106	7695	.	+	.	ID=LSTA.10086.21.p1.utr3p1;Parent=LSTA.10086.21.p1
LSTA.10086.22	transdecoder	gene	1	7708	.	+	.	ID=GENE.LSTA.10086.22~~LSTA.10086.22.p1;Name=ORF%20type%3Acomplete%20len%3A168%20%28%2B%29%2Cscore%3D45.27%2Clcl%7CNW_013325761.1_prot_XP_013080435.1_17646%7C87.791%7C2.75e-69
LSTA.10086.22	transdecoder	mRNA	1	7708	.	+	.	ID=LSTA.10086.22.p1;Parent=GENE.LSTA.10086.22~~LSTA.10086.22.p1;Name=ORF%20type%3Acomplete%20len%3A168%20%28%2B%29%2Cscore%3D45.27%2Clcl%7CNW_013325761.1_prot_XP_013080435.1_17646%7C87.791%7C2.75e-69
LSTA.10086.22	transdecoder	five_prime_UTR	1	616	.	+	.	ID=LSTA.10086.22.p1.utr5p1;Parent=LSTA.10086.22.p1
LSTA.10086.22	transdecoder	exon	1	7708	.	+	.	ID=LSTA.10086.22.p1.exon1;Parent=LSTA.10086.22.p1
LSTA.10086.22	transdecoder	CDS	617	1120	.	+	0	ID=cds.LSTA.10086.22.p1;Parent=LSTA.10086.22.p1
LSTA.10086.22	transdecoder	three_prime_UTR	1121	7708	.	+	.	ID=LSTA.10086.22.p1.utr3p1;Parent=LSTA.10086.22.p1
LSTA.10086.23	transdecoder	gene	1	7695	.	+	.	ID=GENE.LSTA.10086.23~~LSTA.10086.23.p1;Name=ORF%20type%3Acomplete%20len%3A168%20%28%2B%29%2Cscore%3D45.27%2Clcl%7CNW_013325761.1_prot_XP_013080435.1_17646%7C87.791%7C2.75e-69
LSTA.10086.23	transdecoder	mRNA	1	7695	.	+	.	ID=LSTA.10086.23.p1;Parent=GENE.LSTA.10086.23~~LSTA.10086.23.p1;Name=ORF%20type%3Acomplete%20len%3A168%20%28%2B%29%2Cscore%3D45.27%2Clcl%7CNW_013325761.1_prot_XP_013080435.1_17646%7C87.791%7C2.75e-69
LSTA.10086.23	transdecoder	five_prime_UTR	1	604	.	+	.	ID=LSTA.10086.23.p1.utr5p1;Parent=LSTA.10086.23.p1
LSTA.10086.23	transdecoder	exon	1	7695	.	+	.	ID=LSTA.10086.23.p1.exon1;Parent=LSTA.10086.23.p1
LSTA.10086.23	transdecoder	CDS	605	1108	.	+	0	ID=cds.LSTA.10086.23.p1;Parent=LSTA.10086.23.p1
LSTA.10086.23	transdecoder	three_prime_UTR	1109	7695	.	+	.	ID=LSTA.10086.23.p1.utr3p1;Parent=LSTA.10086.23.p1
LSTA.10086.23	transdecoder	gene	1	7695	.	-	.	ID=GENE.LSTA.10086.23~~LSTA.10086.23.p2;Name=ORF%20type%3Acomplete%20len%3A126%20%28-%29%2Cscore%3D10.48
LSTA.10086.23	transdecoder	mRNA	1	7695	.	-	.	ID=LSTA.10086.23.p2;Parent=GENE.LSTA.10086.23~~LSTA.10086.23.p2;Name=ORF%20type%3Acomplete%20len%3A126%20%28-%29%2Cscore%3D10.48
LSTA.10086.23	transdecoder	five_prime_UTR	607	7695	.	-	.	ID=LSTA.10086.23.p2.utr5p1;Parent=LSTA.10086.23.p2
LSTA.10086.23	transdecoder	exon	1	7695	.	-	.	ID=LSTA.10086.23.p2.exon1;Parent=LSTA.10086.23.p2
LSTA.10086.23	transdecoder	CDS	229	606	.	-	0	ID=cds.LSTA.10086.23.p2;Parent=LSTA.10086.23.p2
LSTA.10086.23	transdecoder	three_prime_UTR	1	228	.	-	.	ID=LSTA.10086.23.p2.utr3p1;Parent=LSTA.10086.23.p2
LSTA.10086.3	transdecoder	gene	1	9076	.	-	.	ID=GENE.LSTA.10086.3~~LSTA.10086.3.p3;Name=ORF%20type%3Acomplete%20len%3A106%20%28-%29%2Cscore%3D6.66
LSTA.10086.3	transdecoder	mRNA	1	9076	.	-	.	ID=LSTA.10086.3.p3;Parent=GENE.LSTA.10086.3~~LSTA.10086.3.p3;Name=ORF%20type%3Acomplete%20len%3A106%20%28-%29%2Cscore%3D6.66
LSTA.10086.3	transdecoder	five_prime_UTR	546	9076	.	-	.	ID=LSTA.10086.3.p3.utr5p1;Parent=LSTA.10086.3.p3
LSTA.10086.3	transdecoder	exon	1	9076	.	-	.	ID=LSTA.10086.3.p3.exon1;Parent=LSTA.10086.3.p3
LSTA.10086.3	transdecoder	CDS	228	545	.	-	0	ID=cds.LSTA.10086.3.p3;Parent=LSTA.10086.3.p3
LSTA.10086.3	transdecoder	three_prime_UTR	1	227	.	-	.	ID=LSTA.10086.3.p3.utr3p1;Parent=LSTA.10086.3.p3
LSTA.10086.3	transdecoder	gene	1	9076	.	+	.	ID=GENE.LSTA.10086.3~~LSTA.10086.3.p1;Name=ORF%20type%3Acomplete%20len%3A162%20%28%2B%29%2Cscore%3D44.03%2Clcl%7CNW_013325761.1_prot_XP_013080435.1_17646%7C90.964%7C5.43e-72
LSTA.10086.3	transdecoder	mRNA	1	9076	.	+	.	ID=LSTA.10086.3.p1;Parent=GENE.LSTA.10086.3~~LSTA.10086.3.p1;Name=ORF%20type%3Acomplete%20len%3A162%20%28%2B%29%2Cscore%3D44.03%2Clcl%7CNW_013325761.1_prot_XP_013080435.1_17646%7C90.964%7C5.43e-72
LSTA.10086.3	transdecoder	five_prime_UTR	1	543	.	+	.	ID=LSTA.10086.3.p1.utr5p1;Parent=LSTA.10086.3.p1
LSTA.10086.3	transdecoder	exon	1	9076	.	+	.	ID=LSTA.10086.3.p1.exon1;Parent=LSTA.10086.3.p1
LSTA.10086.3	transdecoder	CDS	544	1029	.	+	0	ID=cds.LSTA.10086.3.p1;Parent=LSTA.10086.3.p1
LSTA.10086.3	transdecoder	three_prime_UTR	1030	9076	.	+	.	ID=LSTA.10086.3.p1.utr3p1;Parent=LSTA.10086.3.p1
LSTA.10086.4	transdecoder	gene	1	8149	.	+	.	ID=GENE.LSTA.10086.4~~LSTA.10086.4.p1;Name=ORF%20type%3Acomplete%20len%3A162%20%28%2B%29%2Cscore%3D44.03%2Clcl%7CNW_013325761.1_prot_XP_013080435.1_17646%7C90.964%7C5.43e-72
LSTA.10086.4	transdecoder	mRNA	1	8149	.	+	.	ID=LSTA.10086.4.p1;Parent=GENE.LSTA.10086.4~~LSTA.10086.4.p1;Name=ORF%20type%3Acomplete%20len%3A162%20%28%2B%29%2Cscore%3D44.03%2Clcl%7CNW_013325761.1_prot_XP_013080435.1_17646%7C90.964%7C5.43e-72
LSTA.10086.4	transdecoder	five_prime_UTR	1	604	.	+	.	ID=LSTA.10086.4.p1.utr5p1;Parent=LSTA.10086.4.p1
LSTA.10086.4	transdecoder	exon	1	8149	.	+	.	ID=LSTA.10086.4.p1.exon1;Parent=LSTA.10086.4.p1
LSTA.10086.4	transdecoder	CDS	605	1090	.	+	0	ID=cds.LSTA.10086.4.p1;Parent=LSTA.10086.4.p1
LSTA.10086.4	transdecoder	three_prime_UTR	1091	8149	.	+	.	ID=LSTA.10086.4.p1.utr3p1;Parent=LSTA.10086.4.p1
LSTA.10086.4	transdecoder	gene	1	8149	.	-	.	ID=GENE.LSTA.10086.4~~LSTA.10086.4.p2;Name=ORF%20type%3Acomplete%20len%3A126%20%28-%29%2Cscore%3D10.48
LSTA.10086.4	transdecoder	mRNA	1	8149	.	-	.	ID=LSTA.10086.4.p2;Parent=GENE.LSTA.10086.4~~LSTA.10086.4.p2;Name=ORF%20type%3Acomplete%20len%3A126%20%28-%29%2Cscore%3D10.48
LSTA.10086.4	transdecoder	five_prime_UTR	607	8149	.	-	.	ID=LSTA.10086.4.p2.utr5p1;Parent=LSTA.10086.4.p2
LSTA.10086.4	transdecoder	exon	1	8149	.	-	.	ID=LSTA.10086.4.p2.exon1;Parent=LSTA.10086.4.p2
LSTA.10086.4	transdecoder	CDS	229	606	.	-	0	ID=cds.LSTA.10086.4.p2;Parent=LSTA.10086.4.p2
LSTA.10086.4	transdecoder	three_prime_UTR	1	228	.	-	.	ID=LSTA.10086.4.p2.utr3p1;Parent=LSTA.10086.4.p2
LSTA.10086.5	transdecoder	gene	1	7746	.	-	.	ID=GENE.LSTA.10086.5~~LSTA.10086.5.p2;Name=ORF%20type%3Acomplete%20len%3A126%20%28-%29%2Cscore%3D10.48
LSTA.10086.5	transdecoder	mRNA	1	7746	.	-	.	ID=LSTA.10086.5.p2;Parent=GENE.LSTA.10086.5~~LSTA.10086.5.p2;Name=ORF%20type%3Acomplete%20len%3A126%20%28-%29%2Cscore%3D10.48
LSTA.10086.5	transdecoder	five_prime_UTR	607	7746	.	-	.	ID=LSTA.10086.5.p2.utr5p1;Parent=LSTA.10086.5.p2
LSTA.10086.5	transdecoder	exon	1	7746	.	-	.	ID=LSTA.10086.5.p2.exon1;Parent=LSTA.10086.5.p2
LSTA.10086.5	transdecoder	CDS	229	606	.	-	0	ID=cds.LSTA.10086.5.p2;Parent=LSTA.10086.5.p2
LSTA.10086.5	transdecoder	three_prime_UTR	1	228	.	-	.	ID=LSTA.10086.5.p2.utr3p1;Parent=LSTA.10086.5.p2
LSTA.10086.5	transdecoder	gene	1	7746	.	+	.	ID=GENE.LSTA.10086.5~~LSTA.10086.5.p1;Name=ORF%20type%3Acomplete%20len%3A162%20%28%2B%29%2Cscore%3D44.03%2Clcl%7CNW_013325761.1_prot_XP_013080435.1_17646%7C90.964%7C5.43e-72
LSTA.10086.5	transdecoder	mRNA	1	7746	.	+	.	ID=LSTA.10086.5.p1;Parent=GENE.LSTA.10086.5~~LSTA.10086.5.p1;Name=ORF%20type%3Acomplete%20len%3A162%20%28%2B%29%2Cscore%3D44.03%2Clcl%7CNW_013325761.1_prot_XP_013080435.1_17646%7C90.964%7C5.43e-72
LSTA.10086.5	transdecoder	five_prime_UTR	1	604	.	+	.	ID=LSTA.10086.5.p1.utr5p1;Parent=LSTA.10086.5.p1
LSTA.10086.5	transdecoder	exon	1	7746	.	+	.	ID=LSTA.10086.5.p1.exon1;Parent=LSTA.10086.5.p1
LSTA.10086.5	transdecoder	CDS	605	1090	.	+	0	ID=cds.LSTA.10086.5.p1;Parent=LSTA.10086.5.p1
LSTA.10086.5	transdecoder	three_prime_UTR	1091	7746	.	+	.	ID=LSTA.10086.5.p1.utr3p1;Parent=LSTA.10086.5.p1
LSTA.10086.6	transdecoder	gene	1	7712	.	+	.	ID=GENE.LSTA.10086.6~~LSTA.10086.6.p1;Name=ORF%20type%3Acomplete%20len%3A162%20%28%2B%29%2Cscore%3D44.03%2Clcl%7CNW_013325761.1_prot_XP_013080435.1_17646%7C90.964%7C5.43e-72
LSTA.10086.6	transdecoder	mRNA	1	7712	.	+	.	ID=LSTA.10086.6.p1;Parent=GENE.LSTA.10086.6~~LSTA.10086.6.p1;Name=ORF%20type%3Acomplete%20len%3A162%20%28%2B%29%2Cscore%3D44.03%2Clcl%7CNW_013325761.1_prot_XP_013080435.1_17646%7C90.964%7C5.43e-72
LSTA.10086.6	transdecoder	five_prime_UTR	1	604	.	+	.	ID=LSTA.10086.6.p1.utr5p1;Parent=LSTA.10086.6.p1
LSTA.10086.6	transdecoder	exon	1	7712	.	+	.	ID=LSTA.10086.6.p1.exon1;Parent=LSTA.10086.6.p1
LSTA.10086.6	transdecoder	CDS	605	1090	.	+	0	ID=cds.LSTA.10086.6.p1;Parent=LSTA.10086.6.p1
LSTA.10086.6	transdecoder	three_prime_UTR	1091	7712	.	+	.	ID=LSTA.10086.6.p1.utr3p1;Parent=LSTA.10086.6.p1
LSTA.10086.6	transdecoder	gene	1	7712	.	-	.	ID=GENE.LSTA.10086.6~~LSTA.10086.6.p2;Name=ORF%20type%3Acomplete%20len%3A126%20%28-%29%2Cscore%3D10.48
LSTA.10086.6	transdecoder	mRNA	1	7712	.	-	.	ID=LSTA.10086.6.p2;Parent=GENE.LSTA.10086.6~~LSTA.10086.6.p2;Name=ORF%20type%3Acomplete%20len%3A126%20%28-%29%2Cscore%3D10.48
LSTA.10086.6	transdecoder	five_prime_UTR	607	7712	.	-	.	ID=LSTA.10086.6.p2.utr5p1;Parent=LSTA.10086.6.p2
LSTA.10086.6	transdecoder	exon	1	7712	.	-	.	ID=LSTA.10086.6.p2.exon1;Parent=LSTA.10086.6.p2
LSTA.10086.6	transdecoder	CDS	229	606	.	-	0	ID=cds.LSTA.10086.6.p2;Parent=LSTA.10086.6.p2
LSTA.10086.6	transdecoder	three_prime_UTR	1	228	.	-	.	ID=LSTA.10086.6.p2.utr3p1;Parent=LSTA.10086.6.p2
LSTA.10086.7	transdecoder	gene	1	7715	.	-	.	ID=GENE.LSTA.10086.7~~LSTA.10086.7.p2;Name=ORF%20type%3Acomplete%20len%3A126%20%28-%29%2Cscore%3D10.48
LSTA.10086.7	transdecoder	mRNA	1	7715	.	-	.	ID=LSTA.10086.7.p2;Parent=GENE.LSTA.10086.7~~LSTA.10086.7.p2;Name=ORF%20type%3Acomplete%20len%3A126%20%28-%29%2Cscore%3D10.48
LSTA.10086.7	transdecoder	five_prime_UTR	607	7715	.	-	.	ID=LSTA.10086.7.p2.utr5p1;Parent=LSTA.10086.7.p2
LSTA.10086.7	transdecoder	exon	1	7715	.	-	.	ID=LSTA.10086.7.p2.exon1;Parent=LSTA.10086.7.p2
LSTA.10086.7	transdecoder	CDS	229	606	.	-	0	ID=cds.LSTA.10086.7.p2;Parent=LSTA.10086.7.p2
LSTA.10086.7	transdecoder	three_prime_UTR	1	228	.	-	.	ID=LSTA.10086.7.p2.utr3p1;Parent=LSTA.10086.7.p2
LSTA.10086.7	transdecoder	gene	1	7715	.	+	.	ID=GENE.LSTA.10086.7~~LSTA.10086.7.p1;Name=ORF%20type%3Acomplete%20len%3A162%20%28%2B%29%2Cscore%3D44.03%2Clcl%7CNW_013325761.1_prot_XP_013080435.1_17646%7C90.964%7C5.43e-72
LSTA.10086.7	transdecoder	mRNA	1	7715	.	+	.	ID=LSTA.10086.7.p1;Parent=GENE.LSTA.10086.7~~LSTA.10086.7.p1;Name=ORF%20type%3Acomplete%20len%3A162%20%28%2B%29%2Cscore%3D44.03%2Clcl%7CNW_013325761.1_prot_XP_013080435.1_17646%7C90.964%7C5.43e-72
LSTA.10086.7	transdecoder	five_prime_UTR	1	604	.	+	.	ID=LSTA.10086.7.p1.utr5p1;Parent=LSTA.10086.7.p1
LSTA.10086.7	transdecoder	exon	1	7715	.	+	.	ID=LSTA.10086.7.p1.exon1;Parent=LSTA.10086.7.p1
LSTA.10086.7	transdecoder	CDS	605	1090	.	+	0	ID=cds.LSTA.10086.7.p1;Parent=LSTA.10086.7.p1
LSTA.10086.7	transdecoder	three_prime_UTR	1091	7715	.	+	.	ID=LSTA.10086.7.p1.utr3p1;Parent=LSTA.10086.7.p1
LSTA.10086.8	transdecoder	gene	1	8466	.	+	.	ID=GENE.LSTA.10086.8~~LSTA.10086.8.p1;Name=ORF%20type%3Acomplete%20len%3A162%20%28%2B%29%2Cscore%3D44.03%2Clcl%7CNW_013325761.1_prot_XP_013080435.1_17646%7C90.964%7C5.43e-72
LSTA.10086.8	transdecoder	mRNA	1	8466	.	+	.	ID=LSTA.10086.8.p1;Parent=GENE.LSTA.10086.8~~LSTA.10086.8.p1;Name=ORF%20type%3Acomplete%20len%3A162%20%28%2B%29%2Cscore%3D44.03%2Clcl%7CNW_013325761.1_prot_XP_013080435.1_17646%7C90.964%7C5.43e-72
LSTA.10086.8	transdecoder	five_prime_UTR	1	1357	.	+	.	ID=LSTA.10086.8.p1.utr5p1;Parent=LSTA.10086.8.p1
LSTA.10086.8	transdecoder	exon	1	8466	.	+	.	ID=LSTA.10086.8.p1.exon1;Parent=LSTA.10086.8.p1
LSTA.10086.8	transdecoder	CDS	1358	1843	.	+	0	ID=cds.LSTA.10086.8.p1;Parent=LSTA.10086.8.p1
LSTA.10086.8	transdecoder	three_prime_UTR	1844	8466	.	+	.	ID=LSTA.10086.8.p1.utr3p1;Parent=LSTA.10086.8.p1
LSTA.10086.9	transdecoder	gene	1	6575	.	-	.	ID=GENE.LSTA.10086.9~~LSTA.10086.9.p2;Name=ORF%20type%3Acomplete%20len%3A126%20%28-%29%2Cscore%3D10.48
LSTA.10086.9	transdecoder	mRNA	1	6575	.	-	.	ID=LSTA.10086.9.p2;Parent=GENE.LSTA.10086.9~~LSTA.10086.9.p2;Name=ORF%20type%3Acomplete%20len%3A126%20%28-%29%2Cscore%3D10.48
LSTA.10086.9	transdecoder	five_prime_UTR	607	6575	.	-	.	ID=LSTA.10086.9.p2.utr5p1;Parent=LSTA.10086.9.p2
LSTA.10086.9	transdecoder	exon	1	6575	.	-	.	ID=LSTA.10086.9.p2.exon1;Parent=LSTA.10086.9.p2
LSTA.10086.9	transdecoder	CDS	229	606	.	-	0	ID=cds.LSTA.10086.9.p2;Parent=LSTA.10086.9.p2
LSTA.10086.9	transdecoder	three_prime_UTR	1	228	.	-	.	ID=LSTA.10086.9.p2.utr3p1;Parent=LSTA.10086.9.p2
LSTA.10086.9	transdecoder	gene	1	6575	.	+	.	ID=GENE.LSTA.10086.9~~LSTA.10086.9.p1;Name=ORF%20type%3Acomplete%20len%3A170%20%28%2B%29%2Cscore%3D43.20%2Clcl%7CNW_013325761.1_prot_XP_013080435.1_17646%7C90.683%7C3.90e-68
LSTA.10086.9	transdecoder	mRNA	1	6575	.	+	.	ID=LSTA.10086.9.p1;Parent=GENE.LSTA.10086.9~~LSTA.10086.9.p1;Name=ORF%20type%3Acomplete%20len%3A170%20%28%2B%29%2Cscore%3D43.20%2Clcl%7CNW_013325761.1_prot_XP_013080435.1_17646%7C90.683%7C3.90e-68
LSTA.10086.9	transdecoder	five_prime_UTR	1	604	.	+	.	ID=LSTA.10086.9.p1.utr5p1;Parent=LSTA.10086.9.p1
LSTA.10086.9	transdecoder	exon	1	6575	.	+	.	ID=LSTA.10086.9.p1.exon1;Parent=LSTA.10086.9.p1
LSTA.10086.9	transdecoder	CDS	605	1114	.	+	0	ID=cds.LSTA.10086.9.p1;Parent=LSTA.10086.9.p1
LSTA.10086.9	transdecoder	three_prime_UTR	1115	6575	.	+	.	ID=LSTA.10086.9.p1.utr3p1;Parent=LSTA.10086.9.p1
LSTA.10088.1	transdecoder	gene	1	729	.	+	.	ID=GENE.LSTA.10088.1~~LSTA.10088.1.p1;Name=ORF%20type%3Ainternal%20len%3A244%20%28%2B%29%2Cscore%3D25.15%2Clcl%7CNW_013420705.1_prot_XP_013086928.1_23448%7C55.172%7C6.03e-69%2CNatB_MDM20%7CPF09797.9%7C0.0081%2CPPR%7CPF01535.20%7C9.2%2CPPR%7CPF01535.20%7C23
LSTA.10088.1	transdecoder	mRNA	1	729	.	+	.	ID=LSTA.10088.1.p1;Parent=GENE.LSTA.10088.1~~LSTA.10088.1.p1;Name=ORF%20type%3Ainternal%20len%3A244%20%28%2B%29%2Cscore%3D25.15%2Clcl%7CNW_013420705.1_prot_XP_013086928.1_23448%7C55.172%7C6.03e-69%2CNatB_MDM20%7CPF09797.9%7C0.0081%2CPPR%7CPF01535.20%7C9.2%2CPPR%7CPF01535.20%7C23
LSTA.10088.1	transdecoder	exon	1	729	.	+	.	ID=LSTA.10088.1.p1.exon1;Parent=LSTA.10088.1.p1
LSTA.10088.1	transdecoder	CDS	1	729	.	+	0	ID=cds.LSTA.10088.1.p1;Parent=LSTA.10088.1.p1
LSTA.10089.1	transdecoder	gene	1	1865	.	+	.	ID=GENE.LSTA.10089.1~~LSTA.10089.1.p1;Name=ORF%20type%3Acomplete%20len%3A116%20%28%2B%29%2Cscore%3D19.43%2Clcl%7CNW_013420705.1_prot_XP_013086928.1_23448%7C47.619%7C3.69e-28
LSTA.10089.1	transdecoder	mRNA	1	1865	.	+	.	ID=LSTA.10089.1.p1;Parent=GENE.LSTA.10089.1~~LSTA.10089.1.p1;Name=ORF%20type%3Acomplete%20len%3A116%20%28%2B%29%2Cscore%3D19.43%2Clcl%7CNW_013420705.1_prot_XP_013086928.1_23448%7C47.619%7C3.69e-28
LSTA.10089.1	transdecoder	five_prime_UTR	1	327	.	+	.	ID=LSTA.10089.1.p1.utr5p1;Parent=LSTA.10089.1.p1
LSTA.10089.1	transdecoder	exon	1	1865	.	+	.	ID=LSTA.10089.1.p1.exon1;Parent=LSTA.10089.1.p1
LSTA.10089.1	transdecoder	CDS	328	675	.	+	0	ID=cds.LSTA.10089.1.p1;Parent=LSTA.10089.1.p1
LSTA.10089.1	transdecoder	three_prime_UTR	676	1865	.	+	.	ID=LSTA.10089.1.p1.utr3p1;Parent=LSTA.10089.1.p1
LSTA.10091.1	transdecoder	gene	1	681	.	+	.	ID=GENE.LSTA.10091.1~~LSTA.10091.1.p1;Name=ORF%20type%3A3prime_partial%20len%3A225%20%28%2B%29%2Cscore%3D34.72%2Clcl%7CNW_013433917.1_prot_XP_013090533.1_26631%7C60.766%7C8.06e-92%2CtRNA-synt_2%7CPF00152.20%7C4.8e-16%2CtRNA_anti-codon%7CPF01336.25%7C2.2e-08%2CTOBE%7CPF03459.17%7C0.079
LSTA.10091.1	transdecoder	mRNA	1	681	.	+	.	ID=LSTA.10091.1.p1;Parent=GENE.LSTA.10091.1~~LSTA.10091.1.p1;Name=ORF%20type%3A3prime_partial%20len%3A225%20%28%2B%29%2Cscore%3D34.72%2Clcl%7CNW_013433917.1_prot_XP_013090533.1_26631%7C60.766%7C8.06e-92%2CtRNA-synt_2%7CPF00152.20%7C4.8e-16%2CtRNA_anti-codon%7CPF01336.25%7C2.2e-08%2CTOBE%7CPF03459.17%7C0.079
LSTA.10091.1	transdecoder	five_prime_UTR	1	9	.	+	.	ID=LSTA.10091.1.p1.utr5p1;Parent=LSTA.10091.1.p1
LSTA.10091.1	transdecoder	exon	1	681	.	+	.	ID=LSTA.10091.1.p1.exon1;Parent=LSTA.10091.1.p1
LSTA.10091.1	transdecoder	CDS	10	681	.	+	0	ID=cds.LSTA.10091.1.p1;Parent=LSTA.10091.1.p1
LSTA.10092.1	transdecoder	gene	1	10396	.	+	.	ID=GENE.LSTA.10092.1~~LSTA.10092.1.p1;Name=ORF%20type%3Acomplete%20len%3A751%20%28%2B%29%2Cscore%3D173.00%2Clcl%7CNW_013420705.1_prot_XP_013086937.1_23450%7C84.913%7C0.0%2CMM_CoA_mutase%7CPF01642.22%7C1.2e-238%2CB12-binding%7CPF02310.19%7C1.5e-15%2CAldolase%7CPF01081.19%7C0.0029
LSTA.10092.1	transdecoder	mRNA	1	10396	.	+	.	ID=LSTA.10092.1.p1;Parent=GENE.LSTA.10092.1~~LSTA.10092.1.p1;Name=ORF%20type%3Acomplete%20len%3A751%20%28%2B%29%2Cscore%3D173.00%2Clcl%7CNW_013420705.1_prot_XP_013086937.1_23450%7C84.913%7C0.0%2CMM_CoA_mutase%7CPF01642.22%7C1.2e-238%2CB12-binding%7CPF02310.19%7C1.5e-15%2CAldolase%7CPF01081.19%7C0.0029
LSTA.10092.1	transdecoder	five_prime_UTR	1	505	.	+	.	ID=LSTA.10092.1.p1.utr5p1;Parent=LSTA.10092.1.p1
LSTA.10092.1	transdecoder	exon	1	10396	.	+	.	ID=LSTA.10092.1.p1.exon1;Parent=LSTA.10092.1.p1
LSTA.10092.1	transdecoder	CDS	506	2758	.	+	0	ID=cds.LSTA.10092.1.p1;Parent=LSTA.10092.1.p1
LSTA.10092.1	transdecoder	three_prime_UTR	2759	10396	.	+	.	ID=LSTA.10092.1.p1.utr3p1;Parent=LSTA.10092.1.p1
LSTA.10092.2	transdecoder	gene	1	10390	.	+	.	ID=GENE.LSTA.10092.2~~LSTA.10092.2.p1;Name=ORF%20type%3Acomplete%20len%3A751%20%28%2B%29%2Cscore%3D173.00%2Clcl%7CNW_013420705.1_prot_XP_013086937.1_23450%7C84.913%7C0.0%2CMM_CoA_mutase%7CPF01642.22%7C1.2e-238%2CB12-binding%7CPF02310.19%7C1.5e-15%2CAldolase%7CPF01081.19%7C0.0029
LSTA.10092.2	transdecoder	mRNA	1	10390	.	+	.	ID=LSTA.10092.2.p1;Parent=GENE.LSTA.10092.2~~LSTA.10092.2.p1;Name=ORF%20type%3Acomplete%20len%3A751%20%28%2B%29%2Cscore%3D173.00%2Clcl%7CNW_013420705.1_prot_XP_013086937.1_23450%7C84.913%7C0.0%2CMM_CoA_mutase%7CPF01642.22%7C1.2e-238%2CB12-binding%7CPF02310.19%7C1.5e-15%2CAldolase%7CPF01081.19%7C0.0029
LSTA.10092.2	transdecoder	five_prime_UTR	1	499	.	+	.	ID=LSTA.10092.2.p1.utr5p1;Parent=LSTA.10092.2.p1
LSTA.10092.2	transdecoder	exon	1	10390	.	+	.	ID=LSTA.10092.2.p1.exon1;Parent=LSTA.10092.2.p1
LSTA.10092.2	transdecoder	CDS	500	2752	.	+	0	ID=cds.LSTA.10092.2.p1;Parent=LSTA.10092.2.p1
LSTA.10092.2	transdecoder	three_prime_UTR	2753	10390	.	+	.	ID=LSTA.10092.2.p1.utr3p1;Parent=LSTA.10092.2.p1
LSTA.10092.3	transdecoder	gene	1	10033	.	+	.	ID=GENE.LSTA.10092.3~~LSTA.10092.3.p1;Name=ORF%20type%3Acomplete%20len%3A751%20%28%2B%29%2Cscore%3D173.00%2Clcl%7CNW_013420705.1_prot_XP_013086937.1_23450%7C84.913%7C0.0%2CMM_CoA_mutase%7CPF01642.22%7C1.2e-238%2CB12-binding%7CPF02310.19%7C1.5e-15%2CAldolase%7CPF01081.19%7C0.0029
LSTA.10092.3	transdecoder	mRNA	1	10033	.	+	.	ID=LSTA.10092.3.p1;Parent=GENE.LSTA.10092.3~~LSTA.10092.3.p1;Name=ORF%20type%3Acomplete%20len%3A751%20%28%2B%29%2Cscore%3D173.00%2Clcl%7CNW_013420705.1_prot_XP_013086937.1_23450%7C84.913%7C0.0%2CMM_CoA_mutase%7CPF01642.22%7C1.2e-238%2CB12-binding%7CPF02310.19%7C1.5e-15%2CAldolase%7CPF01081.19%7C0.0029
LSTA.10092.3	transdecoder	five_prime_UTR	1	142	.	+	.	ID=LSTA.10092.3.p1.utr5p1;Parent=LSTA.10092.3.p1
LSTA.10092.3	transdecoder	exon	1	10033	.	+	.	ID=LSTA.10092.3.p1.exon1;Parent=LSTA.10092.3.p1
LSTA.10092.3	transdecoder	CDS	143	2395	.	+	0	ID=cds.LSTA.10092.3.p1;Parent=LSTA.10092.3.p1
LSTA.10092.3	transdecoder	three_prime_UTR	2396	10033	.	+	.	ID=LSTA.10092.3.p1.utr3p1;Parent=LSTA.10092.3.p1
LSTA.10092.4	transdecoder	gene	1	10248	.	+	.	ID=GENE.LSTA.10092.4~~LSTA.10092.4.p1;Name=ORF%20type%3Acomplete%20len%3A751%20%28%2B%29%2Cscore%3D173.00%2Clcl%7CNW_013420705.1_prot_XP_013086937.1_23450%7C84.913%7C0.0%2CMM_CoA_mutase%7CPF01642.22%7C1.2e-238%2CB12-binding%7CPF02310.19%7C1.5e-15%2CAldolase%7CPF01081.19%7C0.0029
LSTA.10092.4	transdecoder	mRNA	1	10248	.	+	.	ID=LSTA.10092.4.p1;Parent=GENE.LSTA.10092.4~~LSTA.10092.4.p1;Name=ORF%20type%3Acomplete%20len%3A751%20%28%2B%29%2Cscore%3D173.00%2Clcl%7CNW_013420705.1_prot_XP_013086937.1_23450%7C84.913%7C0.0%2CMM_CoA_mutase%7CPF01642.22%7C1.2e-238%2CB12-binding%7CPF02310.19%7C1.5e-15%2CAldolase%7CPF01081.19%7C0.0029
LSTA.10092.4	transdecoder	five_prime_UTR	1	357	.	+	.	ID=LSTA.10092.4.p1.utr5p1;Parent=LSTA.10092.4.p1
LSTA.10092.4	transdecoder	exon	1	10248	.	+	.	ID=LSTA.10092.4.p1.exon1;Parent=LSTA.10092.4.p1
LSTA.10092.4	transdecoder	CDS	358	2610	.	+	0	ID=cds.LSTA.10092.4.p1;Parent=LSTA.10092.4.p1
LSTA.10092.4	transdecoder	three_prime_UTR	2611	10248	.	+	.	ID=LSTA.10092.4.p1.utr3p1;Parent=LSTA.10092.4.p1
LSTA.10092.5	transdecoder	gene	1	10010	.	+	.	ID=GENE.LSTA.10092.5~~LSTA.10092.5.p1;Name=ORF%20type%3Acomplete%20len%3A751%20%28%2B%29%2Cscore%3D173.00%2Clcl%7CNW_013420705.1_prot_XP_013086937.1_23450%7C84.913%7C0.0%2CMM_CoA_mutase%7CPF01642.22%7C1.2e-238%2CB12-binding%7CPF02310.19%7C1.5e-15%2CAldolase%7CPF01081.19%7C0.0029
LSTA.10092.5	transdecoder	mRNA	1	10010	.	+	.	ID=LSTA.10092.5.p1;Parent=GENE.LSTA.10092.5~~LSTA.10092.5.p1;Name=ORF%20type%3Acomplete%20len%3A751%20%28%2B%29%2Cscore%3D173.00%2Clcl%7CNW_013420705.1_prot_XP_013086937.1_23450%7C84.913%7C0.0%2CMM_CoA_mutase%7CPF01642.22%7C1.2e-238%2CB12-binding%7CPF02310.19%7C1.5e-15%2CAldolase%7CPF01081.19%7C0.0029
LSTA.10092.5	transdecoder	five_prime_UTR	1	119	.	+	.	ID=LSTA.10092.5.p1.utr5p1;Parent=LSTA.10092.5.p1
LSTA.10092.5	transdecoder	exon	1	10010	.	+	.	ID=LSTA.10092.5.p1.exon1;Parent=LSTA.10092.5.p1
LSTA.10092.5	transdecoder	CDS	120	2372	.	+	0	ID=cds.LSTA.10092.5.p1;Parent=LSTA.10092.5.p1
LSTA.10092.5	transdecoder	three_prime_UTR	2373	10010	.	+	.	ID=LSTA.10092.5.p1.utr3p1;Parent=LSTA.10092.5.p1
LSTA.10092.6	transdecoder	gene	1	9026	.	+	.	ID=GENE.LSTA.10092.6~~LSTA.10092.6.p1;Name=ORF%20type%3Acomplete%20len%3A379%20%28%2B%29%2Cscore%3D99.58%2Clcl%7CNW_004797333.1_prot_XP_005093465.1_5024%7C80.423%7C0.0%2CMM_CoA_mutase%7CPF01642.22%7C5.1e-76%2CB12-binding%7CPF02310.19%7C6.2e%2B03%2CB12-binding%7CPF02310.19%7C4.6e-16%2CAldolase%7CPF01081.19%7C4.7e%2B03%2CAldolase%7CPF01081.19%7C0.0011
LSTA.10092.6	transdecoder	mRNA	1	9026	.	+	.	ID=LSTA.10092.6.p1;Parent=GENE.LSTA.10092.6~~LSTA.10092.6.p1;Name=ORF%20type%3Acomplete%20len%3A379%20%28%2B%29%2Cscore%3D99.58%2Clcl%7CNW_004797333.1_prot_XP_005093465.1_5024%7C80.423%7C0.0%2CMM_CoA_mutase%7CPF01642.22%7C5.1e-76%2CB12-binding%7CPF02310.19%7C6.2e%2B03%2CB12-binding%7CPF02310.19%7C4.6e-16%2CAldolase%7CPF01081.19%7C4.7e%2B03%2CAldolase%7CPF01081.19%7C0.0011
LSTA.10092.6	transdecoder	five_prime_UTR	1	251	.	+	.	ID=LSTA.10092.6.p1.utr5p1;Parent=LSTA.10092.6.p1
LSTA.10092.6	transdecoder	exon	1	9026	.	+	.	ID=LSTA.10092.6.p1.exon1;Parent=LSTA.10092.6.p1
LSTA.10092.6	transdecoder	CDS	252	1388	.	+	0	ID=cds.LSTA.10092.6.p1;Parent=LSTA.10092.6.p1
LSTA.10092.6	transdecoder	three_prime_UTR	1389	9026	.	+	.	ID=LSTA.10092.6.p1.utr3p1;Parent=LSTA.10092.6.p1
LSTA.10093.1	transdecoder	gene	1	9388	.	+	.	ID=GENE.LSTA.10093.1~~LSTA.10093.1.p1;Name=ORF%20type%3A5prime_partial%20len%3A683%20%28%2B%29%2Cscore%3D152.73%2Clcl%7CNW_013420705.1_prot_XP_013086938.1_23452%7C78.006%7C0.0%2CTIR_2%7CPF13676.6%7C8.9e-15%2CTIR_2%7CPF13676.6%7C4.3e%2B03%2CTIR_2%7CPF13676.6%7C0.04%2CTIR%7CPF01582.20%7C2.4%2CTIR%7CPF01582.20%7C1.7%2CLDcluster4%7CPF18306.1%7C0.012%2CDUF4062%7CPF13271.6%7C0.86%2CDUF4062%7CPF13271.6%…
LSTA.10093.1	transdecoder	mRNA	1	9388	.	+	.	ID=LSTA.10093.1.p1;Parent=GENE.LSTA.10093.1~~LSTA.10093.1.p1;Name=ORF%20type%3A5prime_partial%20len%3A683%20%28%2B%29%2Cscore%3D152.73%2Clcl%7CNW_013420705.1_prot_XP_013086938.1_23452%7C78.006%7C0.0%2CTIR_2%7CPF13676.6%7C8.9e-15%2CTIR_2%7CPF13676.6%7C4.3e%2B03%2CTIR_2%7CPF13676.6%7C0.04%2CTIR%7CPF01582.20%7C2.4%2CTIR%7CPF01582.20%7C1.7%2CLDcluster4%7CPF18306.1%7C0.012%2CDUF4062%7CPF13271.6%7C0.86…
LSTA.10093.1	transdecoder	exon	1	9388	.	+	.	ID=LSTA.10093.1.p1.exon1;Parent=LSTA.10093.1.p1
LSTA.10093.1	transdecoder	CDS	1	2049	.	+	0	ID=cds.LSTA.10093.1.p1;Parent=LSTA.10093.1.p1
LSTA.10093.1	transdecoder	three_prime_UTR	2050	9388	.	+	.	ID=LSTA.10093.1.p1.utr3p1;Parent=LSTA.10093.1.p1
LSTA.10095.1	transdecoder	gene	1	1577	.	+	.	ID=GENE.LSTA.10095.1~~LSTA.10095.1.p1;Name=ORF%20type%3Acomplete%20len%3A388%20%28%2B%29%2Cscore%3D96.12%2Clcl%7CNW_004797614.1_prot_XP_005102888.1_15713%7C77.261%7C0.0%2CAbhydrolase_6%7CPF12697.7%7C1.3e-26%2CAbhydrolase_1%7CPF00561.20%7C2.6e-13%2CHydrolase_4%7CPF12146.8%7C3.1e-09%2CThioesterase%7CPF00975.20%7C8.1e%2B03%2CThioesterase%7CPF00975.20%7C7.8e-07%2CAbhydrolase_3%7CPF07859.13%7C0.00011%…
LSTA.10095.1	transdecoder	mRNA	1	1577	.	+	.	ID=LSTA.10095.1.p1;Parent=GENE.LSTA.10095.1~~LSTA.10095.1.p1;Name=ORF%20type%3Acomplete%20len%3A388%20%28%2B%29%2Cscore%3D96.12%2Clcl%7CNW_004797614.1_prot_XP_005102888.1_15713%7C77.261%7C0.0%2CAbhydrolase_6%7CPF12697.7%7C1.3e-26%2CAbhydrolase_1%7CPF00561.20%7C2.6e-13%2CHydrolase_4%7CPF12146.8%7C3.1e-09%2CThioesterase%7CPF00975.20%7C8.1e%2B03%2CThioesterase%7CPF00975.20%7C7.8e-07%2CAbhydrolase_3%…
LSTA.10095.1	transdecoder	five_prime_UTR	1	68	.	+	.	ID=LSTA.10095.1.p1.utr5p1;Parent=LSTA.10095.1.p1
LSTA.10095.1	transdecoder	exon	1	1577	.	+	.	ID=LSTA.10095.1.p1.exon1;Parent=LSTA.10095.1.p1
LSTA.10095.1	transdecoder	CDS	69	1232	.	+	0	ID=cds.LSTA.10095.1.p1;Parent=LSTA.10095.1.p1
LSTA.10095.1	transdecoder	three_prime_UTR	1233	1577	.	+	.	ID=LSTA.10095.1.p1.utr3p1;Parent=LSTA.10095.1.p1
LSTA.10095.2	transdecoder	gene	1	2849	.	+	.	ID=GENE.LSTA.10095.2~~LSTA.10095.2.p1;Name=ORF%20type%3Acomplete%20len%3A388%20%28%2B%29%2Cscore%3D96.12%2Clcl%7CNW_004797614.1_prot_XP_005102888.1_15713%7C77.261%7C0.0%2CAbhydrolase_6%7CPF12697.7%7C1.3e-26%2CAbhydrolase_1%7CPF00561.20%7C2.6e-13%2CHydrolase_4%7CPF12146.8%7C3.1e-09%2CThioesterase%7CPF00975.20%7C8.1e%2B03%2CThioesterase%7CPF00975.20%7C7.8e-07%2CAbhydrolase_3%7CPF07859.13%7C0.00011%…
LSTA.10095.2	transdecoder	mRNA	1	2849	.	+	.	ID=LSTA.10095.2.p1;Parent=GENE.LSTA.10095.2~~LSTA.10095.2.p1;Name=ORF%20type%3Acomplete%20len%3A388%20%28%2B%29%2Cscore%3D96.12%2Clcl%7CNW_004797614.1_prot_XP_005102888.1_15713%7C77.261%7C0.0%2CAbhydrolase_6%7CPF12697.7%7C1.3e-26%2CAbhydrolase_1%7CPF00561.20%7C2.6e-13%2CHydrolase_4%7CPF12146.8%7C3.1e-09%2CThioesterase%7CPF00975.20%7C8.1e%2B03%2CThioesterase%7CPF00975.20%7C7.8e-07%2CAbhydrolase_3%…
LSTA.10095.2	transdecoder	five_prime_UTR	1	68	.	+	.	ID=LSTA.10095.2.p1.utr5p1;Parent=LSTA.10095.2.p1
LSTA.10095.2	transdecoder	exon	1	2849	.	+	.	ID=LSTA.10095.2.p1.exon1;Parent=LSTA.10095.2.p1
LSTA.10095.2	transdecoder	CDS	69	1232	.	+	0	ID=cds.LSTA.10095.2.p1;Parent=LSTA.10095.2.p1
LSTA.10095.2	transdecoder	three_prime_UTR	1233	2849	.	+	.	ID=LSTA.10095.2.p1.utr3p1;Parent=LSTA.10095.2.p1
LSTA.10095.3	transdecoder	gene	1	2442	.	+	.	ID=GENE.LSTA.10095.3~~LSTA.10095.3.p1;Name=ORF%20type%3Acomplete%20len%3A388%20%28%2B%29%2Cscore%3D96.12%2Clcl%7CNW_004797614.1_prot_XP_005102888.1_15713%7C77.261%7C0.0%2CAbhydrolase_6%7CPF12697.7%7C1.3e-26%2CAbhydrolase_1%7CPF00561.20%7C2.6e-13%2CHydrolase_4%7CPF12146.8%7C3.1e-09%2CThioesterase%7CPF00975.20%7C8.1e%2B03%2CThioesterase%7CPF00975.20%7C7.8e-07%2CAbhydrolase_3%7CPF07859.13%7C0.00011%…
LSTA.10095.3	transdecoder	mRNA	1	2442	.	+	.	ID=LSTA.10095.3.p1;Parent=GENE.LSTA.10095.3~~LSTA.10095.3.p1;Name=ORF%20type%3Acomplete%20len%3A388%20%28%2B%29%2Cscore%3D96.12%2Clcl%7CNW_004797614.1_prot_XP_005102888.1_15713%7C77.261%7C0.0%2CAbhydrolase_6%7CPF12697.7%7C1.3e-26%2CAbhydrolase_1%7CPF00561.20%7C2.6e-13%2CHydrolase_4%7CPF12146.8%7C3.1e-09%2CThioesterase%7CPF00975.20%7C8.1e%2B03%2CThioesterase%7CPF00975.20%7C7.8e-07%2CAbhydrolase_3%…
LSTA.10095.3	transdecoder	five_prime_UTR	1	68	.	+	.	ID=LSTA.10095.3.p1.utr5p1;Parent=LSTA.10095.3.p1
LSTA.10095.3	transdecoder	exon	1	2442	.	+	.	ID=LSTA.10095.3.p1.exon1;Parent=LSTA.10095.3.p1
LSTA.10095.3	transdecoder	CDS	69	1232	.	+	0	ID=cds.LSTA.10095.3.p1;Parent=LSTA.10095.3.p1
LSTA.10095.3	transdecoder	three_prime_UTR	1233	2442	.	+	.	ID=LSTA.10095.3.p1.utr3p1;Parent=LSTA.10095.3.p1
LSTA.10096.1	transdecoder	gene	1	1791	.	+	.	ID=GENE.LSTA.10096.1~~LSTA.10096.1.p1;Name=ORF%20type%3Acomplete%20len%3A124%20%28%2B%29%2Cscore%3D21.34%2Clcl%7CNC_037592.1_prot_XP_025086689.1_9973%7C61.667%7C1.86e-52%2CtRNA-synt_2%7CPF00152.20%7C1.2e-37
LSTA.10096.1	transdecoder	mRNA	1	1791	.	+	.	ID=LSTA.10096.1.p1;Parent=GENE.LSTA.10096.1~~LSTA.10096.1.p1;Name=ORF%20type%3Acomplete%20len%3A124%20%28%2B%29%2Cscore%3D21.34%2Clcl%7CNC_037592.1_prot_XP_025086689.1_9973%7C61.667%7C1.86e-52%2CtRNA-synt_2%7CPF00152.20%7C1.2e-37
LSTA.10096.1	transdecoder	five_prime_UTR	1	48	.	+	.	ID=LSTA.10096.1.p1.utr5p1;Parent=LSTA.10096.1.p1
LSTA.10096.1	transdecoder	exon	1	1791	.	+	.	ID=LSTA.10096.1.p1.exon1;Parent=LSTA.10096.1.p1
LSTA.10096.1	transdecoder	CDS	49	420	.	+	0	ID=cds.LSTA.10096.1.p1;Parent=LSTA.10096.1.p1
LSTA.10096.1	transdecoder	three_prime_UTR	421	1791	.	+	.	ID=LSTA.10096.1.p1.utr3p1;Parent=LSTA.10096.1.p1
LSTA.10097.1	transdecoder	gene	1	3192	.	+	.	ID=GENE.LSTA.10097.1~~LSTA.10097.1.p1;Name=ORF%20type%3Acomplete%20len%3A213%20%28%2B%29%2Cscore%3D4.36%2Clcl%7CNW_013194810.1_prot_XP_013070509.1_8854%7C56.522%7C4.50e-77%2CYdjM%7CPF04307.14%7C8.2e-05
LSTA.10097.1	transdecoder	mRNA	1	3192	.	+	.	ID=LSTA.10097.1.p1;Parent=GENE.LSTA.10097.1~~LSTA.10097.1.p1;Name=ORF%20type%3Acomplete%20len%3A213%20%28%2B%29%2Cscore%3D4.36%2Clcl%7CNW_013194810.1_prot_XP_013070509.1_8854%7C56.522%7C4.50e-77%2CYdjM%7CPF04307.14%7C8.2e-05
LSTA.10097.1	transdecoder	five_prime_UTR	1	177	.	+	.	ID=LSTA.10097.1.p1.utr5p1;Parent=LSTA.10097.1.p1
LSTA.10097.1	transdecoder	exon	1	3192	.	+	.	ID=LSTA.10097.1.p1.exon1;Parent=LSTA.10097.1.p1
LSTA.10097.1	transdecoder	CDS	178	816	.	+	0	ID=cds.LSTA.10097.1.p1;Parent=LSTA.10097.1.p1
LSTA.10097.1	transdecoder	three_prime_UTR	817	3192	.	+	.	ID=LSTA.10097.1.p1.utr3p1;Parent=LSTA.10097.1.p1
LSTA.10101.1	transdecoder	gene	1	366	.	+	.	ID=GENE.LSTA.10101.1~~LSTA.10101.1.p1;Name=ORF%20type%3A3prime_partial%20len%3A106%20%28%2B%29%2Cscore%3D4.14
LSTA.10101.1	transdecoder	mRNA	1	366	.	+	.	ID=LSTA.10101.1.p1;Parent=GENE.LSTA.10101.1~~LSTA.10101.1.p1;Name=ORF%20type%3A3prime_partial%20len%3A106%20%28%2B%29%2Cscore%3D4.14
LSTA.10101.1	transdecoder	five_prime_UTR	1	49	.	+	.	ID=LSTA.10101.1.p1.utr5p1;Parent=LSTA.10101.1.p1
LSTA.10101.1	transdecoder	exon	1	366	.	+	.	ID=LSTA.10101.1.p1.exon1;Parent=LSTA.10101.1.p1
LSTA.10101.1	transdecoder	CDS	50	364	.	+	0	ID=cds.LSTA.10101.1.p1;Parent=LSTA.10101.1.p1
LSTA.10104.1	transdecoder	gene	1	4516	.	+	.	ID=GENE.LSTA.10104.1~~LSTA.10104.1.p1;Name=ORF%20type%3A5prime_partial%20len%3A134%20%28%2B%29%2Cscore%3D22.64%2Clcl%7CNW_013437174.1_prot_XP_013091404.1_27411%7C90.909%7C2.52e-55%2CFYVE%7CPF01363.21%7C3.1e%2B03%2CFYVE%7CPF01363.21%7C2.1e-20%2CADK_lid%7CPF05191.14%7C0.0037%2Czf-RING_5%7CPF14634.6%7C4.5e%2B03%2Czf-RING_5%7CPF14634.6%7C1.3e%2B03%2Czf-RING_5%7CPF14634.6%7C0.027%2CHypA%7CPF01155.19%7…
LSTA.10104.1	transdecoder	mRNA	1	4516	.	+	.	ID=LSTA.10104.1.p1;Parent=GENE.LSTA.10104.1~~LSTA.10104.1.p1;Name=ORF%20type%3A5prime_partial%20len%3A134%20%28%2B%29%2Cscore%3D22.64%2Clcl%7CNW_013437174.1_prot_XP_013091404.1_27411%7C90.909%7C2.52e-55%2CFYVE%7CPF01363.21%7C3.1e%2B03%2CFYVE%7CPF01363.21%7C2.1e-20%2CADK_lid%7CPF05191.14%7C0.0037%2Czf-RING_5%7CPF14634.6%7C4.5e%2B03%2Czf-RING_5%7CPF14634.6%7C1.3e%2B03%2Czf-RING_5%7CPF14634.6%7C0.02…
LSTA.10104.1	transdecoder	exon	1	4516	.	+	.	ID=LSTA.10104.1.p1.exon1;Parent=LSTA.10104.1.p1
LSTA.10104.1	transdecoder	CDS	3	404	.	+	0	ID=cds.LSTA.10104.1.p1;Parent=LSTA.10104.1.p1
LSTA.10104.1	transdecoder	three_prime_UTR	405	4516	.	+	.	ID=LSTA.10104.1.p1.utr3p1;Parent=LSTA.10104.1.p1
LSTA.10104.2	transdecoder	gene	1	3424	.	+	.	ID=GENE.LSTA.10104.2~~LSTA.10104.2.p1;Name=ORF%20type%3A5prime_partial%20len%3A134%20%28%2B%29%2Cscore%3D22.64%2Clcl%7CNW_013437174.1_prot_XP_013091404.1_27411%7C90.909%7C2.52e-55%2CFYVE%7CPF01363.21%7C3.1e%2B03%2CFYVE%7CPF01363.21%7C2.1e-20%2CADK_lid%7CPF05191.14%7C0.0037%2Czf-RING_5%7CPF14634.6%7C4.5e%2B03%2Czf-RING_5%7CPF14634.6%7C1.3e%2B03%2Czf-RING_5%7CPF14634.6%7C0.027%2CHypA%7CPF01155.19%7…
LSTA.10104.2	transdecoder	mRNA	1	3424	.	+	.	ID=LSTA.10104.2.p1;Parent=GENE.LSTA.10104.2~~LSTA.10104.2.p1;Name=ORF%20type%3A5prime_partial%20len%3A134%20%28%2B%29%2Cscore%3D22.64%2Clcl%7CNW_013437174.1_prot_XP_013091404.1_27411%7C90.909%7C2.52e-55%2CFYVE%7CPF01363.21%7C3.1e%2B03%2CFYVE%7CPF01363.21%7C2.1e-20%2CADK_lid%7CPF05191.14%7C0.0037%2Czf-RING_5%7CPF14634.6%7C4.5e%2B03%2Czf-RING_5%7CPF14634.6%7C1.3e%2B03%2Czf-RING_5%7CPF14634.6%7C0.02…
LSTA.10104.2	transdecoder	exon	1	3424	.	+	.	ID=LSTA.10104.2.p1.exon1;Parent=LSTA.10104.2.p1
LSTA.10104.2	transdecoder	CDS	3	404	.	+	0	ID=cds.LSTA.10104.2.p1;Parent=LSTA.10104.2.p1
LSTA.10104.2	transdecoder	three_prime_UTR	405	3424	.	+	.	ID=LSTA.10104.2.p1.utr3p1;Parent=LSTA.10104.2.p1
LSTA.10109.1	transdecoder	gene	1	325	.	-	.	ID=GENE.LSTA.10109.1~~LSTA.10109.1.p1;Name=ORF%20type%3Ainternal%20len%3A109%20%28-%29%2Cscore%3D23.40%2Clcl%7CNW_013193397.1_prot_XP_013077452.1_1634%7C49.495%7C1.80e-20%2CPIN_6%7CPF17146.4%7C0.12
LSTA.10109.1	transdecoder	mRNA	1	325	.	-	.	ID=LSTA.10109.1.p1;Parent=GENE.LSTA.10109.1~~LSTA.10109.1.p1;Name=ORF%20type%3Ainternal%20len%3A109%20%28-%29%2Cscore%3D23.40%2Clcl%7CNW_013193397.1_prot_XP_013077452.1_1634%7C49.495%7C1.80e-20%2CPIN_6%7CPF17146.4%7C0.12
LSTA.10109.1	transdecoder	exon	1	325	.	-	.	ID=LSTA.10109.1.p1.exon1;Parent=LSTA.10109.1.p1
LSTA.10109.1	transdecoder	CDS	2	325	.	-	0	ID=cds.LSTA.10109.1.p1;Parent=LSTA.10109.1.p1
LSTA.1011.1	transdecoder	gene	1	5269	.	+	.	ID=GENE.LSTA.1011.1~~LSTA.1011.1.p1;Name=ORF%20type%3Acomplete%20len%3A186%20%28%2B%29%2Cscore%3D59.93%2Clcl%7CNW_013503641.1_prot_XP_013062497.1_34268%7C67.593%7C1.50e-98%2CSH3_1%7CPF00018.28%7C5.5e-13%2CSH3_9%7CPF14604.6%7C2.3e-11%2CNebulin%7CPF00880.18%7C0.052%2CNebulin%7CPF00880.18%7C0.00035%2CSH3_2%7CPF07653.17%7C0.00054%2CTetR_C_11%7CPF16859.5%7C0.2
LSTA.1011.1	transdecoder	mRNA	1	5269	.	+	.	ID=LSTA.1011.1.p1;Parent=GENE.LSTA.1011.1~~LSTA.1011.1.p1;Name=ORF%20type%3Acomplete%20len%3A186%20%28%2B%29%2Cscore%3D59.93%2Clcl%7CNW_013503641.1_prot_XP_013062497.1_34268%7C67.593%7C1.50e-98%2CSH3_1%7CPF00018.28%7C5.5e-13%2CSH3_9%7CPF14604.6%7C2.3e-11%2CNebulin%7CPF00880.18%7C0.052%2CNebulin%7CPF00880.18%7C0.00035%2CSH3_2%7CPF07653.17%7C0.00054%2CTetR_C_11%7CPF16859.5%7C0.2
LSTA.1011.1	transdecoder	five_prime_UTR	1	284	.	+	.	ID=LSTA.1011.1.p1.utr5p1;Parent=LSTA.1011.1.p1
LSTA.1011.1	transdecoder	exon	1	5269	.	+	.	ID=LSTA.1011.1.p1.exon1;Parent=LSTA.1011.1.p1
LSTA.1011.1	transdecoder	CDS	285	842	.	+	0	ID=cds.LSTA.1011.1.p1;Parent=LSTA.1011.1.p1
LSTA.1011.1	transdecoder	three_prime_UTR	843	5269	.	+	.	ID=LSTA.1011.1.p1.utr3p1;Parent=LSTA.1011.1.p1
LSTA.1011.2	transdecoder	gene	1	4848	.	+	.	ID=GENE.LSTA.1011.2~~LSTA.1011.2.p1;Name=ORF%20type%3A5prime_partial%20len%3A140%20%28%2B%29%2Cscore%3D50.76%2Clcl%7CNW_004797682.1_prot_XP_012941291.1_17234%7C55.319%7C7.16e-63%2CSH3_1%7CPF00018.28%7C3.1e-13%2CSH3_9%7CPF14604.6%7C1.3e-11%2CNebulin%7CPF00880.18%7C0.05%2CNebulin%7CPF00880.18%7C0.00024%2CSH3_2%7CPF07653.17%7C0.0003
LSTA.1011.2	transdecoder	mRNA	1	4848	.	+	.	ID=LSTA.1011.2.p1;Parent=GENE.LSTA.1011.2~~LSTA.1011.2.p1;Name=ORF%20type%3A5prime_partial%20len%3A140%20%28%2B%29%2Cscore%3D50.76%2Clcl%7CNW_004797682.1_prot_XP_012941291.1_17234%7C55.319%7C7.16e-63%2CSH3_1%7CPF00018.28%7C3.1e-13%2CSH3_9%7CPF14604.6%7C1.3e-11%2CNebulin%7CPF00880.18%7C0.05%2CNebulin%7CPF00880.18%7C0.00024%2CSH3_2%7CPF07653.17%7C0.0003
LSTA.1011.2	transdecoder	exon	1	4848	.	+	.	ID=LSTA.1011.2.p1.exon1;Parent=LSTA.1011.2.p1
LSTA.1011.2	transdecoder	CDS	2	421	.	+	0	ID=cds.LSTA.1011.2.p1;Parent=LSTA.1011.2.p1
LSTA.1011.2	transdecoder	three_prime_UTR	422	4848	.	+	.	ID=LSTA.1011.2.p1.utr3p1;Parent=LSTA.1011.2.p1
LSTA.1011.3	transdecoder	gene	1	4968	.	+	.	ID=GENE.LSTA.1011.3~~LSTA.1011.3.p1;Name=ORF%20type%3A5prime_partial%20len%3A180%20%28%2B%29%2Cscore%3D60.45%2Clcl%7CNW_013503641.1_prot_XP_013062497.1_34268%7C69.585%7C5.29e-89%2CSH3_1%7CPF00018.28%7C5.1e-13%2CSH3_9%7CPF14604.6%7C2.2e-11%2CNebulin%7CPF00880.18%7C0.07%2CNebulin%7CPF00880.18%7C0.00034%2CSH3_2%7CPF07653.17%7C0.00051
LSTA.1011.3	transdecoder	mRNA	1	4968	.	+	.	ID=LSTA.1011.3.p1;Parent=GENE.LSTA.1011.3~~LSTA.1011.3.p1;Name=ORF%20type%3A5prime_partial%20len%3A180%20%28%2B%29%2Cscore%3D60.45%2Clcl%7CNW_013503641.1_prot_XP_013062497.1_34268%7C69.585%7C5.29e-89%2CSH3_1%7CPF00018.28%7C5.1e-13%2CSH3_9%7CPF14604.6%7C2.2e-11%2CNebulin%7CPF00880.18%7C0.07%2CNebulin%7CPF00880.18%7C0.00034%2CSH3_2%7CPF07653.17%7C0.00051
LSTA.1011.3	transdecoder	exon	1	4968	.	+	.	ID=LSTA.1011.3.p1.exon1;Parent=LSTA.1011.3.p1
LSTA.1011.3	transdecoder	CDS	2	541	.	+	0	ID=cds.LSTA.1011.3.p1;Parent=LSTA.1011.3.p1
LSTA.1011.3	transdecoder	three_prime_UTR	542	4968	.	+	.	ID=LSTA.1011.3.p1.utr3p1;Parent=LSTA.1011.3.p1
LSTA.1011.4	transdecoder	gene	1	5094	.	+	.	ID=GENE.LSTA.1011.4~~LSTA.1011.4.p1;Name=ORF%20type%3A5prime_partial%20len%3A222%20%28%2B%29%2Cscore%3D68.95%2Clcl%7CNW_013503641.1_prot_XP_013062497.1_34268%7C84.332%7C3.66e-122%2CSH3_1%7CPF00018.28%7C7.4e-13%2CSH3_9%7CPF14604.6%7C3.2e-11%2CNebulin%7CPF00880.18%7C0.09%2CNebulin%7CPF00880.18%7C0.00045%2CSH3_2%7CPF07653.17%7C0.00075
LSTA.1011.4	transdecoder	mRNA	1	5094	.	+	.	ID=LSTA.1011.4.p1;Parent=GENE.LSTA.1011.4~~LSTA.1011.4.p1;Name=ORF%20type%3A5prime_partial%20len%3A222%20%28%2B%29%2Cscore%3D68.95%2Clcl%7CNW_013503641.1_prot_XP_013062497.1_34268%7C84.332%7C3.66e-122%2CSH3_1%7CPF00018.28%7C7.4e-13%2CSH3_9%7CPF14604.6%7C3.2e-11%2CNebulin%7CPF00880.18%7C0.09%2CNebulin%7CPF00880.18%7C0.00045%2CSH3_2%7CPF07653.17%7C0.00075
LSTA.1011.4	transdecoder	exon	1	5094	.	+	.	ID=LSTA.1011.4.p1.exon1;Parent=LSTA.1011.4.p1
LSTA.1011.4	transdecoder	CDS	2	667	.	+	0	ID=cds.LSTA.1011.4.p1;Parent=LSTA.1011.4.p1
LSTA.1011.4	transdecoder	three_prime_UTR	668	5094	.	+	.	ID=LSTA.1011.4.p1.utr3p1;Parent=LSTA.1011.4.p1
LSTA.1011.5	transdecoder	gene	1	5025	.	+	.	ID=GENE.LSTA.1011.5~~LSTA.1011.5.p1;Name=ORF%20type%3A5prime_partial%20len%3A199%20%28%2B%29%2Cscore%3D66.51%2Clcl%7CNW_013503641.1_prot_XP_013062496.1_34267%7C67.355%7C7.55e-104%2CSH3_1%7CPF00018.28%7C6.2e-13%2CSH3_9%7CPF14604.6%7C2.6e-11%2CNebulin%7CPF00880.18%7C0.2%2CNebulin%7CPF00880.18%7C0.00039%2CSH3_2%7CPF07653.17%7C0.00061
LSTA.1011.5	transdecoder	mRNA	1	5025	.	+	.	ID=LSTA.1011.5.p1;Parent=GENE.LSTA.1011.5~~LSTA.1011.5.p1;Name=ORF%20type%3A5prime_partial%20len%3A199%20%28%2B%29%2Cscore%3D66.51%2Clcl%7CNW_013503641.1_prot_XP_013062496.1_34267%7C67.355%7C7.55e-104%2CSH3_1%7CPF00018.28%7C6.2e-13%2CSH3_9%7CPF14604.6%7C2.6e-11%2CNebulin%7CPF00880.18%7C0.2%2CNebulin%7CPF00880.18%7C0.00039%2CSH3_2%7CPF07653.17%7C0.00061
LSTA.1011.5	transdecoder	exon	1	5025	.	+	.	ID=LSTA.1011.5.p1.exon1;Parent=LSTA.1011.5.p1
LSTA.1011.5	transdecoder	CDS	2	598	.	+	0	ID=cds.LSTA.1011.5.p1;Parent=LSTA.1011.5.p1
LSTA.1011.5	transdecoder	three_prime_UTR	599	5025	.	+	.	ID=LSTA.1011.5.p1.utr3p1;Parent=LSTA.1011.5.p1
LSTA.1011.6	transdecoder	gene	1	5304	.	+	.	ID=GENE.LSTA.1011.6~~LSTA.1011.6.p1;Name=ORF%20type%3A5prime_partial%20len%3A292%20%28%2B%29%2Cscore%3D90.07%2Clcl%7CNW_013503641.1_prot_XP_013062496.1_34267%7C67.918%7C3.13e-118%2CSH3_1%7CPF00018.28%7C1.2e-12%2CSH3_9%7CPF14604.6%7C5e-11%2CNebulin%7CPF00880.18%7C0.31%2CNebulin%7CPF00880.18%7C0.00064%2CSH3_2%7CPF07653.17%7C0.0012
LSTA.1011.6	transdecoder	mRNA	1	5304	.	+	.	ID=LSTA.1011.6.p1;Parent=GENE.LSTA.1011.6~~LSTA.1011.6.p1;Name=ORF%20type%3A5prime_partial%20len%3A292%20%28%2B%29%2Cscore%3D90.07%2Clcl%7CNW_013503641.1_prot_XP_013062496.1_34267%7C67.918%7C3.13e-118%2CSH3_1%7CPF00018.28%7C1.2e-12%2CSH3_9%7CPF14604.6%7C5e-11%2CNebulin%7CPF00880.18%7C0.31%2CNebulin%7CPF00880.18%7C0.00064%2CSH3_2%7CPF07653.17%7C0.0012
LSTA.1011.6	transdecoder	exon	1	5304	.	+	.	ID=LSTA.1011.6.p1.exon1;Parent=LSTA.1011.6.p1
LSTA.1011.6	transdecoder	CDS	2	877	.	+	0	ID=cds.LSTA.1011.6.p1;Parent=LSTA.1011.6.p1
LSTA.1011.6	transdecoder	three_prime_UTR	878	5304	.	+	.	ID=LSTA.1011.6.p1.utr3p1;Parent=LSTA.1011.6.p1
LSTA.1011.7	transdecoder	gene	1	5144	.	+	.	ID=GENE.LSTA.1011.7~~LSTA.1011.7.p1;Name=ORF%20type%3A5prime_partial%20len%3A239%20%28%2B%29%2Cscore%3D75.33%2Clcl%7CNW_013503641.1_prot_XP_013062496.1_34267%7C81.070%7C1.94e-125%2CSH3_1%7CPF00018.28%7C8.4e-13%2CSH3_9%7CPF14604.6%7C3.6e-11%2CNebulin%7CPF00880.18%7C0.25%2CNebulin%7CPF00880.18%7C0.00049%2CSH3_2%7CPF07653.17%7C0.00086%2CG_path_suppress%7CPF15991.5%7C8.7
LSTA.1011.7	transdecoder	mRNA	1	5144	.	+	.	ID=LSTA.1011.7.p1;Parent=GENE.LSTA.1011.7~~LSTA.1011.7.p1;Name=ORF%20type%3A5prime_partial%20len%3A239%20%28%2B%29%2Cscore%3D75.33%2Clcl%7CNW_013503641.1_prot_XP_013062496.1_34267%7C81.070%7C1.94e-125%2CSH3_1%7CPF00018.28%7C8.4e-13%2CSH3_9%7CPF14604.6%7C3.6e-11%2CNebulin%7CPF00880.18%7C0.25%2CNebulin%7CPF00880.18%7C0.00049%2CSH3_2%7CPF07653.17%7C0.00086%2CG_path_suppress%7CPF15991.5%7C8.7
LSTA.1011.7	transdecoder	exon	1	5144	.	+	.	ID=LSTA.1011.7.p1.exon1;Parent=LSTA.1011.7.p1
LSTA.1011.7	transdecoder	CDS	1	717	.	+	0	ID=cds.LSTA.1011.7.p1;Parent=LSTA.1011.7.p1
LSTA.1011.7	transdecoder	three_prime_UTR	718	5144	.	+	.	ID=LSTA.1011.7.p1.utr3p1;Parent=LSTA.1011.7.p1
LSTA.1011.8	transdecoder	gene	1	4955	.	+	.	ID=GENE.LSTA.1011.8~~LSTA.1011.8.p1;Name=ORF%20type%3A5prime_partial%20len%3A176%20%28%2B%29%2Cscore%3D57.70%2Clcl%7CNW_013503641.1_prot_XP_013062497.1_34268%7C67.593%7C7.42e-99%2CSH3_1%7CPF00018.28%7C4.9e-13%2CSH3_9%7CPF14604.6%7C2.1e-11%2CNebulin%7CPF00880.18%7C0.17%2CNebulin%7CPF00880.18%7C0.00033%2CSH3_2%7CPF07653.17%7C0.00048
LSTA.1011.8	transdecoder	mRNA	1	4955	.	+	.	ID=LSTA.1011.8.p1;Parent=GENE.LSTA.1011.8~~LSTA.1011.8.p1;Name=ORF%20type%3A5prime_partial%20len%3A176%20%28%2B%29%2Cscore%3D57.70%2Clcl%7CNW_013503641.1_prot_XP_013062497.1_34268%7C67.593%7C7.42e-99%2CSH3_1%7CPF00018.28%7C4.9e-13%2CSH3_9%7CPF14604.6%7C2.1e-11%2CNebulin%7CPF00880.18%7C0.17%2CNebulin%7CPF00880.18%7C0.00033%2CSH3_2%7CPF07653.17%7C0.00048
LSTA.1011.8	transdecoder	exon	1	4955	.	+	.	ID=LSTA.1011.8.p1.exon1;Parent=LSTA.1011.8.p1
LSTA.1011.8	transdecoder	CDS	1	528	.	+	0	ID=cds.LSTA.1011.8.p1;Parent=LSTA.1011.8.p1
LSTA.1011.8	transdecoder	three_prime_UTR	529	4955	.	+	.	ID=LSTA.1011.8.p1.utr3p1;Parent=LSTA.1011.8.p1
LSTA.1011.9	transdecoder	gene	1	4829	.	+	.	ID=GENE.LSTA.1011.9~~LSTA.1011.9.p1;Name=ORF%20type%3A5prime_partial%20len%3A134%20%28%2B%29%2Cscore%3D49.08%2Clcl%7CNW_004797682.1_prot_XP_012941291.1_17234%7C56.284%7C9.36e-62%2CSH3_1%7CPF00018.28%7C2.9e-13%2CSH3_9%7CPF14604.6%7C1.2e-11%2CNebulin%7CPF00880.18%7C0.12%2CNebulin%7CPF00880.18%7C0.00022%2CSH3_2%7CPF07653.17%7C0.00027
LSTA.1011.9	transdecoder	mRNA	1	4829	.	+	.	ID=LSTA.1011.9.p1;Parent=GENE.LSTA.1011.9~~LSTA.1011.9.p1;Name=ORF%20type%3A5prime_partial%20len%3A134%20%28%2B%29%2Cscore%3D49.08%2Clcl%7CNW_004797682.1_prot_XP_012941291.1_17234%7C56.284%7C9.36e-62%2CSH3_1%7CPF00018.28%7C2.9e-13%2CSH3_9%7CPF14604.6%7C1.2e-11%2CNebulin%7CPF00880.18%7C0.12%2CNebulin%7CPF00880.18%7C0.00022%2CSH3_2%7CPF07653.17%7C0.00027
LSTA.1011.9	transdecoder	exon	1	4829	.	+	.	ID=LSTA.1011.9.p1.exon1;Parent=LSTA.1011.9.p1
LSTA.1011.9	transdecoder	CDS	1	402	.	+	0	ID=cds.LSTA.1011.9.p1;Parent=LSTA.1011.9.p1
LSTA.1011.9	transdecoder	three_prime_UTR	403	4829	.	+	.	ID=LSTA.1011.9.p1.utr3p1;Parent=LSTA.1011.9.p1
LSTA.10111.1	transdecoder	gene	1	894	.	+	.	ID=GENE.LSTA.10111.1~~LSTA.10111.1.p1;Name=ORF%20type%3Acomplete%20len%3A138%20%28%2B%29%2Cscore%3D28.06%2Clcl%7CNW_004797451.1_prot_XP_005098446.1_10667%7C84.783%7C2.58e-84%2CF5_F8_type_C%7CPF00754.25%7C3e-08%2CXRCC1_N%7CPF01834.16%7C6.7e-06%2CANAPC10%7CPF03256.16%7C0.0035%2CDUF4299%7CPF14132.6%7C0.028%2CDUF4968%7CPF16338.5%7C0.095
LSTA.10111.1	transdecoder	mRNA	1	894	.	+	.	ID=LSTA.10111.1.p1;Parent=GENE.LSTA.10111.1~~LSTA.10111.1.p1;Name=ORF%20type%3Acomplete%20len%3A138%20%28%2B%29%2Cscore%3D28.06%2Clcl%7CNW_004797451.1_prot_XP_005098446.1_10667%7C84.783%7C2.58e-84%2CF5_F8_type_C%7CPF00754.25%7C3e-08%2CXRCC1_N%7CPF01834.16%7C6.7e-06%2CANAPC10%7CPF03256.16%7C0.0035%2CDUF4299%7CPF14132.6%7C0.028%2CDUF4968%7CPF16338.5%7C0.095
LSTA.10111.1	transdecoder	five_prime_UTR	1	112	.	+	.	ID=LSTA.10111.1.p1.utr5p1;Parent=LSTA.10111.1.p1
LSTA.10111.1	transdecoder	exon	1	894	.	+	.	ID=LSTA.10111.1.p1.exon1;Parent=LSTA.10111.1.p1
LSTA.10111.1	transdecoder	CDS	113	526	.	+	0	ID=cds.LSTA.10111.1.p1;Parent=LSTA.10111.1.p1
LSTA.10111.1	transdecoder	three_prime_UTR	527	894	.	+	.	ID=LSTA.10111.1.p1.utr3p1;Parent=LSTA.10111.1.p1
# refined start codon: 2 -> 26 (score: 2.911)
LSTA.10112.1	transdecoder	gene	1	2264	.	+	.	ID=GENE.LSTA.10112.1~~LSTA.10112.1.p1;Name=ORF%20type%3Acomplete%20len%3A308%20%28%2B%29%2Cscore%3D57.12%2Clcl%7CNW_004797451.1_prot_XP_005098447.1_10668%7C80.556%7C0.0%2CPalm_thioest%7CPF02089.15%7C2.6e-83%2CAbhydrolase_1%7CPF00561.20%7C2.5e%2B03%2CAbhydrolase_1%7CPF00561.20%7C0.032
LSTA.10112.1	transdecoder	mRNA	1	2264	.	+	.	ID=LSTA.10112.1.p1;Parent=GENE.LSTA.10112.1~~LSTA.10112.1.p1;Name=ORF%20type%3Acomplete%20len%3A308%20%28%2B%29%2Cscore%3D57.12%2Clcl%7CNW_004797451.1_prot_XP_005098447.1_10668%7C80.556%7C0.0%2CPalm_thioest%7CPF02089.15%7C2.6e-83%2CAbhydrolase_1%7CPF00561.20%7C2.5e%2B03%2CAbhydrolase_1%7CPF00561.20%7C0.032
LSTA.10112.1	transdecoder	five_prime_UTR	1	25	.	+	.	ID=LSTA.10112.1.p1.utr5p1;Parent=LSTA.10112.1.p1
LSTA.10112.1	transdecoder	exon	1	2264	.	+	.	ID=LSTA.10112.1.p1.exon1;Parent=LSTA.10112.1.p1
LSTA.10112.1	transdecoder	CDS	26	925	.	+	0	ID=cds.LSTA.10112.1.p1;Parent=LSTA.10112.1.p1
LSTA.10112.1	transdecoder	three_prime_UTR	926	2264	.	+	.	ID=LSTA.10112.1.p1.utr3p1;Parent=LSTA.10112.1.p1
LSTA.10115.1	transdecoder	gene	1	2195	.	+	.	ID=GENE.LSTA.10115.1~~LSTA.10115.1.p1;Name=ORF%20type%3Acomplete%20len%3A216%20%28%2B%29%2Cscore%3D33.27%2Clcl%7CNW_013193397.1_prot_XP_013077482.1_1636%7C51.659%7C5.23e-79%2CGSHPx%7CPF00255.19%7C2.6e-32
LSTA.10115.1	transdecoder	mRNA	1	2195	.	+	.	ID=LSTA.10115.1.p1;Parent=GENE.LSTA.10115.1~~LSTA.10115.1.p1;Name=ORF%20type%3Acomplete%20len%3A216%20%28%2B%29%2Cscore%3D33.27%2Clcl%7CNW_013193397.1_prot_XP_013077482.1_1636%7C51.659%7C5.23e-79%2CGSHPx%7CPF00255.19%7C2.6e-32
LSTA.10115.1	transdecoder	five_prime_UTR	1	213	.	+	.	ID=LSTA.10115.1.p1.utr5p1;Parent=LSTA.10115.1.p1
LSTA.10115.1	transdecoder	exon	1	2195	.	+	.	ID=LSTA.10115.1.p1.exon1;Parent=LSTA.10115.1.p1
LSTA.10115.1	transdecoder	CDS	214	861	.	+	0	ID=cds.LSTA.10115.1.p1;Parent=LSTA.10115.1.p1
LSTA.10115.1	transdecoder	three_prime_UTR	862	2195	.	+	.	ID=LSTA.10115.1.p1.utr3p1;Parent=LSTA.10115.1.p1
# refined start codon: 1 -> 37 (score: 0.459)
LSTA.10115.2	transdecoder	gene	1	2003	.	+	.	ID=GENE.LSTA.10115.2~~LSTA.10115.2.p1;Name=ORF%20type%3Acomplete%20len%3A223%20%28%2B%29%2Cscore%3D35.86%2Clcl%7CNW_013193397.1_prot_XP_013077482.1_1636%7C51.659%7C4.03e-79%2CGSHPx%7CPF00255.19%7C2.9e-32
LSTA.10115.2	transdecoder	mRNA	1	2003	.	+	.	ID=LSTA.10115.2.p1;Parent=GENE.LSTA.10115.2~~LSTA.10115.2.p1;Name=ORF%20type%3Acomplete%20len%3A223%20%28%2B%29%2Cscore%3D35.86%2Clcl%7CNW_013193397.1_prot_XP_013077482.1_1636%7C51.659%7C4.03e-79%2CGSHPx%7CPF00255.19%7C2.9e-32
LSTA.10115.2	transdecoder	five_prime_UTR	1	36	.	+	.	ID=LSTA.10115.2.p1.utr5p1;Parent=LSTA.10115.2.p1
LSTA.10115.2	transdecoder	exon	1	2003	.	+	.	ID=LSTA.10115.2.p1.exon1;Parent=LSTA.10115.2.p1
LSTA.10115.2	transdecoder	CDS	37	669	.	+	0	ID=cds.LSTA.10115.2.p1;Parent=LSTA.10115.2.p1
LSTA.10115.2	transdecoder	three_prime_UTR	670	2003	.	+	.	ID=LSTA.10115.2.p1.utr3p1;Parent=LSTA.10115.2.p1
LSTA.10115.3	transdecoder	gene	1	2270	.	+	.	ID=GENE.LSTA.10115.3~~LSTA.10115.3.p1;Name=ORF%20type%3Acomplete%20len%3A216%20%28%2B%29%2Cscore%3D33.27%2Clcl%7CNW_013193397.1_prot_XP_013077482.1_1636%7C51.659%7C5.23e-79%2CGSHPx%7CPF00255.19%7C2.6e-32
LSTA.10115.3	transdecoder	mRNA	1	2270	.	+	.	ID=LSTA.10115.3.p1;Parent=GENE.LSTA.10115.3~~LSTA.10115.3.p1;Name=ORF%20type%3Acomplete%20len%3A216%20%28%2B%29%2Cscore%3D33.27%2Clcl%7CNW_013193397.1_prot_XP_013077482.1_1636%7C51.659%7C5.23e-79%2CGSHPx%7CPF00255.19%7C2.6e-32
LSTA.10115.3	transdecoder	five_prime_UTR	1	288	.	+	.	ID=LSTA.10115.3.p1.utr5p1;Parent=LSTA.10115.3.p1
LSTA.10115.3	transdecoder	exon	1	2270	.	+	.	ID=LSTA.10115.3.p1.exon1;Parent=LSTA.10115.3.p1
LSTA.10115.3	transdecoder	CDS	289	936	.	+	0	ID=cds.LSTA.10115.3.p1;Parent=LSTA.10115.3.p1
LSTA.10115.3	transdecoder	three_prime_UTR	937	2270	.	+	.	ID=LSTA.10115.3.p1.utr3p1;Parent=LSTA.10115.3.p1
LSTA.10115.4	transdecoder	gene	1	2061	.	+	.	ID=GENE.LSTA.10115.4~~LSTA.10115.4.p1;Name=ORF%20type%3Acomplete%20len%3A216%20%28%2B%29%2Cscore%3D33.27%2Clcl%7CNW_013193397.1_prot_XP_013077482.1_1636%7C51.659%7C5.23e-79%2CGSHPx%7CPF00255.19%7C2.6e-32
LSTA.10115.4	transdecoder	mRNA	1	2061	.	+	.	ID=LSTA.10115.4.p1;Parent=GENE.LSTA.10115.4~~LSTA.10115.4.p1;Name=ORF%20type%3Acomplete%20len%3A216%20%28%2B%29%2Cscore%3D33.27%2Clcl%7CNW_013193397.1_prot_XP_013077482.1_1636%7C51.659%7C5.23e-79%2CGSHPx%7CPF00255.19%7C2.6e-32
LSTA.10115.4	transdecoder	five_prime_UTR	1	79	.	+	.	ID=LSTA.10115.4.p1.utr5p1;Parent=LSTA.10115.4.p1
LSTA.10115.4	transdecoder	exon	1	2061	.	+	.	ID=LSTA.10115.4.p1.exon1;Parent=LSTA.10115.4.p1
LSTA.10115.4	transdecoder	CDS	80	727	.	+	0	ID=cds.LSTA.10115.4.p1;Parent=LSTA.10115.4.p1
LSTA.10115.4	transdecoder	three_prime_UTR	728	2061	.	+	.	ID=LSTA.10115.4.p1.utr3p1;Parent=LSTA.10115.4.p1
LSTA.10116.1	transdecoder	gene	1	3379	.	-	.	ID=GENE.LSTA.10116.1~~LSTA.10116.1.p1;Name=ORF%20type%3Acomplete%20len%3A116%20%28-%29%2Cscore%3D4.94%2CDUF4321%7CPF14209.6%7C0.57%2CDUF4321%7CPF14209.6%7C4.8%2CDUF4321%7CPF14209.6%7C7.1%2CDUF4321%7CPF14209.6%7C18%2CDUF4321%7CPF14209.6%7C1.9
LSTA.10116.1	transdecoder	mRNA	1	3379	.	-	.	ID=LSTA.10116.1.p1;Parent=GENE.LSTA.10116.1~~LSTA.10116.1.p1;Name=ORF%20type%3Acomplete%20len%3A116%20%28-%29%2Cscore%3D4.94%2CDUF4321%7CPF14209.6%7C0.57%2CDUF4321%7CPF14209.6%7C4.8%2CDUF4321%7CPF14209.6%7C7.1%2CDUF4321%7CPF14209.6%7C18%2CDUF4321%7CPF14209.6%7C1.9
LSTA.10116.1	transdecoder	five_prime_UTR	2530	3379	.	-	.	ID=LSTA.10116.1.p1.utr5p1;Parent=LSTA.10116.1.p1
LSTA.10116.1	transdecoder	exon	1	3379	.	-	.	ID=LSTA.10116.1.p1.exon1;Parent=LSTA.10116.1.p1
LSTA.10116.1	transdecoder	CDS	2182	2529	.	-	0	ID=cds.LSTA.10116.1.p1;Parent=LSTA.10116.1.p1
LSTA.10116.1	transdecoder	three_prime_UTR	1	2181	.	-	.	ID=LSTA.10116.1.p1.utr3p1;Parent=LSTA.10116.1.p1
LSTA.10116.2	transdecoder	gene	1	3334	.	-	.	ID=GENE.LSTA.10116.2~~LSTA.10116.2.p1;Name=ORF%20type%3Acomplete%20len%3A101%20%28-%29%2Cscore%3D3.91%2CDUF4321%7CPF14209.6%7C0.47%2CDUF4321%7CPF14209.6%7C4%2CDUF4321%7CPF14209.6%7C1.6%2CDUF2663%7CPF10864.8%7C1.4e%2B02
LSTA.10116.2	transdecoder	mRNA	1	3334	.	-	.	ID=LSTA.10116.2.p1;Parent=GENE.LSTA.10116.2~~LSTA.10116.2.p1;Name=ORF%20type%3Acomplete%20len%3A101%20%28-%29%2Cscore%3D3.91%2CDUF4321%7CPF14209.6%7C0.47%2CDUF4321%7CPF14209.6%7C4%2CDUF4321%7CPF14209.6%7C1.6%2CDUF2663%7CPF10864.8%7C1.4e%2B02
LSTA.10116.2	transdecoder	five_prime_UTR	2485	3334	.	-	.	ID=LSTA.10116.2.p1.utr5p1;Parent=LSTA.10116.2.p1
LSTA.10116.2	transdecoder	exon	1	3334	.	-	.	ID=LSTA.10116.2.p1.exon1;Parent=LSTA.10116.2.p1
LSTA.10116.2	transdecoder	CDS	2182	2484	.	-	0	ID=cds.LSTA.10116.2.p1;Parent=LSTA.10116.2.p1
LSTA.10116.2	transdecoder	three_prime_UTR	1	2181	.	-	.	ID=LSTA.10116.2.p1.utr3p1;Parent=LSTA.10116.2.p1
LSTA.10117.1	transdecoder	gene	1	4918	.	+	.	ID=GENE.LSTA.10117.1~~LSTA.10117.1.p2;Name=ORF%20type%3Acomplete%20len%3A131%20%28%2B%29%2Cscore%3D5.27%2Clcl%7CNW_008708150.1_prot_XP_009050070.1_6471%7C32.812%7C2.47e-06%2CDUF4321%7CPF14209.6%7C0.77%2CDUF4321%7CPF14209.6%7C5.1%2CDUF4321%7CPF14209.6%7C7.6%2CDUF4321%7CPF14209.6%7C2.4
LSTA.10117.1	transdecoder	mRNA	1	4918	.	+	.	ID=LSTA.10117.1.p2;Parent=GENE.LSTA.10117.1~~LSTA.10117.1.p2;Name=ORF%20type%3Acomplete%20len%3A131%20%28%2B%29%2Cscore%3D5.27%2Clcl%7CNW_008708150.1_prot_XP_009050070.1_6471%7C32.812%7C2.47e-06%2CDUF4321%7CPF14209.6%7C0.77%2CDUF4321%7CPF14209.6%7C5.1%2CDUF4321%7CPF14209.6%7C7.6%2CDUF4321%7CPF14209.6%7C2.4
LSTA.10117.1	transdecoder	five_prime_UTR	1	2344	.	+	.	ID=LSTA.10117.1.p2.utr5p1;Parent=LSTA.10117.1.p2
LSTA.10117.1	transdecoder	exon	1	4918	.	+	.	ID=LSTA.10117.1.p2.exon1;Parent=LSTA.10117.1.p2
LSTA.10117.1	transdecoder	CDS	2345	2737	.	+	0	ID=cds.LSTA.10117.1.p2;Parent=LSTA.10117.1.p2
LSTA.10117.1	transdecoder	three_prime_UTR	2738	4918	.	+	.	ID=LSTA.10117.1.p2.utr3p1;Parent=LSTA.10117.1.p2
LSTA.10117.1	transdecoder	gene	1	4918	.	+	.	ID=GENE.LSTA.10117.1~~LSTA.10117.1.p1;Name=ORF%20type%3Acomplete%20len%3A430%20%28%2B%29%2Cscore%3D138.19%2Clcl%7CNW_013414327.1_prot_XP_013084913.1_21639%7C88.657%7C0.0%2CRUN%7CPF02759.19%7C5.5e-27%2CCtIP_N%7CPF10482.9%7C0.0032%2CCtIP_N%7CPF10482.9%7C6.9e%2B03%2CDUF4407%7CPF14362.6%7C0.1%2CDUF4407%7CPF14362.6%7C46%2CSlyX%7CPF04102.12%7C1.1%2CSlyX%7CPF04102.12%7C9.9e%2B02%2CSlyX%7CPF04102.12%7C2.…
LSTA.10117.1	transdecoder	mRNA	1	4918	.	+	.	ID=LSTA.10117.1.p1;Parent=GENE.LSTA.10117.1~~LSTA.10117.1.p1;Name=ORF%20type%3Acomplete%20len%3A430%20%28%2B%29%2Cscore%3D138.19%2Clcl%7CNW_013414327.1_prot_XP_013084913.1_21639%7C88.657%7C0.0%2CRUN%7CPF02759.19%7C5.5e-27%2CCtIP_N%7CPF10482.9%7C0.0032%2CCtIP_N%7CPF10482.9%7C6.9e%2B03%2CDUF4407%7CPF14362.6%7C0.1%2CDUF4407%7CPF14362.6%7C46%2CSlyX%7CPF04102.12%7C1.1%2CSlyX%7CPF04102.12%7C9.9e%2B02%2…
LSTA.10117.1	transdecoder	five_prime_UTR	1	210	.	+	.	ID=LSTA.10117.1.p1.utr5p1;Parent=LSTA.10117.1.p1
LSTA.10117.1	transdecoder	exon	1	4918	.	+	.	ID=LSTA.10117.1.p1.exon1;Parent=LSTA.10117.1.p1
LSTA.10117.1	transdecoder	CDS	211	1500	.	+	0	ID=cds.LSTA.10117.1.p1;Parent=LSTA.10117.1.p1
LSTA.10117.1	transdecoder	three_prime_UTR	1501	4918	.	+	.	ID=LSTA.10117.1.p1.utr3p1;Parent=LSTA.10117.1.p1
LSTA.10117.10	transdecoder	gene	1	5219	.	+	.	ID=GENE.LSTA.10117.10~~LSTA.10117.10.p2;Name=ORF%20type%3Acomplete%20len%3A131%20%28%2B%29%2Cscore%3D5.27%2Clcl%7CNW_008708150.1_prot_XP_009050070.1_6471%7C32.812%7C2.47e-06%2CDUF4321%7CPF14209.6%7C0.77%2CDUF4321%7CPF14209.6%7C5.1%2CDUF4321%7CPF14209.6%7C7.6%2CDUF4321%7CPF14209.6%7C2.4
LSTA.10117.10	transdecoder	mRNA	1	5219	.	+	.	ID=LSTA.10117.10.p2;Parent=GENE.LSTA.10117.10~~LSTA.10117.10.p2;Name=ORF%20type%3Acomplete%20len%3A131%20%28%2B%29%2Cscore%3D5.27%2Clcl%7CNW_008708150.1_prot_XP_009050070.1_6471%7C32.812%7C2.47e-06%2CDUF4321%7CPF14209.6%7C0.77%2CDUF4321%7CPF14209.6%7C5.1%2CDUF4321%7CPF14209.6%7C7.6%2CDUF4321%7CPF14209.6%7C2.4
LSTA.10117.10	transdecoder	five_prime_UTR	1	2650	.	+	.	ID=LSTA.10117.10.p2.utr5p1;Parent=LSTA.10117.10.p2
LSTA.10117.10	transdecoder	exon	1	5219	.	+	.	ID=LSTA.10117.10.p2.exon1;Parent=LSTA.10117.10.p2
LSTA.10117.10	transdecoder	CDS	2651	3043	.	+	0	ID=cds.LSTA.10117.10.p2;Parent=LSTA.10117.10.p2
LSTA.10117.10	transdecoder	three_prime_UTR	3044	5219	.	+	.	ID=LSTA.10117.10.p2.utr3p1;Parent=LSTA.10117.10.p2
LSTA.10117.10	transdecoder	gene	1	5219	.	+	.	ID=GENE.LSTA.10117.10~~LSTA.10117.10.p1;Name=ORF%20type%3Acomplete%20len%3A430%20%28%2B%29%2Cscore%3D138.19%2Clcl%7CNW_013414327.1_prot_XP_013084913.1_21639%7C88.657%7C0.0%2CRUN%7CPF02759.19%7C5.5e-27%2CCtIP_N%7CPF10482.9%7C0.0032%2CCtIP_N%7CPF10482.9%7C6.9e%2B03%2CDUF4407%7CPF14362.6%7C0.1%2CDUF4407%7CPF14362.6%7C46%2CSlyX%7CPF04102.12%7C1.1%2CSlyX%7CPF04102.12%7C9.9e%2B02%2CSlyX%7CPF04102.12%7C…
LSTA.10117.10	transdecoder	mRNA	1	5219	.	+	.	ID=LSTA.10117.10.p1;Parent=GENE.LSTA.10117.10~~LSTA.10117.10.p1;Name=ORF%20type%3Acomplete%20len%3A430%20%28%2B%29%2Cscore%3D138.19%2Clcl%7CNW_013414327.1_prot_XP_013084913.1_21639%7C88.657%7C0.0%2CRUN%7CPF02759.19%7C5.5e-27%2CCtIP_N%7CPF10482.9%7C0.0032%2CCtIP_N%7CPF10482.9%7C6.9e%2B03%2CDUF4407%7CPF14362.6%7C0.1%2CDUF4407%7CPF14362.6%7C46%2CSlyX%7CPF04102.12%7C1.1%2CSlyX%7CPF04102.12%7C9.9e%2B0…
LSTA.10117.10	transdecoder	five_prime_UTR	1	516	.	+	.	ID=LSTA.10117.10.p1.utr5p1;Parent=LSTA.10117.10.p1
LSTA.10117.10	transdecoder	exon	1	5219	.	+	.	ID=LSTA.10117.10.p1.exon1;Parent=LSTA.10117.10.p1
LSTA.10117.10	transdecoder	CDS	517	1806	.	+	0	ID=cds.LSTA.10117.10.p1;Parent=LSTA.10117.10.p1
LSTA.10117.10	transdecoder	three_prime_UTR	1807	5219	.	+	.	ID=LSTA.10117.10.p1.utr3p1;Parent=LSTA.10117.10.p1
LSTA.10117.11	transdecoder	gene	1	5243	.	+	.	ID=GENE.LSTA.10117.11~~LSTA.10117.11.p1;Name=ORF%20type%3Acomplete%20len%3A430%20%28%2B%29%2Cscore%3D138.19%2Clcl%7CNW_013414327.1_prot_XP_013084913.1_21639%7C88.657%7C0.0%2CRUN%7CPF02759.19%7C5.5e-27%2CCtIP_N%7CPF10482.9%7C0.0032%2CCtIP_N%7CPF10482.9%7C6.9e%2B03%2CDUF4407%7CPF14362.6%7C0.1%2CDUF4407%7CPF14362.6%7C46%2CSlyX%7CPF04102.12%7C1.1%2CSlyX%7CPF04102.12%7C9.9e%2B02%2CSlyX%7CPF04102.12%7C…
LSTA.10117.11	transdecoder	mRNA	1	5243	.	+	.	ID=LSTA.10117.11.p1;Parent=GENE.LSTA.10117.11~~LSTA.10117.11.p1;Name=ORF%20type%3Acomplete%20len%3A430%20%28%2B%29%2Cscore%3D138.19%2Clcl%7CNW_013414327.1_prot_XP_013084913.1_21639%7C88.657%7C0.0%2CRUN%7CPF02759.19%7C5.5e-27%2CCtIP_N%7CPF10482.9%7C0.0032%2CCtIP_N%7CPF10482.9%7C6.9e%2B03%2CDUF4407%7CPF14362.6%7C0.1%2CDUF4407%7CPF14362.6%7C46%2CSlyX%7CPF04102.12%7C1.1%2CSlyX%7CPF04102.12%7C9.9e%2B0…
LSTA.10117.11	transdecoder	five_prime_UTR	1	540	.	+	.	ID=LSTA.10117.11.p1.utr5p1;Parent=LSTA.10117.11.p1
LSTA.10117.11	transdecoder	exon	1	5243	.	+	.	ID=LSTA.10117.11.p1.exon1;Parent=LSTA.10117.11.p1
LSTA.10117.11	transdecoder	CDS	541	1830	.	+	0	ID=cds.LSTA.10117.11.p1;Parent=LSTA.10117.11.p1
LSTA.10117.11	transdecoder	three_prime_UTR	1831	5243	.	+	.	ID=LSTA.10117.11.p1.utr3p1;Parent=LSTA.10117.11.p1
LSTA.10117.11	transdecoder	gene	1	5243	.	+	.	ID=GENE.LSTA.10117.11~~LSTA.10117.11.p2;Name=ORF%20type%3Acomplete%20len%3A131%20%28%2B%29%2Cscore%3D5.27%2Clcl%7CNW_008708150.1_prot_XP_009050070.1_6471%7C32.812%7C2.47e-06%2CDUF4321%7CPF14209.6%7C0.77%2CDUF4321%7CPF14209.6%7C5.1%2CDUF4321%7CPF14209.6%7C7.6%2CDUF4321%7CPF14209.6%7C2.4
LSTA.10117.11	transdecoder	mRNA	1	5243	.	+	.	ID=LSTA.10117.11.p2;Parent=GENE.LSTA.10117.11~~LSTA.10117.11.p2;Name=ORF%20type%3Acomplete%20len%3A131%20%28%2B%29%2Cscore%3D5.27%2Clcl%7CNW_008708150.1_prot_XP_009050070.1_6471%7C32.812%7C2.47e-06%2CDUF4321%7CPF14209.6%7C0.77%2CDUF4321%7CPF14209.6%7C5.1%2CDUF4321%7CPF14209.6%7C7.6%2CDUF4321%7CPF14209.6%7C2.4
LSTA.10117.11	transdecoder	five_prime_UTR	1	2674	.	+	.	ID=LSTA.10117.11.p2.utr5p1;Parent=LSTA.10117.11.p2
LSTA.10117.11	transdecoder	exon	1	5243	.	+	.	ID=LSTA.10117.11.p2.exon1;Parent=LSTA.10117.11.p2
LSTA.10117.11	transdecoder	CDS	2675	3067	.	+	0	ID=cds.LSTA.10117.11.p2;Parent=LSTA.10117.11.p2
LSTA.10117.11	transdecoder	three_prime_UTR	3068	5243	.	+	.	ID=LSTA.10117.11.p2.utr3p1;Parent=LSTA.10117.11.p2
LSTA.10117.12	transdecoder	gene	1	5095	.	+	.	ID=GENE.LSTA.10117.12~~LSTA.10117.12.p1;Name=ORF%20type%3Acomplete%20len%3A418%20%28%2B%29%2Cscore%3D137.93%2Clcl%7CNW_013414327.1_prot_XP_013084914.1_21637%7C90.238%7C0.0%2CRUN%7CPF02759.19%7C5.2e-27%2CFilament%7CPF00038.21%7C0.013%2CDUF4407%7CPF14362.6%7C0.024%2CCtIP_N%7CPF10482.9%7C0.017%2CCtIP_N%7CPF10482.9%7C4e%2B03%2CSlyX%7CPF04102.12%7C1%2CSlyX%7CPF04102.12%7C9.7e%2B02%2CSlyX%7CPF04102.12%…
LSTA.10117.12	transdecoder	mRNA	1	5095	.	+	.	ID=LSTA.10117.12.p1;Parent=GENE.LSTA.10117.12~~LSTA.10117.12.p1;Name=ORF%20type%3Acomplete%20len%3A418%20%28%2B%29%2Cscore%3D137.93%2Clcl%7CNW_013414327.1_prot_XP_013084914.1_21637%7C90.238%7C0.0%2CRUN%7CPF02759.19%7C5.2e-27%2CFilament%7CPF00038.21%7C0.013%2CDUF4407%7CPF14362.6%7C0.024%2CCtIP_N%7CPF10482.9%7C0.017%2CCtIP_N%7CPF10482.9%7C4e%2B03%2CSlyX%7CPF04102.12%7C1%2CSlyX%7CPF04102.12%7C9.7e%2…
LSTA.10117.12	transdecoder	five_prime_UTR	1	428	.	+	.	ID=LSTA.10117.12.p1.utr5p1;Parent=LSTA.10117.12.p1
LSTA.10117.12	transdecoder	exon	1	5095	.	+	.	ID=LSTA.10117.12.p1.exon1;Parent=LSTA.10117.12.p1
LSTA.10117.12	transdecoder	CDS	429	1682	.	+	0	ID=cds.LSTA.10117.12.p1;Parent=LSTA.10117.12.p1
LSTA.10117.12	transdecoder	three_prime_UTR	1683	5095	.	+	.	ID=LSTA.10117.12.p1.utr3p1;Parent=LSTA.10117.12.p1
LSTA.10117.12	transdecoder	gene	1	5095	.	+	.	ID=GENE.LSTA.10117.12~~LSTA.10117.12.p2;Name=ORF%20type%3Acomplete%20len%3A131%20%28%2B%29%2Cscore%3D5.27%2Clcl%7CNW_008708150.1_prot_XP_009050070.1_6471%7C32.812%7C2.47e-06%2CDUF4321%7CPF14209.6%7C0.77%2CDUF4321%7CPF14209.6%7C5.1%2CDUF4321%7CPF14209.6%7C7.6%2CDUF4321%7CPF14209.6%7C2.4
LSTA.10117.12	transdecoder	mRNA	1	5095	.	+	.	ID=LSTA.10117.12.p2;Parent=GENE.LSTA.10117.12~~LSTA.10117.12.p2;Name=ORF%20type%3Acomplete%20len%3A131%20%28%2B%29%2Cscore%3D5.27%2Clcl%7CNW_008708150.1_prot_XP_009050070.1_6471%7C32.812%7C2.47e-06%2CDUF4321%7CPF14209.6%7C0.77%2CDUF4321%7CPF14209.6%7C5.1%2CDUF4321%7CPF14209.6%7C7.6%2CDUF4321%7CPF14209.6%7C2.4
LSTA.10117.12	transdecoder	five_prime_UTR	1	2526	.	+	.	ID=LSTA.10117.12.p2.utr5p1;Parent=LSTA.10117.12.p2
LSTA.10117.12	transdecoder	exon	1	5095	.	+	.	ID=LSTA.10117.12.p2.exon1;Parent=LSTA.10117.12.p2
LSTA.10117.12	transdecoder	CDS	2527	2919	.	+	0	ID=cds.LSTA.10117.12.p2;Parent=LSTA.10117.12.p2
LSTA.10117.12	transdecoder	three_prime_UTR	2920	5095	.	+	.	ID=LSTA.10117.12.p2.utr3p1;Parent=LSTA.10117.12.p2
LSTA.10117.13	transdecoder	gene	1	5066	.	+	.	ID=GENE.LSTA.10117.13~~LSTA.10117.13.p2;Name=ORF%20type%3Acomplete%20len%3A131%20%28%2B%29%2Cscore%3D5.27%2Clcl%7CNW_008708150.1_prot_XP_009050070.1_6471%7C32.812%7C2.47e-06%2CDUF4321%7CPF14209.6%7C0.77%2CDUF4321%7CPF14209.6%7C5.1%2CDUF4321%7CPF14209.6%7C7.6%2CDUF4321%7CPF14209.6%7C2.4
LSTA.10117.13	transdecoder	mRNA	1	5066	.	+	.	ID=LSTA.10117.13.p2;Parent=GENE.LSTA.10117.13~~LSTA.10117.13.p2;Name=ORF%20type%3Acomplete%20len%3A131%20%28%2B%29%2Cscore%3D5.27%2Clcl%7CNW_008708150.1_prot_XP_009050070.1_6471%7C32.812%7C2.47e-06%2CDUF4321%7CPF14209.6%7C0.77%2CDUF4321%7CPF14209.6%7C5.1%2CDUF4321%7CPF14209.6%7C7.6%2CDUF4321%7CPF14209.6%7C2.4
LSTA.10117.13	transdecoder	five_prime_UTR	1	2497	.	+	.	ID=LSTA.10117.13.p2.utr5p1;Parent=LSTA.10117.13.p2
LSTA.10117.13	transdecoder	exon	1	5066	.	+	.	ID=LSTA.10117.13.p2.exon1;Parent=LSTA.10117.13.p2
LSTA.10117.13	transdecoder	CDS	2498	2890	.	+	0	ID=cds.LSTA.10117.13.p2;Parent=LSTA.10117.13.p2
LSTA.10117.13	transdecoder	three_prime_UTR	2891	5066	.	+	.	ID=LSTA.10117.13.p2.utr3p1;Parent=LSTA.10117.13.p2
LSTA.10117.13	transdecoder	gene	1	5066	.	+	.	ID=GENE.LSTA.10117.13~~LSTA.10117.13.p1;Name=ORF%20type%3Acomplete%20len%3A430%20%28%2B%29%2Cscore%3D138.19%2Clcl%7CNW_013414327.1_prot_XP_013084913.1_21639%7C88.657%7C0.0%2CRUN%7CPF02759.19%7C5.5e-27%2CCtIP_N%7CPF10482.9%7C0.0032%2CCtIP_N%7CPF10482.9%7C6.9e%2B03%2CDUF4407%7CPF14362.6%7C0.1%2CDUF4407%7CPF14362.6%7C46%2CSlyX%7CPF04102.12%7C1.1%2CSlyX%7CPF04102.12%7C9.9e%2B02%2CSlyX%7CPF04102.12%7C…
LSTA.10117.13	transdecoder	mRNA	1	5066	.	+	.	ID=LSTA.10117.13.p1;Parent=GENE.LSTA.10117.13~~LSTA.10117.13.p1;Name=ORF%20type%3Acomplete%20len%3A430%20%28%2B%29%2Cscore%3D138.19%2Clcl%7CNW_013414327.1_prot_XP_013084913.1_21639%7C88.657%7C0.0%2CRUN%7CPF02759.19%7C5.5e-27%2CCtIP_N%7CPF10482.9%7C0.0032%2CCtIP_N%7CPF10482.9%7C6.9e%2B03%2CDUF4407%7CPF14362.6%7C0.1%2CDUF4407%7CPF14362.6%7C46%2CSlyX%7CPF04102.12%7C1.1%2CSlyX%7CPF04102.12%7C9.9e%2B0…
LSTA.10117.13	transdecoder	five_prime_UTR	1	363	.	+	.	ID=LSTA.10117.13.p1.utr5p1;Parent=LSTA.10117.13.p1
LSTA.10117.13	transdecoder	exon	1	5066	.	+	.	ID=LSTA.10117.13.p1.exon1;Parent=LSTA.10117.13.p1
LSTA.10117.13	transdecoder	CDS	364	1653	.	+	0	ID=cds.LSTA.10117.13.p1;Parent=LSTA.10117.13.p1
LSTA.10117.13	transdecoder	three_prime_UTR	1654	5066	.	+	.	ID=LSTA.10117.13.p1.utr3p1;Parent=LSTA.10117.13.p1
LSTA.10117.14	transdecoder	gene	1	5155	.	+	.	ID=GENE.LSTA.10117.14~~LSTA.10117.14.p1;Name=ORF%20type%3Acomplete%20len%3A430%20%28%2B%29%2Cscore%3D138.19%2Clcl%7CNW_013414327.1_prot_XP_013084913.1_21639%7C88.657%7C0.0%2CRUN%7CPF02759.19%7C5.5e-27%2CCtIP_N%7CPF10482.9%7C0.0032%2CCtIP_N%7CPF10482.9%7C6.9e%2B03%2CDUF4407%7CPF14362.6%7C0.1%2CDUF4407%7CPF14362.6%7C46%2CSlyX%7CPF04102.12%7C1.1%2CSlyX%7CPF04102.12%7C9.9e%2B02%2CSlyX%7CPF04102.12%7C…
LSTA.10117.14	transdecoder	mRNA	1	5155	.	+	.	ID=LSTA.10117.14.p1;Parent=GENE.LSTA.10117.14~~LSTA.10117.14.p1;Name=ORF%20type%3Acomplete%20len%3A430%20%28%2B%29%2Cscore%3D138.19%2Clcl%7CNW_013414327.1_prot_XP_013084913.1_21639%7C88.657%7C0.0%2CRUN%7CPF02759.19%7C5.5e-27%2CCtIP_N%7CPF10482.9%7C0.0032%2CCtIP_N%7CPF10482.9%7C6.9e%2B03%2CDUF4407%7CPF14362.6%7C0.1%2CDUF4407%7CPF14362.6%7C46%2CSlyX%7CPF04102.12%7C1.1%2CSlyX%7CPF04102.12%7C9.9e%2B0…
LSTA.10117.14	transdecoder	five_prime_UTR	1	452	.	+	.	ID=LSTA.10117.14.p1.utr5p1;Parent=LSTA.10117.14.p1
LSTA.10117.14	transdecoder	exon	1	5155	.	+	.	ID=LSTA.10117.14.p1.exon1;Parent=LSTA.10117.14.p1
LSTA.10117.14	transdecoder	CDS	453	1742	.	+	0	ID=cds.LSTA.10117.14.p1;Parent=LSTA.10117.14.p1
LSTA.10117.14	transdecoder	three_prime_UTR	1743	5155	.	+	.	ID=LSTA.10117.14.p1.utr3p1;Parent=LSTA.10117.14.p1
LSTA.10117.14	transdecoder	gene	1	5155	.	+	.	ID=GENE.LSTA.10117.14~~LSTA.10117.14.p3;Name=ORF%20type%3Acomplete%20len%3A131%20%28%2B%29%2Cscore%3D5.27%2Clcl%7CNW_008708150.1_prot_XP_009050070.1_6471%7C32.812%7C2.47e-06%2CDUF4321%7CPF14209.6%7C0.77%2CDUF4321%7CPF14209.6%7C5.1%2CDUF4321%7CPF14209.6%7C7.6%2CDUF4321%7CPF14209.6%7C2.4
LSTA.10117.14	transdecoder	mRNA	1	5155	.	+	.	ID=LSTA.10117.14.p3;Parent=GENE.LSTA.10117.14~~LSTA.10117.14.p3;Name=ORF%20type%3Acomplete%20len%3A131%20%28%2B%29%2Cscore%3D5.27%2Clcl%7CNW_008708150.1_prot_XP_009050070.1_6471%7C32.812%7C2.47e-06%2CDUF4321%7CPF14209.6%7C0.77%2CDUF4321%7CPF14209.6%7C5.1%2CDUF4321%7CPF14209.6%7C7.6%2CDUF4321%7CPF14209.6%7C2.4
LSTA.10117.14	transdecoder	five_prime_UTR	1	2586	.	+	.	ID=LSTA.10117.14.p3.utr5p1;Parent=LSTA.10117.14.p3
LSTA.10117.14	transdecoder	exon	1	5155	.	+	.	ID=LSTA.10117.14.p3.exon1;Parent=LSTA.10117.14.p3
LSTA.10117.14	transdecoder	CDS	2587	2979	.	+	0	ID=cds.LSTA.10117.14.p3;Parent=LSTA.10117.14.p3
LSTA.10117.14	transdecoder	three_prime_UTR	2980	5155	.	+	.	ID=LSTA.10117.14.p3.utr3p1;Parent=LSTA.10117.14.p3
# refined start codon: 1 -> 22 (score: 0.841)
LSTA.10117.15	transdecoder	gene	1	5193	.	+	.	ID=GENE.LSTA.10117.15~~LSTA.10117.15.p2;Name=ORF%20type%3Acomplete%20len%3A132%20%28%2B%29%2Cscore%3D0.71
LSTA.10117.15	transdecoder	mRNA	1	5193	.	+	.	ID=LSTA.10117.15.p2;Parent=GENE.LSTA.10117.15~~LSTA.10117.15.p2;Name=ORF%20type%3Acomplete%20len%3A132%20%28%2B%29%2Cscore%3D0.71
LSTA.10117.15	transdecoder	five_prime_UTR	1	21	.	+	.	ID=LSTA.10117.15.p2.utr5p1;Parent=LSTA.10117.15.p2
LSTA.10117.15	transdecoder	exon	1	5193	.	+	.	ID=LSTA.10117.15.p2.exon1;Parent=LSTA.10117.15.p2
LSTA.10117.15	transdecoder	CDS	22	396	.	+	0	ID=cds.LSTA.10117.15.p2;Parent=LSTA.10117.15.p2
LSTA.10117.15	transdecoder	three_prime_UTR	397	5193	.	+	.	ID=LSTA.10117.15.p2.utr3p1;Parent=LSTA.10117.15.p2
LSTA.10117.15	transdecoder	gene	1	5193	.	+	.	ID=GENE.LSTA.10117.15~~LSTA.10117.15.p3;Name=ORF%20type%3Acomplete%20len%3A131%20%28%2B%29%2Cscore%3D5.27%2Clcl%7CNW_008708150.1_prot_XP_009050070.1_6471%7C32.812%7C2.47e-06%2CDUF4321%7CPF14209.6%7C0.77%2CDUF4321%7CPF14209.6%7C5.1%2CDUF4321%7CPF14209.6%7C7.6%2CDUF4321%7CPF14209.6%7C2.4
LSTA.10117.15	transdecoder	mRNA	1	5193	.	+	.	ID=LSTA.10117.15.p3;Parent=GENE.LSTA.10117.15~~LSTA.10117.15.p3;Name=ORF%20type%3Acomplete%20len%3A131%20%28%2B%29%2Cscore%3D5.27%2Clcl%7CNW_008708150.1_prot_XP_009050070.1_6471%7C32.812%7C2.47e-06%2CDUF4321%7CPF14209.6%7C0.77%2CDUF4321%7CPF14209.6%7C5.1%2CDUF4321%7CPF14209.6%7C7.6%2CDUF4321%7CPF14209.6%7C2.4
LSTA.10117.15	transdecoder	five_prime_UTR	1	2624	.	+	.	ID=LSTA.10117.15.p3.utr5p1;Parent=LSTA.10117.15.p3
LSTA.10117.15	transdecoder	exon	1	5193	.	+	.	ID=LSTA.10117.15.p3.exon1;Parent=LSTA.10117.15.p3
LSTA.10117.15	transdecoder	CDS	2625	3017	.	+	0	ID=cds.LSTA.10117.15.p3;Parent=LSTA.10117.15.p3
LSTA.10117.15	transdecoder	three_prime_UTR	3018	5193	.	+	.	ID=LSTA.10117.15.p3.utr3p1;Parent=LSTA.10117.15.p3
LSTA.10117.15	transdecoder	gene	1	5193	.	+	.	ID=GENE.LSTA.10117.15~~LSTA.10117.15.p1;Name=ORF%20type%3Acomplete%20len%3A430%20%28%2B%29%2Cscore%3D138.19%2Clcl%7CNW_013414327.1_prot_XP_013084913.1_21639%7C88.657%7C0.0%2CRUN%7CPF02759.19%7C5.5e-27%2CCtIP_N%7CPF10482.9%7C0.0032%2CCtIP_N%7CPF10482.9%7C6.9e%2B03%2CDUF4407%7CPF14362.6%7C0.1%2CDUF4407%7CPF14362.6%7C46%2CSlyX%7CPF04102.12%7C1.1%2CSlyX%7CPF04102.12%7C9.9e%2B02%2CSlyX%7CPF04102.12%7C…
LSTA.10117.15	transdecoder	mRNA	1	5193	.	+	.	ID=LSTA.10117.15.p1;Parent=GENE.LSTA.10117.15~~LSTA.10117.15.p1;Name=ORF%20type%3Acomplete%20len%3A430%20%28%2B%29%2Cscore%3D138.19%2Clcl%7CNW_013414327.1_prot_XP_013084913.1_21639%7C88.657%7C0.0%2CRUN%7CPF02759.19%7C5.5e-27%2CCtIP_N%7CPF10482.9%7C0.0032%2CCtIP_N%7CPF10482.9%7C6.9e%2B03%2CDUF4407%7CPF14362.6%7C0.1%2CDUF4407%7CPF14362.6%7C46%2CSlyX%7CPF04102.12%7C1.1%2CSlyX%7CPF04102.12%7C9.9e%2B0…
LSTA.10117.15	transdecoder	five_prime_UTR	1	490	.	+	.	ID=LSTA.10117.15.p1.utr5p1;Parent=LSTA.10117.15.p1
LSTA.10117.15	transdecoder	exon	1	5193	.	+	.	ID=LSTA.10117.15.p1.exon1;Parent=LSTA.10117.15.p1
LSTA.10117.15	transdecoder	CDS	491	1780	.	+	0	ID=cds.LSTA.10117.15.p1;Parent=LSTA.10117.15.p1
LSTA.10117.15	transdecoder	three_prime_UTR	1781	5193	.	+	.	ID=LSTA.10117.15.p1.utr3p1;Parent=LSTA.10117.15.p1
LSTA.10117.16	transdecoder	gene	1	5065	.	+	.	ID=GENE.LSTA.10117.16~~LSTA.10117.16.p2;Name=ORF%20type%3Acomplete%20len%3A131%20%28%2B%29%2Cscore%3D5.27%2Clcl%7CNW_008708150.1_prot_XP_009050070.1_6471%7C32.812%7C2.47e-06%2CDUF4321%7CPF14209.6%7C0.77%2CDUF4321%7CPF14209.6%7C5.1%2CDUF4321%7CPF14209.6%7C7.6%2CDUF4321%7CPF14209.6%7C2.4
LSTA.10117.16	transdecoder	mRNA	1	5065	.	+	.	ID=LSTA.10117.16.p2;Parent=GENE.LSTA.10117.16~~LSTA.10117.16.p2;Name=ORF%20type%3Acomplete%20len%3A131%20%28%2B%29%2Cscore%3D5.27%2Clcl%7CNW_008708150.1_prot_XP_009050070.1_6471%7C32.812%7C2.47e-06%2CDUF4321%7CPF14209.6%7C0.77%2CDUF4321%7CPF14209.6%7C5.1%2CDUF4321%7CPF14209.6%7C7.6%2CDUF4321%7CPF14209.6%7C2.4
LSTA.10117.16	transdecoder	five_prime_UTR	1	2496	.	+	.	ID=LSTA.10117.16.p2.utr5p1;Parent=LSTA.10117.16.p2
LSTA.10117.16	transdecoder	exon	1	5065	.	+	.	ID=LSTA.10117.16.p2.exon1;Parent=LSTA.10117.16.p2
LSTA.10117.16	transdecoder	CDS	2497	2889	.	+	0	ID=cds.LSTA.10117.16.p2;Parent=LSTA.10117.16.p2
LSTA.10117.16	transdecoder	three_prime_UTR	2890	5065	.	+	.	ID=LSTA.10117.16.p2.utr3p1;Parent=LSTA.10117.16.p2
LSTA.10117.16	transdecoder	gene	1	5065	.	+	.	ID=GENE.LSTA.10117.16~~LSTA.10117.16.p1;Name=ORF%20type%3Acomplete%20len%3A430%20%28%2B%29%2Cscore%3D138.19%2Clcl%7CNW_013414327.1_prot_XP_013084913.1_21639%7C88.657%7C0.0%2CRUN%7CPF02759.19%7C5.5e-27%2CCtIP_N%7CPF10482.9%7C0.0032%2CCtIP_N%7CPF10482.9%7C6.9e%2B03%2CDUF4407%7CPF14362.6%7C0.1%2CDUF4407%7CPF14362.6%7C46%2CSlyX%7CPF04102.12%7C1.1%2CSlyX%7CPF04102.12%7C9.9e%2B02%2CSlyX%7CPF04102.12%7C…
LSTA.10117.16	transdecoder	mRNA	1	5065	.	+	.	ID=LSTA.10117.16.p1;Parent=GENE.LSTA.10117.16~~LSTA.10117.16.p1;Name=ORF%20type%3Acomplete%20len%3A430%20%28%2B%29%2Cscore%3D138.19%2Clcl%7CNW_013414327.1_prot_XP_013084913.1_21639%7C88.657%7C0.0%2CRUN%7CPF02759.19%7C5.5e-27%2CCtIP_N%7CPF10482.9%7C0.0032%2CCtIP_N%7CPF10482.9%7C6.9e%2B03%2CDUF4407%7CPF14362.6%7C0.1%2CDUF4407%7CPF14362.6%7C46%2CSlyX%7CPF04102.12%7C1.1%2CSlyX%7CPF04102.12%7C9.9e%2B0…
LSTA.10117.16	transdecoder	five_prime_UTR	1	362	.	+	.	ID=LSTA.10117.16.p1.utr5p1;Parent=LSTA.10117.16.p1
LSTA.10117.16	transdecoder	exon	1	5065	.	+	.	ID=LSTA.10117.16.p1.exon1;Parent=LSTA.10117.16.p1
LSTA.10117.16	transdecoder	CDS	363	1652	.	+	0	ID=cds.LSTA.10117.16.p1;Parent=LSTA.10117.16.p1
LSTA.10117.16	transdecoder	three_prime_UTR	1653	5065	.	+	.	ID=LSTA.10117.16.p1.utr3p1;Parent=LSTA.10117.16.p1
LSTA.10117.17	transdecoder	gene	1	1720	.	+	.	ID=GENE.LSTA.10117.17~~LSTA.10117.17.p1;Name=ORF%20type%3Acomplete%20len%3A418%20%28%2B%29%2Cscore%3D137.93%2Clcl%7CNW_013414327.1_prot_XP_013084914.1_21637%7C90.238%7C0.0%2CRUN%7CPF02759.19%7C5.2e-27%2CFilament%7CPF00038.21%7C0.013%2CDUF4407%7CPF14362.6%7C0.024%2CCtIP_N%7CPF10482.9%7C0.017%2CCtIP_N%7CPF10482.9%7C4e%2B03%2CSlyX%7CPF04102.12%7C1%2CSlyX%7CPF04102.12%7C9.7e%2B02%2CSlyX%7CPF04102.12%…
LSTA.10117.17	transdecoder	mRNA	1	1720	.	+	.	ID=LSTA.10117.17.p1;Parent=GENE.LSTA.10117.17~~LSTA.10117.17.p1;Name=ORF%20type%3Acomplete%20len%3A418%20%28%2B%29%2Cscore%3D137.93%2Clcl%7CNW_013414327.1_prot_XP_013084914.1_21637%7C90.238%7C0.0%2CRUN%7CPF02759.19%7C5.2e-27%2CFilament%7CPF00038.21%7C0.013%2CDUF4407%7CPF14362.6%7C0.024%2CCtIP_N%7CPF10482.9%7C0.017%2CCtIP_N%7CPF10482.9%7C4e%2B03%2CSlyX%7CPF04102.12%7C1%2CSlyX%7CPF04102.12%7C9.7e%2…
LSTA.10117.17	transdecoder	five_prime_UTR	1	236	.	+	.	ID=LSTA.10117.17.p1.utr5p1;Parent=LSTA.10117.17.p1
LSTA.10117.17	transdecoder	exon	1	1720	.	+	.	ID=LSTA.10117.17.p1.exon1;Parent=LSTA.10117.17.p1
LSTA.10117.17	transdecoder	CDS	237	1490	.	+	0	ID=cds.LSTA.10117.17.p1;Parent=LSTA.10117.17.p1
LSTA.10117.17	transdecoder	three_prime_UTR	1491	1720	.	+	.	ID=LSTA.10117.17.p1.utr3p1;Parent=LSTA.10117.17.p1
# refined start codon: 1 -> 22 (score: 0.841)
LSTA.10117.2	transdecoder	gene	1	5205	.	+	.	ID=GENE.LSTA.10117.2~~LSTA.10117.2.p3;Name=ORF%20type%3Acomplete%20len%3A113%20%28%2B%29%2Cscore%3D0.25
LSTA.10117.2	transdecoder	mRNA	1	5205	.	+	.	ID=LSTA.10117.2.p3;Parent=GENE.LSTA.10117.2~~LSTA.10117.2.p3;Name=ORF%20type%3Acomplete%20len%3A113%20%28%2B%29%2Cscore%3D0.25
LSTA.10117.2	transdecoder	five_prime_UTR	1	21	.	+	.	ID=LSTA.10117.2.p3.utr5p1;Parent=LSTA.10117.2.p3
LSTA.10117.2	transdecoder	exon	1	5205	.	+	.	ID=LSTA.10117.2.p3.exon1;Parent=LSTA.10117.2.p3
LSTA.10117.2	transdecoder	CDS	22	339	.	+	0	ID=cds.LSTA.10117.2.p3;Parent=LSTA.10117.2.p3
LSTA.10117.2	transdecoder	three_prime_UTR	340	5205	.	+	.	ID=LSTA.10117.2.p3.utr3p1;Parent=LSTA.10117.2.p3
LSTA.10117.2	transdecoder	gene	1	5205	.	+	.	ID=GENE.LSTA.10117.2~~LSTA.10117.2.p1;Name=ORF%20type%3Acomplete%20len%3A430%20%28%2B%29%2Cscore%3D138.19%2Clcl%7CNW_013414327.1_prot_XP_013084913.1_21639%7C88.657%7C0.0%2CRUN%7CPF02759.19%7C5.5e-27%2CCtIP_N%7CPF10482.9%7C0.0032%2CCtIP_N%7CPF10482.9%7C6.9e%2B03%2CDUF4407%7CPF14362.6%7C0.1%2CDUF4407%7CPF14362.6%7C46%2CSlyX%7CPF04102.12%7C1.1%2CSlyX%7CPF04102.12%7C9.9e%2B02%2CSlyX%7CPF04102.12%7C2.…
LSTA.10117.2	transdecoder	mRNA	1	5205	.	+	.	ID=LSTA.10117.2.p1;Parent=GENE.LSTA.10117.2~~LSTA.10117.2.p1;Name=ORF%20type%3Acomplete%20len%3A430%20%28%2B%29%2Cscore%3D138.19%2Clcl%7CNW_013414327.1_prot_XP_013084913.1_21639%7C88.657%7C0.0%2CRUN%7CPF02759.19%7C5.5e-27%2CCtIP_N%7CPF10482.9%7C0.0032%2CCtIP_N%7CPF10482.9%7C6.9e%2B03%2CDUF4407%7CPF14362.6%7C0.1%2CDUF4407%7CPF14362.6%7C46%2CSlyX%7CPF04102.12%7C1.1%2CSlyX%7CPF04102.12%7C9.9e%2B02%2…
LSTA.10117.2	transdecoder	five_prime_UTR	1	498	.	+	.	ID=LSTA.10117.2.p1.utr5p1;Parent=LSTA.10117.2.p1
LSTA.10117.2	transdecoder	exon	1	5205	.	+	.	ID=LSTA.10117.2.p1.exon1;Parent=LSTA.10117.2.p1
LSTA.10117.2	transdecoder	CDS	499	1788	.	+	0	ID=cds.LSTA.10117.2.p1;Parent=LSTA.10117.2.p1
LSTA.10117.2	transdecoder	three_prime_UTR	1789	5205	.	+	.	ID=LSTA.10117.2.p1.utr3p1;Parent=LSTA.10117.2.p1
LSTA.10117.2	transdecoder	gene	1	5205	.	+	.	ID=GENE.LSTA.10117.2~~LSTA.10117.2.p2;Name=ORF%20type%3Acomplete%20len%3A131%20%28%2B%29%2Cscore%3D5.27%2Clcl%7CNW_008708150.1_prot_XP_009050070.1_6471%7C32.812%7C2.47e-06%2CDUF4321%7CPF14209.6%7C0.77%2CDUF4321%7CPF14209.6%7C5.1%2CDUF4321%7CPF14209.6%7C7.6%2CDUF4321%7CPF14209.6%7C2.4
LSTA.10117.2	transdecoder	mRNA	1	5205	.	+	.	ID=LSTA.10117.2.p2;Parent=GENE.LSTA.10117.2~~LSTA.10117.2.p2;Name=ORF%20type%3Acomplete%20len%3A131%20%28%2B%29%2Cscore%3D5.27%2Clcl%7CNW_008708150.1_prot_XP_009050070.1_6471%7C32.812%7C2.47e-06%2CDUF4321%7CPF14209.6%7C0.77%2CDUF4321%7CPF14209.6%7C5.1%2CDUF4321%7CPF14209.6%7C7.6%2CDUF4321%7CPF14209.6%7C2.4
LSTA.10117.2	transdecoder	five_prime_UTR	1	2632	.	+	.	ID=LSTA.10117.2.p2.utr5p1;Parent=LSTA.10117.2.p2
LSTA.10117.2	transdecoder	exon	1	5205	.	+	.	ID=LSTA.10117.2.p2.exon1;Parent=LSTA.10117.2.p2
LSTA.10117.2	transdecoder	CDS	2633	3025	.	+	0	ID=cds.LSTA.10117.2.p2;Parent=LSTA.10117.2.p2
LSTA.10117.2	transdecoder	three_prime_UTR	3026	5205	.	+	.	ID=LSTA.10117.2.p2.utr3p1;Parent=LSTA.10117.2.p2
LSTA.10117.3	transdecoder	gene	1	5187	.	+	.	ID=GENE.LSTA.10117.3~~LSTA.10117.3.p1;Name=ORF%20type%3Acomplete%20len%3A418%20%28%2B%29%2Cscore%3D137.93%2Clcl%7CNW_013414327.1_prot_XP_013084914.1_21637%7C90.238%7C0.0%2CRUN%7CPF02759.19%7C5.2e-27%2CFilament%7CPF00038.21%7C0.013%2CDUF4407%7CPF14362.6%7C0.024%2CCtIP_N%7CPF10482.9%7C0.017%2CCtIP_N%7CPF10482.9%7C4e%2B03%2CSlyX%7CPF04102.12%7C1%2CSlyX%7CPF04102.12%7C9.7e%2B02%2CSlyX%7CPF04102.12%7C…
LSTA.10117.3	transdecoder	mRNA	1	5187	.	+	.	ID=LSTA.10117.3.p1;Parent=GENE.LSTA.10117.3~~LSTA.10117.3.p1;Name=ORF%20type%3Acomplete%20len%3A418%20%28%2B%29%2Cscore%3D137.93%2Clcl%7CNW_013414327.1_prot_XP_013084914.1_21637%7C90.238%7C0.0%2CRUN%7CPF02759.19%7C5.2e-27%2CFilament%7CPF00038.21%7C0.013%2CDUF4407%7CPF14362.6%7C0.024%2CCtIP_N%7CPF10482.9%7C0.017%2CCtIP_N%7CPF10482.9%7C4e%2B03%2CSlyX%7CPF04102.12%7C1%2CSlyX%7CPF04102.12%7C9.7e%2B02…
LSTA.10117.3	transdecoder	five_prime_UTR	1	516	.	+	.	ID=LSTA.10117.3.p1.utr5p1;Parent=LSTA.10117.3.p1
LSTA.10117.3	transdecoder	exon	1	5187	.	+	.	ID=LSTA.10117.3.p1.exon1;Parent=LSTA.10117.3.p1
LSTA.10117.3	transdecoder	CDS	517	1770	.	+	0	ID=cds.LSTA.10117.3.p1;Parent=LSTA.10117.3.p1
LSTA.10117.3	transdecoder	three_prime_UTR	1771	5187	.	+	.	ID=LSTA.10117.3.p1.utr3p1;Parent=LSTA.10117.3.p1
LSTA.10117.3	transdecoder	gene	1	5187	.	+	.	ID=GENE.LSTA.10117.3~~LSTA.10117.3.p2;Name=ORF%20type%3Acomplete%20len%3A131%20%28%2B%29%2Cscore%3D5.27%2Clcl%7CNW_008708150.1_prot_XP_009050070.1_6471%7C32.812%7C2.47e-06%2CDUF4321%7CPF14209.6%7C0.77%2CDUF4321%7CPF14209.6%7C5.1%2CDUF4321%7CPF14209.6%7C7.6%2CDUF4321%7CPF14209.6%7C2.4
LSTA.10117.3	transdecoder	mRNA	1	5187	.	+	.	ID=LSTA.10117.3.p2;Parent=GENE.LSTA.10117.3~~LSTA.10117.3.p2;Name=ORF%20type%3Acomplete%20len%3A131%20%28%2B%29%2Cscore%3D5.27%2Clcl%7CNW_008708150.1_prot_XP_009050070.1_6471%7C32.812%7C2.47e-06%2CDUF4321%7CPF14209.6%7C0.77%2CDUF4321%7CPF14209.6%7C5.1%2CDUF4321%7CPF14209.6%7C7.6%2CDUF4321%7CPF14209.6%7C2.4
LSTA.10117.3	transdecoder	five_prime_UTR	1	2614	.	+	.	ID=LSTA.10117.3.p2.utr5p1;Parent=LSTA.10117.3.p2
LSTA.10117.3	transdecoder	exon	1	5187	.	+	.	ID=LSTA.10117.3.p2.exon1;Parent=LSTA.10117.3.p2
LSTA.10117.3	transdecoder	CDS	2615	3007	.	+	0	ID=cds.LSTA.10117.3.p2;Parent=LSTA.10117.3.p2
LSTA.10117.3	transdecoder	three_prime_UTR	3008	5187	.	+	.	ID=LSTA.10117.3.p2.utr3p1;Parent=LSTA.10117.3.p2
LSTA.10117.4	transdecoder	gene	1	5408	.	-	.	ID=GENE.LSTA.10117.4~~LSTA.10117.4.p2;Name=ORF%20type%3Acomplete%20len%3A143%20%28-%29%2Cscore%3D5.17
LSTA.10117.4	transdecoder	mRNA	1	5408	.	-	.	ID=LSTA.10117.4.p2;Parent=GENE.LSTA.10117.4~~LSTA.10117.4.p2;Name=ORF%20type%3Acomplete%20len%3A143%20%28-%29%2Cscore%3D5.17
LSTA.10117.4	transdecoder	five_prime_UTR	629	5408	.	-	.	ID=LSTA.10117.4.p2.utr5p1;Parent=LSTA.10117.4.p2
LSTA.10117.4	transdecoder	exon	1	5408	.	-	.	ID=LSTA.10117.4.p2.exon1;Parent=LSTA.10117.4.p2
LSTA.10117.4	transdecoder	CDS	200	628	.	-	0	ID=cds.LSTA.10117.4.p2;Parent=LSTA.10117.4.p2
LSTA.10117.4	transdecoder	three_prime_UTR	1	199	.	-	.	ID=LSTA.10117.4.p2.utr3p1;Parent=LSTA.10117.4.p2
LSTA.10117.4	transdecoder	gene	1	5408	.	+	.	ID=GENE.LSTA.10117.4~~LSTA.10117.4.p1;Name=ORF%20type%3Acomplete%20len%3A430%20%28%2B%29%2Cscore%3D138.19%2Clcl%7CNW_013414327.1_prot_XP_013084913.1_21639%7C88.657%7C0.0%2CRUN%7CPF02759.19%7C5.5e-27%2CCtIP_N%7CPF10482.9%7C0.0032%2CCtIP_N%7CPF10482.9%7C6.9e%2B03%2CDUF4407%7CPF14362.6%7C0.1%2CDUF4407%7CPF14362.6%7C46%2CSlyX%7CPF04102.12%7C1.1%2CSlyX%7CPF04102.12%7C9.9e%2B02%2CSlyX%7CPF04102.12%7C2.…
LSTA.10117.4	transdecoder	mRNA	1	5408	.	+	.	ID=LSTA.10117.4.p1;Parent=GENE.LSTA.10117.4~~LSTA.10117.4.p1;Name=ORF%20type%3Acomplete%20len%3A430%20%28%2B%29%2Cscore%3D138.19%2Clcl%7CNW_013414327.1_prot_XP_013084913.1_21639%7C88.657%7C0.0%2CRUN%7CPF02759.19%7C5.5e-27%2CCtIP_N%7CPF10482.9%7C0.0032%2CCtIP_N%7CPF10482.9%7C6.9e%2B03%2CDUF4407%7CPF14362.6%7C0.1%2CDUF4407%7CPF14362.6%7C46%2CSlyX%7CPF04102.12%7C1.1%2CSlyX%7CPF04102.12%7C9.9e%2B02%2…
LSTA.10117.4	transdecoder	five_prime_UTR	1	701	.	+	.	ID=LSTA.10117.4.p1.utr5p1;Parent=LSTA.10117.4.p1
LSTA.10117.4	transdecoder	exon	1	5408	.	+	.	ID=LSTA.10117.4.p1.exon1;Parent=LSTA.10117.4.p1
LSTA.10117.4	transdecoder	CDS	702	1991	.	+	0	ID=cds.LSTA.10117.4.p1;Parent=LSTA.10117.4.p1
LSTA.10117.4	transdecoder	three_prime_UTR	1992	5408	.	+	.	ID=LSTA.10117.4.p1.utr3p1;Parent=LSTA.10117.4.p1
LSTA.10117.4	transdecoder	gene	1	5408	.	+	.	ID=GENE.LSTA.10117.4~~LSTA.10117.4.p3;Name=ORF%20type%3Acomplete%20len%3A131%20%28%2B%29%2Cscore%3D5.27%2Clcl%7CNW_008708150.1_prot_XP_009050070.1_6471%7C32.812%7C2.47e-06%2CDUF4321%7CPF14209.6%7C0.77%2CDUF4321%7CPF14209.6%7C5.1%2CDUF4321%7CPF14209.6%7C7.6%2CDUF4321%7CPF14209.6%7C2.4
LSTA.10117.4	transdecoder	mRNA	1	5408	.	+	.	ID=LSTA.10117.4.p3;Parent=GENE.LSTA.10117.4~~LSTA.10117.4.p3;Name=ORF%20type%3Acomplete%20len%3A131%20%28%2B%29%2Cscore%3D5.27%2Clcl%7CNW_008708150.1_prot_XP_009050070.1_6471%7C32.812%7C2.47e-06%2CDUF4321%7CPF14209.6%7C0.77%2CDUF4321%7CPF14209.6%7C5.1%2CDUF4321%7CPF14209.6%7C7.6%2CDUF4321%7CPF14209.6%7C2.4
LSTA.10117.4	transdecoder	five_prime_UTR	1	2835	.	+	.	ID=LSTA.10117.4.p3.utr5p1;Parent=LSTA.10117.4.p3
LSTA.10117.4	transdecoder	exon	1	5408	.	+	.	ID=LSTA.10117.4.p3.exon1;Parent=LSTA.10117.4.p3
LSTA.10117.4	transdecoder	CDS	2836	3228	.	+	0	ID=cds.LSTA.10117.4.p3;Parent=LSTA.10117.4.p3
LSTA.10117.4	transdecoder	three_prime_UTR	3229	5408	.	+	.	ID=LSTA.10117.4.p3.utr3p1;Parent=LSTA.10117.4.p3
LSTA.10117.5	transdecoder	gene	1	5229	.	+	.	ID=GENE.LSTA.10117.5~~LSTA.10117.5.p1;Name=ORF%20type%3Acomplete%20len%3A430%20%28%2B%29%2Cscore%3D138.19%2Clcl%7CNW_013414327.1_prot_XP_013084913.1_21639%7C88.657%7C0.0%2CRUN%7CPF02759.19%7C5.5e-27%2CCtIP_N%7CPF10482.9%7C0.0032%2CCtIP_N%7CPF10482.9%7C6.9e%2B03%2CDUF4407%7CPF14362.6%7C0.1%2CDUF4407%7CPF14362.6%7C46%2CSlyX%7CPF04102.12%7C1.1%2CSlyX%7CPF04102.12%7C9.9e%2B02%2CSlyX%7CPF04102.12%7C2.…
LSTA.10117.5	transdecoder	mRNA	1	5229	.	+	.	ID=LSTA.10117.5.p1;Parent=GENE.LSTA.10117.5~~LSTA.10117.5.p1;Name=ORF%20type%3Acomplete%20len%3A430%20%28%2B%29%2Cscore%3D138.19%2Clcl%7CNW_013414327.1_prot_XP_013084913.1_21639%7C88.657%7C0.0%2CRUN%7CPF02759.19%7C5.5e-27%2CCtIP_N%7CPF10482.9%7C0.0032%2CCtIP_N%7CPF10482.9%7C6.9e%2B03%2CDUF4407%7CPF14362.6%7C0.1%2CDUF4407%7CPF14362.6%7C46%2CSlyX%7CPF04102.12%7C1.1%2CSlyX%7CPF04102.12%7C9.9e%2B02%2…
LSTA.10117.5	transdecoder	five_prime_UTR	1	522	.	+	.	ID=LSTA.10117.5.p1.utr5p1;Parent=LSTA.10117.5.p1
LSTA.10117.5	transdecoder	exon	1	5229	.	+	.	ID=LSTA.10117.5.p1.exon1;Parent=LSTA.10117.5.p1
LSTA.10117.5	transdecoder	CDS	523	1812	.	+	0	ID=cds.LSTA.10117.5.p1;Parent=LSTA.10117.5.p1
LSTA.10117.5	transdecoder	three_prime_UTR	1813	5229	.	+	.	ID=LSTA.10117.5.p1.utr3p1;Parent=LSTA.10117.5.p1
LSTA.10117.5	transdecoder	gene	1	5229	.	+	.	ID=GENE.LSTA.10117.5~~LSTA.10117.5.p2;Name=ORF%20type%3Acomplete%20len%3A131%20%28%2B%29%2Cscore%3D5.27%2Clcl%7CNW_008708150.1_prot_XP_009050070.1_6471%7C32.812%7C2.47e-06%2CDUF4321%7CPF14209.6%7C0.77%2CDUF4321%7CPF14209.6%7C5.1%2CDUF4321%7CPF14209.6%7C7.6%2CDUF4321%7CPF14209.6%7C2.4
LSTA.10117.5	transdecoder	mRNA	1	5229	.	+	.	ID=LSTA.10117.5.p2;Parent=GENE.LSTA.10117.5~~LSTA.10117.5.p2;Name=ORF%20type%3Acomplete%20len%3A131%20%28%2B%29%2Cscore%3D5.27%2Clcl%7CNW_008708150.1_prot_XP_009050070.1_6471%7C32.812%7C2.47e-06%2CDUF4321%7CPF14209.6%7C0.77%2CDUF4321%7CPF14209.6%7C5.1%2CDUF4321%7CPF14209.6%7C7.6%2CDUF4321%7CPF14209.6%7C2.4
LSTA.10117.5	transdecoder	five_prime_UTR	1	2656	.	+	.	ID=LSTA.10117.5.p2.utr5p1;Parent=LSTA.10117.5.p2
LSTA.10117.5	transdecoder	exon	1	5229	.	+	.	ID=LSTA.10117.5.p2.exon1;Parent=LSTA.10117.5.p2
LSTA.10117.5	transdecoder	CDS	2657	3049	.	+	0	ID=cds.LSTA.10117.5.p2;Parent=LSTA.10117.5.p2
LSTA.10117.5	transdecoder	three_prime_UTR	3050	5229	.	+	.	ID=LSTA.10117.5.p2.utr3p1;Parent=LSTA.10117.5.p2
LSTA.10117.6	transdecoder	gene	1	5135	.	+	.	ID=GENE.LSTA.10117.6~~LSTA.10117.6.p2;Name=ORF%20type%3Acomplete%20len%3A131%20%28%2B%29%2Cscore%3D5.27%2Clcl%7CNW_008708150.1_prot_XP_009050070.1_6471%7C32.812%7C2.47e-06%2CDUF4321%7CPF14209.6%7C0.77%2CDUF4321%7CPF14209.6%7C5.1%2CDUF4321%7CPF14209.6%7C7.6%2CDUF4321%7CPF14209.6%7C2.4
LSTA.10117.6	transdecoder	mRNA	1	5135	.	+	.	ID=LSTA.10117.6.p2;Parent=GENE.LSTA.10117.6~~LSTA.10117.6.p2;Name=ORF%20type%3Acomplete%20len%3A131%20%28%2B%29%2Cscore%3D5.27%2Clcl%7CNW_008708150.1_prot_XP_009050070.1_6471%7C32.812%7C2.47e-06%2CDUF4321%7CPF14209.6%7C0.77%2CDUF4321%7CPF14209.6%7C5.1%2CDUF4321%7CPF14209.6%7C7.6%2CDUF4321%7CPF14209.6%7C2.4
LSTA.10117.6	transdecoder	five_prime_UTR	1	2562	.	+	.	ID=LSTA.10117.6.p2.utr5p1;Parent=LSTA.10117.6.p2
LSTA.10117.6	transdecoder	exon	1	5135	.	+	.	ID=LSTA.10117.6.p2.exon1;Parent=LSTA.10117.6.p2
LSTA.10117.6	transdecoder	CDS	2563	2955	.	+	0	ID=cds.LSTA.10117.6.p2;Parent=LSTA.10117.6.p2
LSTA.10117.6	transdecoder	three_prime_UTR	2956	5135	.	+	.	ID=LSTA.10117.6.p2.utr3p1;Parent=LSTA.10117.6.p2
LSTA.10117.6	transdecoder	gene	1	5135	.	+	.	ID=GENE.LSTA.10117.6~~LSTA.10117.6.p1;Name=ORF%20type%3Acomplete%20len%3A430%20%28%2B%29%2Cscore%3D138.19%2Clcl%7CNW_013414327.1_prot_XP_013084913.1_21639%7C88.657%7C0.0%2CRUN%7CPF02759.19%7C5.5e-27%2CCtIP_N%7CPF10482.9%7C0.0032%2CCtIP_N%7CPF10482.9%7C6.9e%2B03%2CDUF4407%7CPF14362.6%7C0.1%2CDUF4407%7CPF14362.6%7C46%2CSlyX%7CPF04102.12%7C1.1%2CSlyX%7CPF04102.12%7C9.9e%2B02%2CSlyX%7CPF04102.12%7C2.…
LSTA.10117.6	transdecoder	mRNA	1	5135	.	+	.	ID=LSTA.10117.6.p1;Parent=GENE.LSTA.10117.6~~LSTA.10117.6.p1;Name=ORF%20type%3Acomplete%20len%3A430%20%28%2B%29%2Cscore%3D138.19%2Clcl%7CNW_013414327.1_prot_XP_013084913.1_21639%7C88.657%7C0.0%2CRUN%7CPF02759.19%7C5.5e-27%2CCtIP_N%7CPF10482.9%7C0.0032%2CCtIP_N%7CPF10482.9%7C6.9e%2B03%2CDUF4407%7CPF14362.6%7C0.1%2CDUF4407%7CPF14362.6%7C46%2CSlyX%7CPF04102.12%7C1.1%2CSlyX%7CPF04102.12%7C9.9e%2B02%2…
LSTA.10117.6	transdecoder	five_prime_UTR	1	428	.	+	.	ID=LSTA.10117.6.p1.utr5p1;Parent=LSTA.10117.6.p1
LSTA.10117.6	transdecoder	exon	1	5135	.	+	.	ID=LSTA.10117.6.p1.exon1;Parent=LSTA.10117.6.p1
LSTA.10117.6	transdecoder	CDS	429	1718	.	+	0	ID=cds.LSTA.10117.6.p1;Parent=LSTA.10117.6.p1
LSTA.10117.6	transdecoder	three_prime_UTR	1719	5135	.	+	.	ID=LSTA.10117.6.p1.utr3p1;Parent=LSTA.10117.6.p1
LSTA.10117.7	transdecoder	gene	1	5211	.	+	.	ID=GENE.LSTA.10117.7~~LSTA.10117.7.p2;Name=ORF%20type%3Acomplete%20len%3A131%20%28%2B%29%2Cscore%3D5.27%2Clcl%7CNW_008708150.1_prot_XP_009050070.1_6471%7C32.812%7C2.47e-06%2CDUF4321%7CPF14209.6%7C0.77%2CDUF4321%7CPF14209.6%7C5.1%2CDUF4321%7CPF14209.6%7C7.6%2CDUF4321%7CPF14209.6%7C2.4
LSTA.10117.7	transdecoder	mRNA	1	5211	.	+	.	ID=LSTA.10117.7.p2;Parent=GENE.LSTA.10117.7~~LSTA.10117.7.p2;Name=ORF%20type%3Acomplete%20len%3A131%20%28%2B%29%2Cscore%3D5.27%2Clcl%7CNW_008708150.1_prot_XP_009050070.1_6471%7C32.812%7C2.47e-06%2CDUF4321%7CPF14209.6%7C0.77%2CDUF4321%7CPF14209.6%7C5.1%2CDUF4321%7CPF14209.6%7C7.6%2CDUF4321%7CPF14209.6%7C2.4
LSTA.10117.7	transdecoder	five_prime_UTR	1	2638	.	+	.	ID=LSTA.10117.7.p2.utr5p1;Parent=LSTA.10117.7.p2
LSTA.10117.7	transdecoder	exon	1	5211	.	+	.	ID=LSTA.10117.7.p2.exon1;Parent=LSTA.10117.7.p2
LSTA.10117.7	transdecoder	CDS	2639	3031	.	+	0	ID=cds.LSTA.10117.7.p2;Parent=LSTA.10117.7.p2
LSTA.10117.7	transdecoder	three_prime_UTR	3032	5211	.	+	.	ID=LSTA.10117.7.p2.utr3p1;Parent=LSTA.10117.7.p2
LSTA.10117.7	transdecoder	gene	1	5211	.	+	.	ID=GENE.LSTA.10117.7~~LSTA.10117.7.p1;Name=ORF%20type%3Acomplete%20len%3A418%20%28%2B%29%2Cscore%3D137.93%2Clcl%7CNW_013414327.1_prot_XP_013084914.1_21637%7C90.238%7C0.0%2CRUN%7CPF02759.19%7C5.2e-27%2CFilament%7CPF00038.21%7C0.013%2CDUF4407%7CPF14362.6%7C0.024%2CCtIP_N%7CPF10482.9%7C0.017%2CCtIP_N%7CPF10482.9%7C4e%2B03%2CSlyX%7CPF04102.12%7C1%2CSlyX%7CPF04102.12%7C9.7e%2B02%2CSlyX%7CPF04102.12%7C…
LSTA.10117.7	transdecoder	mRNA	1	5211	.	+	.	ID=LSTA.10117.7.p1;Parent=GENE.LSTA.10117.7~~LSTA.10117.7.p1;Name=ORF%20type%3Acomplete%20len%3A418%20%28%2B%29%2Cscore%3D137.93%2Clcl%7CNW_013414327.1_prot_XP_013084914.1_21637%7C90.238%7C0.0%2CRUN%7CPF02759.19%7C5.2e-27%2CFilament%7CPF00038.21%7C0.013%2CDUF4407%7CPF14362.6%7C0.024%2CCtIP_N%7CPF10482.9%7C0.017%2CCtIP_N%7CPF10482.9%7C4e%2B03%2CSlyX%7CPF04102.12%7C1%2CSlyX%7CPF04102.12%7C9.7e%2B02…
LSTA.10117.7	transdecoder	five_prime_UTR	1	540	.	+	.	ID=LSTA.10117.7.p1.utr5p1;Parent=LSTA.10117.7.p1
LSTA.10117.7	transdecoder	exon	1	5211	.	+	.	ID=LSTA.10117.7.p1.exon1;Parent=LSTA.10117.7.p1
LSTA.10117.7	transdecoder	CDS	541	1794	.	+	0	ID=cds.LSTA.10117.7.p1;Parent=LSTA.10117.7.p1
LSTA.10117.7	transdecoder	three_prime_UTR	1795	5211	.	+	.	ID=LSTA.10117.7.p1.utr3p1;Parent=LSTA.10117.7.p1
LSTA.10117.8	transdecoder	gene	1	5111	.	+	.	ID=GENE.LSTA.10117.8~~LSTA.10117.8.p3;Name=ORF%20type%3Acomplete%20len%3A131%20%28%2B%29%2Cscore%3D5.27%2Clcl%7CNW_008708150.1_prot_XP_009050070.1_6471%7C32.812%7C2.47e-06%2CDUF4321%7CPF14209.6%7C0.77%2CDUF4321%7CPF14209.6%7C5.1%2CDUF4321%7CPF14209.6%7C7.6%2CDUF4321%7CPF14209.6%7C2.4
LSTA.10117.8	transdecoder	mRNA	1	5111	.	+	.	ID=LSTA.10117.8.p3;Parent=GENE.LSTA.10117.8~~LSTA.10117.8.p3;Name=ORF%20type%3Acomplete%20len%3A131%20%28%2B%29%2Cscore%3D5.27%2Clcl%7CNW_008708150.1_prot_XP_009050070.1_6471%7C32.812%7C2.47e-06%2CDUF4321%7CPF14209.6%7C0.77%2CDUF4321%7CPF14209.6%7C5.1%2CDUF4321%7CPF14209.6%7C7.6%2CDUF4321%7CPF14209.6%7C2.4
LSTA.10117.8	transdecoder	five_prime_UTR	1	2538	.	+	.	ID=LSTA.10117.8.p3.utr5p1;Parent=LSTA.10117.8.p3
LSTA.10117.8	transdecoder	exon	1	5111	.	+	.	ID=LSTA.10117.8.p3.exon1;Parent=LSTA.10117.8.p3
LSTA.10117.8	transdecoder	CDS	2539	2931	.	+	0	ID=cds.LSTA.10117.8.p3;Parent=LSTA.10117.8.p3
LSTA.10117.8	transdecoder	three_prime_UTR	2932	5111	.	+	.	ID=LSTA.10117.8.p3.utr3p1;Parent=LSTA.10117.8.p3
LSTA.10117.8	transdecoder	gene	1	5111	.	+	.	ID=GENE.LSTA.10117.8~~LSTA.10117.8.p1;Name=ORF%20type%3Acomplete%20len%3A355%20%28%2B%29%2Cscore%3D114.48%2Clcl%7CNW_013414327.1_prot_XP_013084909.1_21636%7C89.296%7C0.0%2CRUN%7CPF02759.19%7C3.8e-27%2CCtIP_N%7CPF10482.9%7C0.0029%2CCtIP_N%7CPF10482.9%7C4.3e%2B03%2CSHE3%7CPF17078.5%7C1.1e%2B02%2CSHE3%7CPF17078.5%7C0.0046%2CSHE3%7CPF17078.5%7C1e%2B03%2CMacoilin%7CPF09726.9%7C0.032%2CDUF4407%7CPF1436…
LSTA.10117.8	transdecoder	mRNA	1	5111	.	+	.	ID=LSTA.10117.8.p1;Parent=GENE.LSTA.10117.8~~LSTA.10117.8.p1;Name=ORF%20type%3Acomplete%20len%3A355%20%28%2B%29%2Cscore%3D114.48%2Clcl%7CNW_013414327.1_prot_XP_013084909.1_21636%7C89.296%7C0.0%2CRUN%7CPF02759.19%7C3.8e-27%2CCtIP_N%7CPF10482.9%7C0.0029%2CCtIP_N%7CPF10482.9%7C4.3e%2B03%2CSHE3%7CPF17078.5%7C1.1e%2B02%2CSHE3%7CPF17078.5%7C0.0046%2CSHE3%7CPF17078.5%7C1e%2B03%2CMacoilin%7CPF09726.9%7C0…
LSTA.10117.8	transdecoder	five_prime_UTR	1	629	.	+	.	ID=LSTA.10117.8.p1.utr5p1;Parent=LSTA.10117.8.p1
LSTA.10117.8	transdecoder	exon	1	5111	.	+	.	ID=LSTA.10117.8.p1.exon1;Parent=LSTA.10117.8.p1
LSTA.10117.8	transdecoder	CDS	630	1694	.	+	0	ID=cds.LSTA.10117.8.p1;Parent=LSTA.10117.8.p1
LSTA.10117.8	transdecoder	three_prime_UTR	1695	5111	.	+	.	ID=LSTA.10117.8.p1.utr3p1;Parent=LSTA.10117.8.p1
LSTA.10117.9	transdecoder	gene	1	4925	.	+	.	ID=GENE.LSTA.10117.9~~LSTA.10117.9.p1;Name=ORF%20type%3Acomplete%20len%3A430%20%28%2B%29%2Cscore%3D138.19%2Clcl%7CNW_013414327.1_prot_XP_013084913.1_21639%7C88.657%7C0.0%2CRUN%7CPF02759.19%7C5.5e-27%2CCtIP_N%7CPF10482.9%7C0.0032%2CCtIP_N%7CPF10482.9%7C6.9e%2B03%2CDUF4407%7CPF14362.6%7C0.1%2CDUF4407%7CPF14362.6%7C46%2CSlyX%7CPF04102.12%7C1.1%2CSlyX%7CPF04102.12%7C9.9e%2B02%2CSlyX%7CPF04102.12%7C2.…
LSTA.10117.9	transdecoder	mRNA	1	4925	.	+	.	ID=LSTA.10117.9.p1;Parent=GENE.LSTA.10117.9~~LSTA.10117.9.p1;Name=ORF%20type%3Acomplete%20len%3A430%20%28%2B%29%2Cscore%3D138.19%2Clcl%7CNW_013414327.1_prot_XP_013084913.1_21639%7C88.657%7C0.0%2CRUN%7CPF02759.19%7C5.5e-27%2CCtIP_N%7CPF10482.9%7C0.0032%2CCtIP_N%7CPF10482.9%7C6.9e%2B03%2CDUF4407%7CPF14362.6%7C0.1%2CDUF4407%7CPF14362.6%7C46%2CSlyX%7CPF04102.12%7C1.1%2CSlyX%7CPF04102.12%7C9.9e%2B02%2…
LSTA.10117.9	transdecoder	five_prime_UTR	1	218	.	+	.	ID=LSTA.10117.9.p1.utr5p1;Parent=LSTA.10117.9.p1
LSTA.10117.9	transdecoder	exon	1	4925	.	+	.	ID=LSTA.10117.9.p1.exon1;Parent=LSTA.10117.9.p1
LSTA.10117.9	transdecoder	CDS	219	1508	.	+	0	ID=cds.LSTA.10117.9.p1;Parent=LSTA.10117.9.p1
LSTA.10117.9	transdecoder	three_prime_UTR	1509	4925	.	+	.	ID=LSTA.10117.9.p1.utr3p1;Parent=LSTA.10117.9.p1
LSTA.10117.9	transdecoder	gene	1	4925	.	+	.	ID=GENE.LSTA.10117.9~~LSTA.10117.9.p2;Name=ORF%20type%3Acomplete%20len%3A131%20%28%2B%29%2Cscore%3D5.27%2Clcl%7CNW_008708150.1_prot_XP_009050070.1_6471%7C32.812%7C2.47e-06%2CDUF4321%7CPF14209.6%7C0.77%2CDUF4321%7CPF14209.6%7C5.1%2CDUF4321%7CPF14209.6%7C7.6%2CDUF4321%7CPF14209.6%7C2.4
LSTA.10117.9	transdecoder	mRNA	1	4925	.	+	.	ID=LSTA.10117.9.p2;Parent=GENE.LSTA.10117.9~~LSTA.10117.9.p2;Name=ORF%20type%3Acomplete%20len%3A131%20%28%2B%29%2Cscore%3D5.27%2Clcl%7CNW_008708150.1_prot_XP_009050070.1_6471%7C32.812%7C2.47e-06%2CDUF4321%7CPF14209.6%7C0.77%2CDUF4321%7CPF14209.6%7C5.1%2CDUF4321%7CPF14209.6%7C7.6%2CDUF4321%7CPF14209.6%7C2.4
LSTA.10117.9	transdecoder	five_prime_UTR	1	2352	.	+	.	ID=LSTA.10117.9.p2.utr5p1;Parent=LSTA.10117.9.p2
LSTA.10117.9	transdecoder	exon	1	4925	.	+	.	ID=LSTA.10117.9.p2.exon1;Parent=LSTA.10117.9.p2
LSTA.10117.9	transdecoder	CDS	2353	2745	.	+	0	ID=cds.LSTA.10117.9.p2;Parent=LSTA.10117.9.p2
LSTA.10117.9	transdecoder	three_prime_UTR	2746	4925	.	+	.	ID=LSTA.10117.9.p2.utr3p1;Parent=LSTA.10117.9.p2
LSTA.10119.1	transdecoder	gene	1	9992	.	+	.	ID=GENE.LSTA.10119.1~~LSTA.10119.1.p1;Name=ORF%20type%3Acomplete%20len%3A786%20%28%2B%29%2Cscore%3D121.36%2Clcl%7CNW_013193397.1_prot_XP_013077504.1_1639%7C63.903%7C0.0%2CDUF3522%7CPF12036.8%7C3.1e-52%2CMotB_plug%7CPF13677.6%7C1.2
LSTA.10119.1	transdecoder	mRNA	1	9992	.	+	.	ID=LSTA.10119.1.p1;Parent=GENE.LSTA.10119.1~~LSTA.10119.1.p1;Name=ORF%20type%3Acomplete%20len%3A786%20%28%2B%29%2Cscore%3D121.36%2Clcl%7CNW_013193397.1_prot_XP_013077504.1_1639%7C63.903%7C0.0%2CDUF3522%7CPF12036.8%7C3.1e-52%2CMotB_plug%7CPF13677.6%7C1.2
LSTA.10119.1	transdecoder	five_prime_UTR	1	85	.	+	.	ID=LSTA.10119.1.p1.utr5p1;Parent=LSTA.10119.1.p1
LSTA.10119.1	transdecoder	exon	1	9992	.	+	.	ID=LSTA.10119.1.p1.exon1;Parent=LSTA.10119.1.p1
LSTA.10119.1	transdecoder	CDS	86	2443	.	+	0	ID=cds.LSTA.10119.1.p1;Parent=LSTA.10119.1.p1
LSTA.10119.1	transdecoder	three_prime_UTR	2444	9992	.	+	.	ID=LSTA.10119.1.p1.utr3p1;Parent=LSTA.10119.1.p1
LSTA.1012.1	transdecoder	gene	1	681	.	+	.	ID=GENE.LSTA.1012.1~~LSTA.1012.1.p1;Name=ORF%20type%3Ainternal%20len%3A227%20%28%2B%29%2Cscore%3D39.31%2Clcl%7CNW_013503641.1_prot_XP_013062500.1_34278%7C58.667%7C1.60e-91%2Clcl%7CNW_013503641.1_prot_XP_013062500.1_34278%7C32.979%7C2.45e-06%2CLectin_C%7CPF00059.21%7C0.18%2CLectin_C%7CPF00059.21%7C8.3e-11%2CShK%7CPF01549.24%7C0.0056%2CShK%7CPF01549.24%7C0.0068
LSTA.1012.1	transdecoder	mRNA	1	681	.	+	.	ID=LSTA.1012.1.p1;Parent=GENE.LSTA.1012.1~~LSTA.1012.1.p1;Name=ORF%20type%3Ainternal%20len%3A227%20%28%2B%29%2Cscore%3D39.31%2Clcl%7CNW_013503641.1_prot_XP_013062500.1_34278%7C58.667%7C1.60e-91%2Clcl%7CNW_013503641.1_prot_XP_013062500.1_34278%7C32.979%7C2.45e-06%2CLectin_C%7CPF00059.21%7C0.18%2CLectin_C%7CPF00059.21%7C8.3e-11%2CShK%7CPF01549.24%7C0.0056%2CShK%7CPF01549.24%7C0.0068
LSTA.1012.1	transdecoder	exon	1	681	.	+	.	ID=LSTA.1012.1.p1.exon1;Parent=LSTA.1012.1.p1
LSTA.1012.1	transdecoder	CDS	3	680	.	+	0	ID=cds.LSTA.1012.1.p1;Parent=LSTA.1012.1.p1
LSTA.10120.1	transdecoder	gene	1	12310	.	+	.	ID=GENE.LSTA.10120.1~~LSTA.10120.1.p1;Name=ORF%20type%3A5prime_partial%20len%3A503%20%28%2B%29%2Cscore%3D120.16%2Clcl%7CNW_013193397.1_prot_XP_013077525.1_1641%7C84.168%7C0.0%2CHMG_CoA_synt_C%7CPF08540.10%7C3.8e-105%2CHMG_CoA_synt_N%7CPF01154.17%7C2.3e-100%2CACP_syn_III%7CPF08545.10%7C0.0077
LSTA.10120.1	transdecoder	mRNA	1	12310	.	+	.	ID=LSTA.10120.1.p1;Parent=GENE.LSTA.10120.1~~LSTA.10120.1.p1;Name=ORF%20type%3A5prime_partial%20len%3A503%20%28%2B%29%2Cscore%3D120.16%2Clcl%7CNW_013193397.1_prot_XP_013077525.1_1641%7C84.168%7C0.0%2CHMG_CoA_synt_C%7CPF08540.10%7C3.8e-105%2CHMG_CoA_synt_N%7CPF01154.17%7C2.3e-100%2CACP_syn_III%7CPF08545.10%7C0.0077
LSTA.10120.1	transdecoder	exon	1	12310	.	+	.	ID=LSTA.10120.1.p1.exon1;Parent=LSTA.10120.1.p1
LSTA.10120.1	transdecoder	CDS	2	1510	.	+	0	ID=cds.LSTA.10120.1.p1;Parent=LSTA.10120.1.p1
LSTA.10120.1	transdecoder	three_prime_UTR	1511	12310	.	+	.	ID=LSTA.10120.1.p1.utr3p1;Parent=LSTA.10120.1.p1
LSTA.10122.1	transdecoder	gene	1	1467	.	-	.	ID=GENE.LSTA.10122.1~~LSTA.10122.1.p1;Name=ORF%20type%3Acomplete%20len%3A191%20%28-%29%2Cscore%3D58.10%2Clcl%7CNW_013423019.1_prot_XP_013087783.1_24197%7C70.652%7C7.49e-86%2CBLOC1_2%7CPF10046.9%7C93%2CBLOC1_2%7CPF10046.9%7C0.0098%2CBaculo_PEP_C%7CPF04513.12%7C0.0013%2CDUF1664%7CPF07889.12%7C2.3%2CDUF1664%7CPF07889.12%7C0.0097%2CDUF948%7CPF06103.11%7C2.8e%2B03%2CDUF948%7CPF06103.11%7C0.0072%2CPI3K…
LSTA.10122.1	transdecoder	mRNA	1	1467	.	-	.	ID=LSTA.10122.1.p1;Parent=GENE.LSTA.10122.1~~LSTA.10122.1.p1;Name=ORF%20type%3Acomplete%20len%3A191%20%28-%29%2Cscore%3D58.10%2Clcl%7CNW_013423019.1_prot_XP_013087783.1_24197%7C70.652%7C7.49e-86%2CBLOC1_2%7CPF10046.9%7C93%2CBLOC1_2%7CPF10046.9%7C0.0098%2CBaculo_PEP_C%7CPF04513.12%7C0.0013%2CDUF1664%7CPF07889.12%7C2.3%2CDUF1664%7CPF07889.12%7C0.0097%2CDUF948%7CPF06103.11%7C2.8e%2B03%2CDUF948%7CPF0…
LSTA.10122.1	transdecoder	five_prime_UTR	1136	1467	.	-	.	ID=LSTA.10122.1.p1.utr5p1;Parent=LSTA.10122.1.p1
LSTA.10122.1	transdecoder	exon	1	1467	.	-	.	ID=LSTA.10122.1.p1.exon1;Parent=LSTA.10122.1.p1
LSTA.10122.1	transdecoder	CDS	563	1135	.	-	0	ID=cds.LSTA.10122.1.p1;Parent=LSTA.10122.1.p1
LSTA.10122.1	transdecoder	three_prime_UTR	1	562	.	-	.	ID=LSTA.10122.1.p1.utr3p1;Parent=LSTA.10122.1.p1
LSTA.10122.2	transdecoder	gene	1	823	.	-	.	ID=GENE.LSTA.10122.2~~LSTA.10122.2.p1;Name=ORF%20type%3A5prime_partial%20len%3A148%20%28-%29%2Cscore%3D47.56%2Clcl%7CNW_013423019.1_prot_XP_013087783.1_24197%7C74.126%7C1.29e-65%2CBLOC1_2%7CPF10046.9%7C57%2CBLOC1_2%7CPF10046.9%7C0.0055%2CBaculo_PEP_C%7CPF04513.12%7C0.00057%2CDUF1664%7CPF07889.12%7C1.7%2CDUF1664%7CPF07889.12%7C0.0053%2CDUF948%7CPF06103.11%7C0.0041%2CPI3K_P85_iSH2%7CPF16454.5%7C0.0…
LSTA.10122.2	transdecoder	mRNA	1	823	.	-	.	ID=LSTA.10122.2.p1;Parent=GENE.LSTA.10122.2~~LSTA.10122.2.p1;Name=ORF%20type%3A5prime_partial%20len%3A148%20%28-%29%2Cscore%3D47.56%2Clcl%7CNW_013423019.1_prot_XP_013087783.1_24197%7C74.126%7C1.29e-65%2CBLOC1_2%7CPF10046.9%7C57%2CBLOC1_2%7CPF10046.9%7C0.0055%2CBaculo_PEP_C%7CPF04513.12%7C0.00057%2CDUF1664%7CPF07889.12%7C1.7%2CDUF1664%7CPF07889.12%7C0.0053%2CDUF948%7CPF06103.11%7C0.0041%2CPI3K_P85…
LSTA.10122.2	transdecoder	exon	1	823	.	-	.	ID=LSTA.10122.2.p1.exon1;Parent=LSTA.10122.2.p1
LSTA.10122.2	transdecoder	CDS	379	822	.	-	0	ID=cds.LSTA.10122.2.p1;Parent=LSTA.10122.2.p1
LSTA.10122.2	transdecoder	three_prime_UTR	1	378	.	-	.	ID=LSTA.10122.2.p1.utr3p1;Parent=LSTA.10122.2.p1
LSTA.10124.1	transdecoder	gene	1	744	.	+	.	ID=GENE.LSTA.10124.1~~LSTA.10124.1.p1;Name=ORF%20type%3Acomplete%20len%3A212%20%28%2B%29%2Cscore%3D41.21%2Clcl%7CNC_037601.1_prot_XP_025115421.1_34773%7C46.040%7C8.27e-60%2CPND%7CPF17949.1%7C1e-42%2CHHH_2%7CPF12826.7%7C0.00017%2CHHH_5%7CPF14520.6%7C0.00033%2CRad10%7CPF03834.14%7C0.0049
LSTA.10124.1	transdecoder	mRNA	1	744	.	+	.	ID=LSTA.10124.1.p1;Parent=GENE.LSTA.10124.1~~LSTA.10124.1.p1;Name=ORF%20type%3Acomplete%20len%3A212%20%28%2B%29%2Cscore%3D41.21%2Clcl%7CNC_037601.1_prot_XP_025115421.1_34773%7C46.040%7C8.27e-60%2CPND%7CPF17949.1%7C1e-42%2CHHH_2%7CPF12826.7%7C0.00017%2CHHH_5%7CPF14520.6%7C0.00033%2CRad10%7CPF03834.14%7C0.0049
LSTA.10124.1	transdecoder	five_prime_UTR	1	104	.	+	.	ID=LSTA.10124.1.p1.utr5p1;Parent=LSTA.10124.1.p1
LSTA.10124.1	transdecoder	exon	1	744	.	+	.	ID=LSTA.10124.1.p1.exon1;Parent=LSTA.10124.1.p1
LSTA.10124.1	transdecoder	CDS	105	740	.	+	0	ID=cds.LSTA.10124.1.p1;Parent=LSTA.10124.1.p1
LSTA.10124.1	transdecoder	three_prime_UTR	741	744	.	+	.	ID=LSTA.10124.1.p1.utr3p1;Parent=LSTA.10124.1.p1
# refined start codon: 1 -> 763 (score: 1.447)
LSTA.10127.1	transdecoder	gene	1	6911	.	+	.	ID=GENE.LSTA.10127.1~~LSTA.10127.1.p1;Name=ORF%20type%3Acomplete%20len%3A2189%20%28%2B%29%2Cscore%3D744.09%2Clcl%7CNW_013503776.1_prot_XP_013062548.1_34322%7C70.860%7C0.0%2CBRK%7CPF07533.16%7C5.5e-12%2CBRK%7CPF07533.16%7C1.4e-14%2CHelicase_C%7CPF00271.31%7C1.3e-17%2CMyb_DNA-bind_7%7CPF15963.5%7C0.0059%2CMyb_DNA-bind_7%7CPF15963.5%7C2.1e%2B03
LSTA.10127.1	transdecoder	mRNA	1	6911	.	+	.	ID=LSTA.10127.1.p1;Parent=GENE.LSTA.10127.1~~LSTA.10127.1.p1;Name=ORF%20type%3Acomplete%20len%3A2189%20%28%2B%29%2Cscore%3D744.09%2Clcl%7CNW_013503776.1_prot_XP_013062548.1_34322%7C70.860%7C0.0%2CBRK%7CPF07533.16%7C5.5e-12%2CBRK%7CPF07533.16%7C1.4e-14%2CHelicase_C%7CPF00271.31%7C1.3e-17%2CMyb_DNA-bind_7%7CPF15963.5%7C0.0059%2CMyb_DNA-bind_7%7CPF15963.5%7C2.1e%2B03
LSTA.10127.1	transdecoder	five_prime_UTR	1	762	.	+	.	ID=LSTA.10127.1.p1.utr5p1;Parent=LSTA.10127.1.p1
LSTA.10127.1	transdecoder	exon	1	6911	.	+	.	ID=LSTA.10127.1.p1.exon1;Parent=LSTA.10127.1.p1
LSTA.10127.1	transdecoder	CDS	763	6567	.	+	0	ID=cds.LSTA.10127.1.p1;Parent=LSTA.10127.1.p1
LSTA.10127.1	transdecoder	three_prime_UTR	6568	6911	.	+	.	ID=LSTA.10127.1.p1.utr3p1;Parent=LSTA.10127.1.p1
# refined start codon: 2 -> 41 (score: 3.700)
LSTA.10127.2	transdecoder	gene	1	5103	.	+	.	ID=GENE.LSTA.10127.2~~LSTA.10127.2.p1;Name=ORF%20type%3Acomplete%20len%3A1586%20%28%2B%29%2Cscore%3D568.02%2Clcl%7CNW_013503776.1_prot_XP_013062549.1_34323%7C62.954%7C0.0%2CBRK%7CPF07533.16%7C3.8e-12%2CBRK%7CPF07533.16%7C9.7e-15
LSTA.10127.2	transdecoder	mRNA	1	5103	.	+	.	ID=LSTA.10127.2.p1;Parent=GENE.LSTA.10127.2~~LSTA.10127.2.p1;Name=ORF%20type%3Acomplete%20len%3A1586%20%28%2B%29%2Cscore%3D568.02%2Clcl%7CNW_013503776.1_prot_XP_013062549.1_34323%7C62.954%7C0.0%2CBRK%7CPF07533.16%7C3.8e-12%2CBRK%7CPF07533.16%7C9.7e-15
LSTA.10127.2	transdecoder	five_prime_UTR	1	40	.	+	.	ID=LSTA.10127.2.p1.utr5p1;Parent=LSTA.10127.2.p1
LSTA.10127.2	transdecoder	exon	1	5103	.	+	.	ID=LSTA.10127.2.p1.exon1;Parent=LSTA.10127.2.p1
LSTA.10127.2	transdecoder	CDS	41	4759	.	+	0	ID=cds.LSTA.10127.2.p1;Parent=LSTA.10127.2.p1
LSTA.10127.2	transdecoder	three_prime_UTR	4760	5103	.	+	.	ID=LSTA.10127.2.p1.utr3p1;Parent=LSTA.10127.2.p1
LSTA.10127.3	transdecoder	gene	1	833	.	+	.	ID=GENE.LSTA.10127.3~~LSTA.10127.3.p1;Name=ORF%20type%3Ainternal%20len%3A278%20%28%2B%29%2Cscore%3D102.71%2Clcl%7CNW_013503776.1_prot_XP_013062550.1_34324%7C75.875%7C3.65e-121%2CBRK%7CPF07533.16%7C2.4e-11%2CBRK%7CPF07533.16%7C1.4e-06%2CTnp_22_trimer%7CPF17489.2%7C1.1
LSTA.10127.3	transdecoder	mRNA	1	833	.	+	.	ID=LSTA.10127.3.p1;Parent=GENE.LSTA.10127.3~~LSTA.10127.3.p1;Name=ORF%20type%3Ainternal%20len%3A278%20%28%2B%29%2Cscore%3D102.71%2Clcl%7CNW_013503776.1_prot_XP_013062550.1_34324%7C75.875%7C3.65e-121%2CBRK%7CPF07533.16%7C2.4e-11%2CBRK%7CPF07533.16%7C1.4e-06%2CTnp_22_trimer%7CPF17489.2%7C1.1
LSTA.10127.3	transdecoder	exon	1	833	.	+	.	ID=LSTA.10127.3.p1.exon1;Parent=LSTA.10127.3.p1
LSTA.10127.3	transdecoder	CDS	3	833	.	+	0	ID=cds.LSTA.10127.3.p1;Parent=LSTA.10127.3.p1
LSTA.10128.1	transdecoder	gene	1	10267	.	-	.	ID=GENE.LSTA.10128.1~~LSTA.10128.1.p1;Name=ORF%20type%3A5prime_partial%20len%3A804%20%28-%29%2Cscore%3D184.72
LSTA.10128.1	transdecoder	mRNA	1	10267	.	-	.	ID=LSTA.10128.1.p1;Parent=GENE.LSTA.10128.1~~LSTA.10128.1.p1;Name=ORF%20type%3A5prime_partial%20len%3A804%20%28-%29%2Cscore%3D184.72
LSTA.10128.1	transdecoder	exon	1	10267	.	-	.	ID=LSTA.10128.1.p1.exon1;Parent=LSTA.10128.1.p1
LSTA.10128.1	transdecoder	CDS	7856	10267	.	-	0	ID=cds.LSTA.10128.1.p1;Parent=LSTA.10128.1.p1
LSTA.10128.1	transdecoder	three_prime_UTR	1	7855	.	-	.	ID=LSTA.10128.1.p1.utr3p1;Parent=LSTA.10128.1.p1
LSTA.10128.1	transdecoder	gene	1	10267	.	+	.	ID=GENE.LSTA.10128.1~~LSTA.10128.1.p2;Name=ORF%20type%3A5prime_partial%20len%3A310%20%28%2B%29%2Cscore%3D69.22%2Clcl%7CNW_013422676.1_prot_XP_013087611.1_24047%7C47.687%7C1.11e-67%2CChromo%7CPF00385.24%7C1.1e-09%2CAT_hook%7CPF02178.19%7C0.25%2CMacoilin%7CPF09726.9%7C0.14%2CRSRP%7CPF17069.5%7C0.37%2CRSRP%7CPF17069.5%7C7.2%2CTransformer%7CPF06495.11%7C0.021%2CTransformer%7CPF06495.11%7C3.2e%2B03%2C…
LSTA.10128.1	transdecoder	mRNA	1	10267	.	+	.	ID=LSTA.10128.1.p2;Parent=GENE.LSTA.10128.1~~LSTA.10128.1.p2;Name=ORF%20type%3A5prime_partial%20len%3A310%20%28%2B%29%2Cscore%3D69.22%2Clcl%7CNW_013422676.1_prot_XP_013087611.1_24047%7C47.687%7C1.11e-67%2CChromo%7CPF00385.24%7C1.1e-09%2CAT_hook%7CPF02178.19%7C0.25%2CMacoilin%7CPF09726.9%7C0.14%2CRSRP%7CPF17069.5%7C0.37%2CRSRP%7CPF17069.5%7C7.2%2CTransformer%7CPF06495.11%7C0.021%2CTransformer%7CPF…
LSTA.10128.1	transdecoder	exon	1	10267	.	+	.	ID=LSTA.10128.1.p2.exon1;Parent=LSTA.10128.1.p2
LSTA.10128.1	transdecoder	CDS	2	931	.	+	0	ID=cds.LSTA.10128.1.p2;Parent=LSTA.10128.1.p2
LSTA.10128.1	transdecoder	three_prime_UTR	932	10267	.	+	.	ID=LSTA.10128.1.p2.utr3p1;Parent=LSTA.10128.1.p2
LSTA.10128.1	transdecoder	gene	1	10267	.	+	.	ID=GENE.LSTA.10128.1~~LSTA.10128.1.p3;Name=ORF%20type%3Acomplete%20len%3A109%20%28%2B%29%2Cscore%3D6.24
LSTA.10128.1	transdecoder	mRNA	1	10267	.	+	.	ID=LSTA.10128.1.p3;Parent=GENE.LSTA.10128.1~~LSTA.10128.1.p3;Name=ORF%20type%3Acomplete%20len%3A109%20%28%2B%29%2Cscore%3D6.24
LSTA.10128.1	transdecoder	five_prime_UTR	1	6101	.	+	.	ID=LSTA.10128.1.p3.utr5p1;Parent=LSTA.10128.1.p3
LSTA.10128.1	transdecoder	exon	1	10267	.	+	.	ID=LSTA.10128.1.p3.exon1;Parent=LSTA.10128.1.p3
LSTA.10128.1	transdecoder	CDS	6102	6428	.	+	0	ID=cds.LSTA.10128.1.p3;Parent=LSTA.10128.1.p3
LSTA.10128.1	transdecoder	three_prime_UTR	6429	10267	.	+	.	ID=LSTA.10128.1.p3.utr3p1;Parent=LSTA.10128.1.p3
LSTA.10128.2	transdecoder	gene	1	10411	.	+	.	ID=GENE.LSTA.10128.2~~LSTA.10128.2.p3;Name=ORF%20type%3Acomplete%20len%3A109%20%28%2B%29%2Cscore%3D6.24
LSTA.10128.2	transdecoder	mRNA	1	10411	.	+	.	ID=LSTA.10128.2.p3;Parent=GENE.LSTA.10128.2~~LSTA.10128.2.p3;Name=ORF%20type%3Acomplete%20len%3A109%20%28%2B%29%2Cscore%3D6.24
LSTA.10128.2	transdecoder	five_prime_UTR	1	6245	.	+	.	ID=LSTA.10128.2.p3.utr5p1;Parent=LSTA.10128.2.p3
LSTA.10128.2	transdecoder	exon	1	10411	.	+	.	ID=LSTA.10128.2.p3.exon1;Parent=LSTA.10128.2.p3
LSTA.10128.2	transdecoder	CDS	6246	6572	.	+	0	ID=cds.LSTA.10128.2.p3;Parent=LSTA.10128.2.p3
LSTA.10128.2	transdecoder	three_prime_UTR	6573	10411	.	+	.	ID=LSTA.10128.2.p3.utr3p1;Parent=LSTA.10128.2.p3
LSTA.10128.2	transdecoder	gene	1	10411	.	-	.	ID=GENE.LSTA.10128.2~~LSTA.10128.2.p1;Name=ORF%20type%3A5prime_partial%20len%3A804%20%28-%29%2Cscore%3D184.72
LSTA.10128.2	transdecoder	mRNA	1	10411	.	-	.	ID=LSTA.10128.2.p1;Parent=GENE.LSTA.10128.2~~LSTA.10128.2.p1;Name=ORF%20type%3A5prime_partial%20len%3A804%20%28-%29%2Cscore%3D184.72
LSTA.10128.2	transdecoder	exon	1	10411	.	-	.	ID=LSTA.10128.2.p1.exon1;Parent=LSTA.10128.2.p1
LSTA.10128.2	transdecoder	CDS	8000	10411	.	-	0	ID=cds.LSTA.10128.2.p1;Parent=LSTA.10128.2.p1
LSTA.10128.2	transdecoder	three_prime_UTR	1	7999	.	-	.	ID=LSTA.10128.2.p1.utr3p1;Parent=LSTA.10128.2.p1
LSTA.10128.2	transdecoder	gene	1	10411	.	+	.	ID=GENE.LSTA.10128.2~~LSTA.10128.2.p2;Name=ORF%20type%3Acomplete%20len%3A128%20%28%2B%29%2Cscore%3D27.48%2Clcl%7CNW_004797676.1_prot_XP_012941238.1_17125%7C57.895%7C4.70e-41%2CTrm56%7CPF01994.16%7C0.13
LSTA.10128.2	transdecoder	mRNA	1	10411	.	+	.	ID=LSTA.10128.2.p2;Parent=GENE.LSTA.10128.2~~LSTA.10128.2.p2;Name=ORF%20type%3Acomplete%20len%3A128%20%28%2B%29%2Cscore%3D27.48%2Clcl%7CNW_004797676.1_prot_XP_012941238.1_17125%7C57.895%7C4.70e-41%2CTrm56%7CPF01994.16%7C0.13
LSTA.10128.2	transdecoder	five_prime_UTR	1	691	.	+	.	ID=LSTA.10128.2.p2.utr5p1;Parent=LSTA.10128.2.p2
LSTA.10128.2	transdecoder	exon	1	10411	.	+	.	ID=LSTA.10128.2.p2.exon1;Parent=LSTA.10128.2.p2
LSTA.10128.2	transdecoder	CDS	692	1075	.	+	0	ID=cds.LSTA.10128.2.p2;Parent=LSTA.10128.2.p2
LSTA.10128.2	transdecoder	three_prime_UTR	1076	10411	.	+	.	ID=LSTA.10128.2.p2.utr3p1;Parent=LSTA.10128.2.p2
LSTA.10129.1	transdecoder	gene	1	2317	.	+	.	ID=GENE.LSTA.10129.1~~LSTA.10129.1.p1;Name=ORF%20type%3Ainternal%20len%3A772%20%28%2B%29%2Cscore%3D160.18
LSTA.10129.1	transdecoder	mRNA	1	2317	.	+	.	ID=LSTA.10129.1.p1;Parent=GENE.LSTA.10129.1~~LSTA.10129.1.p1;Name=ORF%20type%3Ainternal%20len%3A772%20%28%2B%29%2Cscore%3D160.18
LSTA.10129.1	transdecoder	exon	1	2317	.	+	.	ID=LSTA.10129.1.p1.exon1;Parent=LSTA.10129.1.p1
LSTA.10129.1	transdecoder	CDS	3	2315	.	+	0	ID=cds.LSTA.10129.1.p1;Parent=LSTA.10129.1.p1
LSTA.1013.1	transdecoder	gene	1	3694	.	+	.	ID=GENE.LSTA.1013.1~~LSTA.1013.1.p1;Name=ORF%20type%3A5prime_partial%20len%3A1034%20%28%2B%29%2Cscore%3D193.94%2Clcl%7CNW_013503641.1_prot_XP_013062500.1_34278%7C52.510%7C0.0%2Clcl%7CNW_013503641.1_prot_XP_013062500.1_34278%7C26.043%7C4.22e-55%2Clcl%7CNW_013503641.1_prot_XP_013062500.1_34278%7C26.934%7C6.96e-50%2Clcl%7CNW_013503641.1_prot_XP_013062500.1_34278%7C23.983%7C6.44e-46%2Clcl%7CNW_013503…
LSTA.1013.1	transdecoder	mRNA	1	3694	.	+	.	ID=LSTA.1013.1.p1;Parent=GENE.LSTA.1013.1~~LSTA.1013.1.p1;Name=ORF%20type%3A5prime_partial%20len%3A1034%20%28%2B%29%2Cscore%3D193.94%2Clcl%7CNW_013503641.1_prot_XP_013062500.1_34278%7C52.510%7C0.0%2Clcl%7CNW_013503641.1_prot_XP_013062500.1_34278%7C26.043%7C4.22e-55%2Clcl%7CNW_013503641.1_prot_XP_013062500.1_34278%7C26.934%7C6.96e-50%2Clcl%7CNW_013503641.1_prot_XP_013062500.1_34278%7C23.983%7C6.44…
LSTA.1013.1	transdecoder	exon	1	3694	.	+	.	ID=LSTA.1013.1.p1.exon1;Parent=LSTA.1013.1.p1
LSTA.1013.1	transdecoder	CDS	1	3102	.	+	0	ID=cds.LSTA.1013.1.p1;Parent=LSTA.1013.1.p1
LSTA.1013.1	transdecoder	three_prime_UTR	3103	3694	.	+	.	ID=LSTA.1013.1.p1.utr3p1;Parent=LSTA.1013.1.p1
LSTA.10131.1	transdecoder	gene	1	398	.	+	.	ID=GENE.LSTA.10131.1~~LSTA.10131.1.p1;Name=ORF%20type%3Ainternal%20len%3A133%20%28%2B%29%2Cscore%3D39.45%2Clcl%7CNW_013480681.1_prot_XP_013095186.1_30740%7C37.121%7C1.55e-23
LSTA.10131.1	transdecoder	mRNA	1	398	.	+	.	ID=LSTA.10131.1.p1;Parent=GENE.LSTA.10131.1~~LSTA.10131.1.p1;Name=ORF%20type%3Ainternal%20len%3A133%20%28%2B%29%2Cscore%3D39.45%2Clcl%7CNW_013480681.1_prot_XP_013095186.1_30740%7C37.121%7C1.55e-23
LSTA.10131.1	transdecoder	exon	1	398	.	+	.	ID=LSTA.10131.1.p1.exon1;Parent=LSTA.10131.1.p1
LSTA.10131.1	transdecoder	CDS	1	396	.	+	0	ID=cds.LSTA.10131.1.p1;Parent=LSTA.10131.1.p1
LSTA.10134.1	transdecoder	gene	1	1942	.	+	.	ID=GENE.LSTA.10134.1~~LSTA.10134.1.p1;Name=ORF%20type%3A5prime_partial%20len%3A292%20%28%2B%29%2Cscore%3D93.70%2Clcl%7CNW_004797885.1_prot_XP_012943100.1_20885%7C48.860%7C2.13e-86%2CTSGA13%7CPF14994.6%7C8.3e-21
LSTA.10134.1	transdecoder	mRNA	1	1942	.	+	.	ID=LSTA.10134.1.p1;Parent=GENE.LSTA.10134.1~~LSTA.10134.1.p1;Name=ORF%20type%3A5prime_partial%20len%3A292%20%28%2B%29%2Cscore%3D93.70%2Clcl%7CNW_004797885.1_prot_XP_012943100.1_20885%7C48.860%7C2.13e-86%2CTSGA13%7CPF14994.6%7C8.3e-21
LSTA.10134.1	transdecoder	exon	1	1942	.	+	.	ID=LSTA.10134.1.p1.exon1;Parent=LSTA.10134.1.p1
LSTA.10134.1	transdecoder	CDS	3	878	.	+	0	ID=cds.LSTA.10134.1.p1;Parent=LSTA.10134.1.p1
LSTA.10134.1	transdecoder	three_prime_UTR	879	1942	.	+	.	ID=LSTA.10134.1.p1.utr3p1;Parent=LSTA.10134.1.p1
LSTA.10135.2	transdecoder	gene	1	507	.	+	.	ID=GENE.LSTA.10135.2~~LSTA.10135.2.p1;Name=ORF%20type%3A5prime_partial%20len%3A159%20%28%2B%29%2Cscore%3D44.35
LSTA.10135.2	transdecoder	mRNA	1	507	.	+	.	ID=LSTA.10135.2.p1;Parent=GENE.LSTA.10135.2~~LSTA.10135.2.p1;Name=ORF%20type%3A5prime_partial%20len%3A159%20%28%2B%29%2Cscore%3D44.35
LSTA.10135.2	transdecoder	exon	1	507	.	+	.	ID=LSTA.10135.2.p1.exon1;Parent=LSTA.10135.2.p1
LSTA.10135.2	transdecoder	CDS	1	477	.	+	0	ID=cds.LSTA.10135.2.p1;Parent=LSTA.10135.2.p1
LSTA.10135.2	transdecoder	three_prime_UTR	478	507	.	+	.	ID=LSTA.10135.2.p1.utr3p1;Parent=LSTA.10135.2.p1
LSTA.10136.1	transdecoder	gene	1	7871	.	+	.	ID=GENE.LSTA.10136.1~~LSTA.10136.1.p2;Name=ORF%20type%3A5prime_partial%20len%3A156%20%28%2B%29%2Cscore%3D23.78%2Clcl%7CNW_008709715.1_prot_XP_009060304.1_16703%7C45.794%7C9.07e-31%2C7tm_1%7CPF00001.21%7C6.6e-11%2C7TM_GPCR_Srsx%7CPF10320.9%7C0.0074%2CAPH_6_hur%7CPF04655.14%7C0.09
LSTA.10136.1	transdecoder	mRNA	1	7871	.	+	.	ID=LSTA.10136.1.p2;Parent=GENE.LSTA.10136.1~~LSTA.10136.1.p2;Name=ORF%20type%3A5prime_partial%20len%3A156%20%28%2B%29%2Cscore%3D23.78%2Clcl%7CNW_008709715.1_prot_XP_009060304.1_16703%7C45.794%7C9.07e-31%2C7tm_1%7CPF00001.21%7C6.6e-11%2C7TM_GPCR_Srsx%7CPF10320.9%7C0.0074%2CAPH_6_hur%7CPF04655.14%7C0.09
LSTA.10136.1	transdecoder	exon	1	7871	.	+	.	ID=LSTA.10136.1.p2.exon1;Parent=LSTA.10136.1.p2
LSTA.10136.1	transdecoder	CDS	2	469	.	+	0	ID=cds.LSTA.10136.1.p2;Parent=LSTA.10136.1.p2
LSTA.10136.1	transdecoder	three_prime_UTR	470	7871	.	+	.	ID=LSTA.10136.1.p2.utr3p1;Parent=LSTA.10136.1.p2
LSTA.10138.1	transdecoder	gene	1	594	.	+	.	ID=GENE.LSTA.10138.1~~LSTA.10138.1.p1;Name=ORF%20type%3Acomplete%20len%3A111%20%28%2B%29%2Cscore%3D9.60%2CNODP%7CPF07684.12%7C14
LSTA.10138.1	transdecoder	mRNA	1	594	.	+	.	ID=LSTA.10138.1.p1;Parent=GENE.LSTA.10138.1~~LSTA.10138.1.p1;Name=ORF%20type%3Acomplete%20len%3A111%20%28%2B%29%2Cscore%3D9.60%2CNODP%7CPF07684.12%7C14
LSTA.10138.1	transdecoder	five_prime_UTR	1	222	.	+	.	ID=LSTA.10138.1.p1.utr5p1;Parent=LSTA.10138.1.p1
LSTA.10138.1	transdecoder	exon	1	594	.	+	.	ID=LSTA.10138.1.p1.exon1;Parent=LSTA.10138.1.p1
LSTA.10138.1	transdecoder	CDS	223	555	.	+	0	ID=cds.LSTA.10138.1.p1;Parent=LSTA.10138.1.p1
LSTA.10138.1	transdecoder	three_prime_UTR	556	594	.	+	.	ID=LSTA.10138.1.p1.utr3p1;Parent=LSTA.10138.1.p1
LSTA.10139.1	transdecoder	gene	1	1862	.	-	.	ID=GENE.LSTA.10139.1~~LSTA.10139.1.p2;Name=ORF%20type%3Acomplete%20len%3A114%20%28-%29%2Cscore%3D15.87
LSTA.10139.1	transdecoder	mRNA	1	1862	.	-	.	ID=LSTA.10139.1.p2;Parent=GENE.LSTA.10139.1~~LSTA.10139.1.p2;Name=ORF%20type%3Acomplete%20len%3A114%20%28-%29%2Cscore%3D15.87
LSTA.10139.1	transdecoder	five_prime_UTR	1162	1862	.	-	.	ID=LSTA.10139.1.p2.utr5p1;Parent=LSTA.10139.1.p2
LSTA.10139.1	transdecoder	exon	1	1862	.	-	.	ID=LSTA.10139.1.p2.exon1;Parent=LSTA.10139.1.p2
LSTA.10139.1	transdecoder	CDS	820	1161	.	-	0	ID=cds.LSTA.10139.1.p2;Parent=LSTA.10139.1.p2
LSTA.10139.1	transdecoder	three_prime_UTR	1	819	.	-	.	ID=LSTA.10139.1.p2.utr3p1;Parent=LSTA.10139.1.p2
LSTA.10142.1	transdecoder	gene	1	1827	.	+	.	ID=GENE.LSTA.10142.1~~LSTA.10142.1.p1;Name=ORF%20type%3A5prime_partial%20len%3A461%20%28%2B%29%2Cscore%3D111.70%2Clcl%7CNW_013424309.1_prot_XP_013088173.1_24546%7C59.259%7C0.0%2CAmino_oxidase%7CPF01593.24%7C2.6e-50
LSTA.10142.1	transdecoder	mRNA	1	1827	.	+	.	ID=LSTA.10142.1.p1;Parent=GENE.LSTA.10142.1~~LSTA.10142.1.p1;Name=ORF%20type%3A5prime_partial%20len%3A461%20%28%2B%29%2Cscore%3D111.70%2Clcl%7CNW_013424309.1_prot_XP_013088173.1_24546%7C59.259%7C0.0%2CAmino_oxidase%7CPF01593.24%7C2.6e-50
LSTA.10142.1	transdecoder	exon	1	1827	.	+	.	ID=LSTA.10142.1.p1.exon1;Parent=LSTA.10142.1.p1
LSTA.10142.1	transdecoder	CDS	1	1383	.	+	0	ID=cds.LSTA.10142.1.p1;Parent=LSTA.10142.1.p1
LSTA.10142.1	transdecoder	three_prime_UTR	1384	1827	.	+	.	ID=LSTA.10142.1.p1.utr3p1;Parent=LSTA.10142.1.p1
LSTA.10142.2	transdecoder	gene	1	1266	.	+	.	ID=GENE.LSTA.10142.2~~LSTA.10142.2.p1;Name=ORF%20type%3Acomplete%20len%3A120%20%28%2B%29%2Cscore%3D17.97%2Clcl%7CNW_013424309.1_prot_XP_013088173.1_24546%7C58.824%7C1.09e-50%2CAmino_oxidase%7CPF01593.24%7C4.7e-17%2CGln-synt_C-ter%7CPF18318.1%7C1.5e%2B02%2CGln-synt_C-ter%7CPF18318.1%7C2.6
LSTA.10142.2	transdecoder	mRNA	1	1266	.	+	.	ID=LSTA.10142.2.p1;Parent=GENE.LSTA.10142.2~~LSTA.10142.2.p1;Name=ORF%20type%3Acomplete%20len%3A120%20%28%2B%29%2Cscore%3D17.97%2Clcl%7CNW_013424309.1_prot_XP_013088173.1_24546%7C58.824%7C1.09e-50%2CAmino_oxidase%7CPF01593.24%7C4.7e-17%2CGln-synt_C-ter%7CPF18318.1%7C1.5e%2B02%2CGln-synt_C-ter%7CPF18318.1%7C2.6
LSTA.10142.2	transdecoder	five_prime_UTR	1	462	.	+	.	ID=LSTA.10142.2.p1.utr5p1;Parent=LSTA.10142.2.p1
LSTA.10142.2	transdecoder	exon	1	1266	.	+	.	ID=LSTA.10142.2.p1.exon1;Parent=LSTA.10142.2.p1
LSTA.10142.2	transdecoder	CDS	463	822	.	+	0	ID=cds.LSTA.10142.2.p1;Parent=LSTA.10142.2.p1
LSTA.10142.2	transdecoder	three_prime_UTR	823	1266	.	+	.	ID=LSTA.10142.2.p1.utr3p1;Parent=LSTA.10142.2.p1
LSTA.10142.2	transdecoder	gene	1	1266	.	+	.	ID=GENE.LSTA.10142.2~~LSTA.10142.2.p2;Name=ORF%20type%3A5prime_partial%20len%3A112%20%28%2B%29%2Cscore%3D29.20%2Clcl%7CNW_013424309.1_prot_XP_013088174.1_24547%7C60.000%7C2.17e-35%2CAmino_oxidase%7CPF01593.24%7C5.3e-15
LSTA.10142.2	transdecoder	mRNA	1	1266	.	+	.	ID=LSTA.10142.2.p2;Parent=GENE.LSTA.10142.2~~LSTA.10142.2.p2;Name=ORF%20type%3A5prime_partial%20len%3A112%20%28%2B%29%2Cscore%3D29.20%2Clcl%7CNW_013424309.1_prot_XP_013088174.1_24547%7C60.000%7C2.17e-35%2CAmino_oxidase%7CPF01593.24%7C5.3e-15
LSTA.10142.2	transdecoder	exon	1	1266	.	+	.	ID=LSTA.10142.2.p2.exon1;Parent=LSTA.10142.2.p2
LSTA.10142.2	transdecoder	CDS	3	338	.	+	0	ID=cds.LSTA.10142.2.p2;Parent=LSTA.10142.2.p2
LSTA.10142.2	transdecoder	three_prime_UTR	339	1266	.	+	.	ID=LSTA.10142.2.p2.utr3p1;Parent=LSTA.10142.2.p2
LSTA.10143.1	transdecoder	gene	1	4220	.	+	.	ID=GENE.LSTA.10143.1~~LSTA.10143.1.p1;Name=ORF%20type%3A5prime_partial%20len%3A243%20%28%2B%29%2Cscore%3D40.31%2Clcl%7CNW_013413119.1_prot_XP_013084492.1_21264%7C92.562%7C2.99e-169%2Cwnt%7CPF00110.19%7C4.7e-97
LSTA.10143.1	transdecoder	mRNA	1	4220	.	+	.	ID=LSTA.10143.1.p1;Parent=GENE.LSTA.10143.1~~LSTA.10143.1.p1;Name=ORF%20type%3A5prime_partial%20len%3A243%20%28%2B%29%2Cscore%3D40.31%2Clcl%7CNW_013413119.1_prot_XP_013084492.1_21264%7C92.562%7C2.99e-169%2Cwnt%7CPF00110.19%7C4.7e-97
LSTA.10143.1	transdecoder	exon	1	4220	.	+	.	ID=LSTA.10143.1.p1.exon1;Parent=LSTA.10143.1.p1
LSTA.10143.1	transdecoder	CDS	3	731	.	+	0	ID=cds.LSTA.10143.1.p1;Parent=LSTA.10143.1.p1
LSTA.10143.1	transdecoder	three_prime_UTR	732	4220	.	+	.	ID=LSTA.10143.1.p1.utr3p1;Parent=LSTA.10143.1.p1
LSTA.10144.1	transdecoder	gene	1	3901	.	-	.	ID=GENE.LSTA.10144.1~~LSTA.10144.1.p1;Name=ORF%20type%3A5prime_partial%20len%3A154%20%28-%29%2Cscore%3D28.45%2Clcl%7CNW_013413119.1_prot_XP_013084492.1_21264%7C94.118%7C1.33e-104%2Cwnt%7CPF00110.19%7C8.8e-59
LSTA.10144.1	transdecoder	mRNA	1	3901	.	-	.	ID=LSTA.10144.1.p1;Parent=GENE.LSTA.10144.1~~LSTA.10144.1.p1;Name=ORF%20type%3A5prime_partial%20len%3A154%20%28-%29%2Cscore%3D28.45%2Clcl%7CNW_013413119.1_prot_XP_013084492.1_21264%7C94.118%7C1.33e-104%2Cwnt%7CPF00110.19%7C8.8e-59
LSTA.10144.1	transdecoder	exon	1	3901	.	-	.	ID=LSTA.10144.1.p1.exon1;Parent=LSTA.10144.1.p1
LSTA.10144.1	transdecoder	CDS	3440	3901	.	-	0	ID=cds.LSTA.10144.1.p1;Parent=LSTA.10144.1.p1
LSTA.10144.1	transdecoder	three_prime_UTR	1	3439	.	-	.	ID=LSTA.10144.1.p1.utr3p1;Parent=LSTA.10144.1.p1
LSTA.10147.1	transdecoder	gene	1	706	.	+	.	ID=GENE.LSTA.10147.1~~LSTA.10147.1.p1;Name=ORF%20type%3Ainternal%20len%3A235%20%28%2B%29%2Cscore%3D46.14%2Clcl%7CNW_013193924.1_prot_XP_013067227.1_5923%7C72.222%7C7.13e-121%2Clcl%7CNW_013193924.1_prot_XP_013067227.1_5923%7C46.847%7C5.64e-24%2Clcl%7CNW_013193924.1_prot_XP_013067227.1_5923%7C42.342%7C6.39e-22%2Clcl%7CNW_013193924.1_prot_XP_013067227.1_5923%7C43.243%7C6.93e-21%2Clcl%7CNW_013193924.…
LSTA.10147.1	transdecoder	mRNA	1	706	.	+	.	ID=LSTA.10147.1.p1;Parent=GENE.LSTA.10147.1~~LSTA.10147.1.p1;Name=ORF%20type%3Ainternal%20len%3A235%20%28%2B%29%2Cscore%3D46.14%2Clcl%7CNW_013193924.1_prot_XP_013067227.1_5923%7C72.222%7C7.13e-121%2Clcl%7CNW_013193924.1_prot_XP_013067227.1_5923%7C46.847%7C5.64e-24%2Clcl%7CNW_013193924.1_prot_XP_013067227.1_5923%7C42.342%7C6.39e-22%2Clcl%7CNW_013193924.1_prot_XP_013067227.1_5923%7C43.243%7C6.93e-2…
LSTA.10147.1	transdecoder	exon	1	706	.	+	.	ID=LSTA.10147.1.p1.exon1;Parent=LSTA.10147.1.p1
LSTA.10147.1	transdecoder	CDS	3	704	.	+	0	ID=cds.LSTA.10147.1.p1;Parent=LSTA.10147.1.p1
LSTA.10148.1	transdecoder	gene	1	470	.	+	.	ID=GENE.LSTA.10148.1~~LSTA.10148.1.p1;Name=ORF%20type%3Ainternal%20len%3A157%20%28%2B%29%2Cscore%3D37.92%2Clcl%7CNW_013193924.1_prot_XP_013067227.1_5923%7C65.385%7C3.67e-64%2Clcl%7CNW_013193924.1_prot_XP_013067227.1_5923%7C52.318%7C7.89e-47%2Clcl%7CNW_013193924.1_prot_XP_013067227.1_5923%7C49.669%7C4.13e-46%2Clcl%7CNW_013193924.1_prot_XP_013067227.1_5923%7C53.165%7C7.56e-44%2Clcl%7CNW_013193924.1…
LSTA.10148.1	transdecoder	mRNA	1	470	.	+	.	ID=LSTA.10148.1.p1;Parent=GENE.LSTA.10148.1~~LSTA.10148.1.p1;Name=ORF%20type%3Ainternal%20len%3A157%20%28%2B%29%2Cscore%3D37.92%2Clcl%7CNW_013193924.1_prot_XP_013067227.1_5923%7C65.385%7C3.67e-64%2Clcl%7CNW_013193924.1_prot_XP_013067227.1_5923%7C52.318%7C7.89e-47%2Clcl%7CNW_013193924.1_prot_XP_013067227.1_5923%7C49.669%7C4.13e-46%2Clcl%7CNW_013193924.1_prot_XP_013067227.1_5923%7C53.165%7C7.56e-44…
LSTA.10148.1	transdecoder	exon	1	470	.	+	.	ID=LSTA.10148.1.p1.exon1;Parent=LSTA.10148.1.p1
LSTA.10148.1	transdecoder	CDS	1	468	.	+	0	ID=cds.LSTA.10148.1.p1;Parent=LSTA.10148.1.p1
LSTA.10149.1	transdecoder	gene	1	1289	.	+	.	ID=GENE.LSTA.10149.1~~LSTA.10149.1.p1;Name=ORF%20type%3Ainternal%20len%3A430%20%28%2B%29%2Cscore%3D71.91%2Clcl%7CNC_037599.1_prot_XP_025110689.1_31315%7C55.269%7C1.50e-168%2Clcl%7CNC_037599.1_prot_XP_025110689.1_31315%7C36.294%7C5.44e-55%2Clcl%7CNC_037599.1_prot_XP_025110689.1_31315%7C32.195%7C5.00e-40%2CTSP_1%7CPF00090.19%7C9.8e%2B03%2CTSP_1%7CPF00090.19%7C2.5e-08%2CTSP_1%7CPF00090.19%7C4.5e-05%…
LSTA.10149.1	transdecoder	mRNA	1	1289	.	+	.	ID=LSTA.10149.1.p1;Parent=GENE.LSTA.10149.1~~LSTA.10149.1.p1;Name=ORF%20type%3Ainternal%20len%3A430%20%28%2B%29%2Cscore%3D71.91%2Clcl%7CNC_037599.1_prot_XP_025110689.1_31315%7C55.269%7C1.50e-168%2Clcl%7CNC_037599.1_prot_XP_025110689.1_31315%7C36.294%7C5.44e-55%2Clcl%7CNC_037599.1_prot_XP_025110689.1_31315%7C32.195%7C5.00e-40%2CTSP_1%7CPF00090.19%7C9.8e%2B03%2CTSP_1%7CPF00090.19%7C2.5e-08%2CTSP_1%…
LSTA.10149.1	transdecoder	exon	1	1289	.	+	.	ID=LSTA.10149.1.p1.exon1;Parent=LSTA.10149.1.p1
LSTA.10149.1	transdecoder	CDS	3	1289	.	+	0	ID=cds.LSTA.10149.1.p1;Parent=LSTA.10149.1.p1
LSTA.1015.1	transdecoder	gene	1	2589	.	+	.	ID=GENE.LSTA.1015.1~~LSTA.1015.1.p1;Name=ORF%20type%3A5prime_partial%20len%3A282%20%28%2B%29%2Cscore%3D106.26%2Clcl%7CNW_013503641.1_prot_XP_013062483.1_34284%7C53.226%7C3.63e-34%2Clcl%7CNW_013503641.1_prot_XP_013062483.1_34284%7C56.716%7C1.08e-15%2CSH3_9%7CPF14604.6%7C3.5e-10%2CSH3_2%7CPF07653.17%7C5.6e-08%2CSH3_1%7CPF00018.28%7C3.6e-06%2CHTH_15%7CPF12324.8%7C1.3e%2B03%2CHTH_15%7CPF12324.8%7C0.2…
LSTA.1015.1	transdecoder	mRNA	1	2589	.	+	.	ID=LSTA.1015.1.p1;Parent=GENE.LSTA.1015.1~~LSTA.1015.1.p1;Name=ORF%20type%3A5prime_partial%20len%3A282%20%28%2B%29%2Cscore%3D106.26%2Clcl%7CNW_013503641.1_prot_XP_013062483.1_34284%7C53.226%7C3.63e-34%2Clcl%7CNW_013503641.1_prot_XP_013062483.1_34284%7C56.716%7C1.08e-15%2CSH3_9%7CPF14604.6%7C3.5e-10%2CSH3_2%7CPF07653.17%7C5.6e-08%2CSH3_1%7CPF00018.28%7C3.6e-06%2CHTH_15%7CPF12324.8%7C1.3e%2B03%2CHT…
LSTA.1015.1	transdecoder	exon	1	2589	.	+	.	ID=LSTA.1015.1.p1.exon1;Parent=LSTA.1015.1.p1
LSTA.1015.1	transdecoder	CDS	3	848	.	+	0	ID=cds.LSTA.1015.1.p1;Parent=LSTA.1015.1.p1
LSTA.1015.1	transdecoder	three_prime_UTR	849	2589	.	+	.	ID=LSTA.1015.1.p1.utr3p1;Parent=LSTA.1015.1.p1
LSTA.10150.1	transdecoder	gene	1	344	.	+	.	ID=GENE.LSTA.10150.1~~LSTA.10150.1.p1;Name=ORF%20type%3Ainternal%20len%3A115%20%28%2B%29%2Cscore%3D30.77%2Clcl%7CNC_037599.1_prot_XP_025110685.1_31313%7C44.944%7C8.36e-20%2CPAN_1%7CPF00024.26%7C1.5e-10%2CPAN_2%7CPF08276.11%7C0.0097%2CPAN_4%7CPF14295.6%7C0.011
LSTA.10150.1	transdecoder	mRNA	1	344	.	+	.	ID=LSTA.10150.1.p1;Parent=GENE.LSTA.10150.1~~LSTA.10150.1.p1;Name=ORF%20type%3Ainternal%20len%3A115%20%28%2B%29%2Cscore%3D30.77%2Clcl%7CNC_037599.1_prot_XP_025110685.1_31313%7C44.944%7C8.36e-20%2CPAN_1%7CPF00024.26%7C1.5e-10%2CPAN_2%7CPF08276.11%7C0.0097%2CPAN_4%7CPF14295.6%7C0.011
LSTA.10150.1	transdecoder	exon	1	344	.	+	.	ID=LSTA.10150.1.p1.exon1;Parent=LSTA.10150.1.p1
LSTA.10150.1	transdecoder	CDS	3	344	.	+	0	ID=cds.LSTA.10150.1.p1;Parent=LSTA.10150.1.p1
LSTA.10152.1	transdecoder	gene	1	2529	.	+	.	ID=GENE.LSTA.10152.1~~LSTA.10152.1.p1;Name=ORF%20type%3Acomplete%20len%3A449%20%28%2B%29%2Cscore%3D148.69%2Clcl%7CNW_004797902.1_prot_XP_005107858.1_21102%7C58.720%7C9.32e-165%2CLTV%7CPF04180.14%7C2.1e-09%2CLTV%7CPF04180.14%7C0.025%2CMPM1%7CPF17234.2%7C0.00078%2CMPM1%7CPF17234.2%7C8.7e%2B02%2CMPM1%7CPF17234.2%7C3.9e%2B02%2CUPF0767%7CPF15990.5%7C3.2%2CPeptidase_S49_N%7CPF08496.10%7C7.1
LSTA.10152.1	transdecoder	mRNA	1	2529	.	+	.	ID=LSTA.10152.1.p1;Parent=GENE.LSTA.10152.1~~LSTA.10152.1.p1;Name=ORF%20type%3Acomplete%20len%3A449%20%28%2B%29%2Cscore%3D148.69%2Clcl%7CNW_004797902.1_prot_XP_005107858.1_21102%7C58.720%7C9.32e-165%2CLTV%7CPF04180.14%7C2.1e-09%2CLTV%7CPF04180.14%7C0.025%2CMPM1%7CPF17234.2%7C0.00078%2CMPM1%7CPF17234.2%7C8.7e%2B02%2CMPM1%7CPF17234.2%7C3.9e%2B02%2CUPF0767%7CPF15990.5%7C3.2%2CPeptidase_S49_N%7CPF084…
LSTA.10152.1	transdecoder	five_prime_UTR	1	182	.	+	.	ID=LSTA.10152.1.p1.utr5p1;Parent=LSTA.10152.1.p1
LSTA.10152.1	transdecoder	exon	1	2529	.	+	.	ID=LSTA.10152.1.p1.exon1;Parent=LSTA.10152.1.p1
LSTA.10152.1	transdecoder	CDS	183	1529	.	+	0	ID=cds.LSTA.10152.1.p1;Parent=LSTA.10152.1.p1
LSTA.10152.1	transdecoder	three_prime_UTR	1530	2529	.	+	.	ID=LSTA.10152.1.p1.utr3p1;Parent=LSTA.10152.1.p1
LSTA.10155.1	transdecoder	gene	1	373	.	+	.	ID=GENE.LSTA.10155.1~~LSTA.10155.1.p1;Name=ORF%20type%3Ainternal%20len%3A124%20%28%2B%29%2Cscore%3D8.49%2Clcl%7CNW_004797292.1_prot_XP_012943394.1_2222%7C66.393%7C1.18e-50%2CTMEM135_C_rich%7CPF15982.5%7C2e-34%2CDUF3959%7CPF13105.6%7C0.062
LSTA.10155.1	transdecoder	mRNA	1	373	.	+	.	ID=LSTA.10155.1.p1;Parent=GENE.LSTA.10155.1~~LSTA.10155.1.p1;Name=ORF%20type%3Ainternal%20len%3A124%20%28%2B%29%2Cscore%3D8.49%2Clcl%7CNW_004797292.1_prot_XP_012943394.1_2222%7C66.393%7C1.18e-50%2CTMEM135_C_rich%7CPF15982.5%7C2e-34%2CDUF3959%7CPF13105.6%7C0.062
LSTA.10155.1	transdecoder	exon	1	373	.	+	.	ID=LSTA.10155.1.p1.exon1;Parent=LSTA.10155.1.p1
LSTA.10155.1	transdecoder	CDS	3	371	.	+	0	ID=cds.LSTA.10155.1.p1;Parent=LSTA.10155.1.p1
LSTA.10160.1	transdecoder	gene	1	3307	.	+	.	ID=GENE.LSTA.10160.1~~LSTA.10160.1.p1;Name=ORF%20type%3A5prime_partial%20len%3A149%20%28%2B%29%2Cscore%3D31.95%2Clcl%7CNW_013193445.1_prot_XP_013082959.1_2202%7C97.297%7C3.17e-104%2CUQ_con%7CPF00179.26%7C1e-42%2CProk-E2_B%7CPF14461.6%7C2.7e-05%2CUEV%7CPF05743.13%7C0.00023%2CRWD%7CPF05773.22%7C0.00062
LSTA.10160.1	transdecoder	mRNA	1	3307	.	+	.	ID=LSTA.10160.1.p1;Parent=GENE.LSTA.10160.1~~LSTA.10160.1.p1;Name=ORF%20type%3A5prime_partial%20len%3A149%20%28%2B%29%2Cscore%3D31.95%2Clcl%7CNW_013193445.1_prot_XP_013082959.1_2202%7C97.297%7C3.17e-104%2CUQ_con%7CPF00179.26%7C1e-42%2CProk-E2_B%7CPF14461.6%7C2.7e-05%2CUEV%7CPF05743.13%7C0.00023%2CRWD%7CPF05773.22%7C0.00062
LSTA.10160.1	transdecoder	exon	1	3307	.	+	.	ID=LSTA.10160.1.p1.exon1;Parent=LSTA.10160.1.p1
LSTA.10160.1	transdecoder	CDS	1	447	.	+	0	ID=cds.LSTA.10160.1.p1;Parent=LSTA.10160.1.p1
LSTA.10160.1	transdecoder	three_prime_UTR	448	3307	.	+	.	ID=LSTA.10160.1.p1.utr3p1;Parent=LSTA.10160.1.p1
LSTA.10164.1	transdecoder	gene	1	5201	.	+	.	ID=GENE.LSTA.10164.1~~LSTA.10164.1.p1;Name=ORF%20type%3A5prime_partial%20len%3A114%20%28%2B%29%2Cscore%3D12.41%2Clcl%7CNC_035784.1_prot_XP_022344418.1_32804%7C84.112%7C3.78e-59%2CSNARE%7CPF05739.19%7C3.5e-19%2CSyntaxin%7CPF00804.25%7C1.1e-17%2CSyntaxin%7CPF00804.25%7C1.3e%2B03%2CDUF3671%7CPF12420.8%7C1.3e%2B03%2CDUF3671%7CPF12420.8%7C0.0024%2CProminin%7CPF05478.11%7C0.0068%2CHerpes_US9%7CPF06072.…
LSTA.10164.1	transdecoder	mRNA	1	5201	.	+	.	ID=LSTA.10164.1.p1;Parent=GENE.LSTA.10164.1~~LSTA.10164.1.p1;Name=ORF%20type%3A5prime_partial%20len%3A114%20%28%2B%29%2Cscore%3D12.41%2Clcl%7CNC_035784.1_prot_XP_022344418.1_32804%7C84.112%7C3.78e-59%2CSNARE%7CPF05739.19%7C3.5e-19%2CSyntaxin%7CPF00804.25%7C1.1e-17%2CSyntaxin%7CPF00804.25%7C1.3e%2B03%2CDUF3671%7CPF12420.8%7C1.3e%2B03%2CDUF3671%7CPF12420.8%7C0.0024%2CProminin%7CPF05478.11%7C0.0068%…
LSTA.10164.1	transdecoder	exon	1	5201	.	+	.	ID=LSTA.10164.1.p1.exon1;Parent=LSTA.10164.1.p1
LSTA.10164.1	transdecoder	CDS	1	342	.	+	0	ID=cds.LSTA.10164.1.p1;Parent=LSTA.10164.1.p1
LSTA.10164.1	transdecoder	three_prime_UTR	343	5201	.	+	.	ID=LSTA.10164.1.p1.utr3p1;Parent=LSTA.10164.1.p1
LSTA.10165.1	transdecoder	gene	1	1386	.	+	.	ID=GENE.LSTA.10165.1~~LSTA.10165.1.p1;Name=ORF%20type%3A5prime_partial%20len%3A100%20%28%2B%29%2Cscore%3D4.07%2Clcl%7CNW_004797773.1_prot_XP_012942229.1_19120%7C50.000%7C1.40e-08%2CDDE_Tnp_IS1595%7CPF12762.7%7C2.9e-05%2CPMP22_Claudin%7CPF00822.20%7C0.12
LSTA.10165.1	transdecoder	mRNA	1	1386	.	+	.	ID=LSTA.10165.1.p1;Parent=GENE.LSTA.10165.1~~LSTA.10165.1.p1;Name=ORF%20type%3A5prime_partial%20len%3A100%20%28%2B%29%2Cscore%3D4.07%2Clcl%7CNW_004797773.1_prot_XP_012942229.1_19120%7C50.000%7C1.40e-08%2CDDE_Tnp_IS1595%7CPF12762.7%7C2.9e-05%2CPMP22_Claudin%7CPF00822.20%7C0.12
LSTA.10165.1	transdecoder	exon	1	1386	.	+	.	ID=LSTA.10165.1.p1.exon1;Parent=LSTA.10165.1.p1
LSTA.10165.1	transdecoder	CDS	1	300	.	+	0	ID=cds.LSTA.10165.1.p1;Parent=LSTA.10165.1.p1
LSTA.10165.1	transdecoder	three_prime_UTR	301	1386	.	+	.	ID=LSTA.10165.1.p1.utr3p1;Parent=LSTA.10165.1.p1
LSTA.10165.4	transdecoder	gene	1	1247	.	+	.	ID=GENE.LSTA.10165.4~~LSTA.10165.4.p1;Name=ORF%20type%3Acomplete%20len%3A138%20%28%2B%29%2Cscore%3D26.14%2Clcl%7CNW_011935865.1_prot_XP_011436199.1_16199%7C54.310%7C5.27e-33%2CCgr1%7CPF03879.14%7C1.3e-16%2CAAA_23%7CPF13476.6%7C0.17
LSTA.10165.4	transdecoder	mRNA	1	1247	.	+	.	ID=LSTA.10165.4.p1;Parent=GENE.LSTA.10165.4~~LSTA.10165.4.p1;Name=ORF%20type%3Acomplete%20len%3A138%20%28%2B%29%2Cscore%3D26.14%2Clcl%7CNW_011935865.1_prot_XP_011436199.1_16199%7C54.310%7C5.27e-33%2CCgr1%7CPF03879.14%7C1.3e-16%2CAAA_23%7CPF13476.6%7C0.17
LSTA.10165.4	transdecoder	five_prime_UTR	1	336	.	+	.	ID=LSTA.10165.4.p1.utr5p1;Parent=LSTA.10165.4.p1
LSTA.10165.4	transdecoder	exon	1	1247	.	+	.	ID=LSTA.10165.4.p1.exon1;Parent=LSTA.10165.4.p1
LSTA.10165.4	transdecoder	CDS	337	750	.	+	0	ID=cds.LSTA.10165.4.p1;Parent=LSTA.10165.4.p1
LSTA.10165.4	transdecoder	three_prime_UTR	751	1247	.	+	.	ID=LSTA.10165.4.p1.utr3p1;Parent=LSTA.10165.4.p1
LSTA.10169.1	transdecoder	gene	1	2518	.	+	.	ID=GENE.LSTA.10169.1~~LSTA.10169.1.p1;Name=ORF%20type%3A5prime_partial%20len%3A832%20%28%2B%29%2Cscore%3D180.18%2Clcl%7CNW_013279212.1_prot_XP_013077296.1_14877%7C45.349%7C3.25e-37%2CTSP_1%7CPF00090.19%7C1.3e%2B03%2CTSP_1%7CPF00090.19%7C1.1e%2B04%2CTSP_1%7CPF00090.19%7C2.8e-07
LSTA.10169.1	transdecoder	mRNA	1	2518	.	+	.	ID=LSTA.10169.1.p1;Parent=GENE.LSTA.10169.1~~LSTA.10169.1.p1;Name=ORF%20type%3A5prime_partial%20len%3A832%20%28%2B%29%2Cscore%3D180.18%2Clcl%7CNW_013279212.1_prot_XP_013077296.1_14877%7C45.349%7C3.25e-37%2CTSP_1%7CPF00090.19%7C1.3e%2B03%2CTSP_1%7CPF00090.19%7C1.1e%2B04%2CTSP_1%7CPF00090.19%7C2.8e-07
LSTA.10169.1	transdecoder	exon	1	2518	.	+	.	ID=LSTA.10169.1.p1.exon1;Parent=LSTA.10169.1.p1
LSTA.10169.1	transdecoder	CDS	3	2498	.	+	0	ID=cds.LSTA.10169.1.p1;Parent=LSTA.10169.1.p1
LSTA.10169.1	transdecoder	three_prime_UTR	2499	2518	.	+	.	ID=LSTA.10169.1.p1.utr3p1;Parent=LSTA.10169.1.p1
LSTA.10170.1	transdecoder	gene	1	2590	.	+	.	ID=GENE.LSTA.10170.1~~LSTA.10170.1.p1;Name=ORF%20type%3Acomplete%20len%3A366%20%28%2B%29%2Cscore%3D76.62%2Clcl%7CNW_013516765.1_prot_XP_013064288.1_35874%7C24.194%7C4.00e-08%2CbZIP_1%7CPF00170.21%7C0.024%2CbZIP_1%7CPF00170.21%7C3.7e%2B02%2CThioredoxin_3%7CPF13192.6%7C5.9e%2B03%2CThioredoxin_3%7CPF13192.6%7C0.32%2CHAUS-augmin3%7CPF14932.6%7C0.34%2CDivIC%7CPF04977.15%7C0.065%2CDivIC%7CPF04977.15%7C…
LSTA.10170.1	transdecoder	mRNA	1	2590	.	+	.	ID=LSTA.10170.1.p1;Parent=GENE.LSTA.10170.1~~LSTA.10170.1.p1;Name=ORF%20type%3Acomplete%20len%3A366%20%28%2B%29%2Cscore%3D76.62%2Clcl%7CNW_013516765.1_prot_XP_013064288.1_35874%7C24.194%7C4.00e-08%2CbZIP_1%7CPF00170.21%7C0.024%2CbZIP_1%7CPF00170.21%7C3.7e%2B02%2CThioredoxin_3%7CPF13192.6%7C5.9e%2B03%2CThioredoxin_3%7CPF13192.6%7C0.32%2CHAUS-augmin3%7CPF14932.6%7C0.34%2CDivIC%7CPF04977.15%7C0.065%…
LSTA.10170.1	transdecoder	five_prime_UTR	1	151	.	+	.	ID=LSTA.10170.1.p1.utr5p1;Parent=LSTA.10170.1.p1
LSTA.10170.1	transdecoder	exon	1	2590	.	+	.	ID=LSTA.10170.1.p1.exon1;Parent=LSTA.10170.1.p1
LSTA.10170.1	transdecoder	CDS	152	1249	.	+	0	ID=cds.LSTA.10170.1.p1;Parent=LSTA.10170.1.p1
LSTA.10170.1	transdecoder	three_prime_UTR	1250	2590	.	+	.	ID=LSTA.10170.1.p1.utr3p1;Parent=LSTA.10170.1.p1
LSTA.10171.1	transdecoder	gene	1	3968	.	+	.	ID=GENE.LSTA.10171.1~~LSTA.10171.1.p2;Name=ORF%20type%3Acomplete%20len%3A277%20%28%2B%29%2Cscore%3D73.93%2Clcl%7CNW_004798584.1_prot_XP_005112597.2_26355%7C76.812%7C7.56e-159%2CWBS_methylT%7CPF12589.8%7C1.1e%2B04%2CWBS_methylT%7CPF12589.8%7C1.2e-16%2CMethyltransf_11%7CPF08241.12%7C1.9e-12%2CMethyltransf_25%7CPF13649.6%7C2.3e-12%2CMethyltransf_31%7CPF13847.6%7C9.9e-07%2CMethyltransf_12%7CPF08242.1…
LSTA.10171.1	transdecoder	mRNA	1	3968	.	+	.	ID=LSTA.10171.1.p2;Parent=GENE.LSTA.10171.1~~LSTA.10171.1.p2;Name=ORF%20type%3Acomplete%20len%3A277%20%28%2B%29%2Cscore%3D73.93%2Clcl%7CNW_004798584.1_prot_XP_005112597.2_26355%7C76.812%7C7.56e-159%2CWBS_methylT%7CPF12589.8%7C1.1e%2B04%2CWBS_methylT%7CPF12589.8%7C1.2e-16%2CMethyltransf_11%7CPF08241.12%7C1.9e-12%2CMethyltransf_25%7CPF13649.6%7C2.3e-12%2CMethyltransf_31%7CPF13847.6%7C9.9e-07%2CMeth…
LSTA.10171.1	transdecoder	five_prime_UTR	1	53	.	+	.	ID=LSTA.10171.1.p2.utr5p1;Parent=LSTA.10171.1.p2
LSTA.10171.1	transdecoder	exon	1	3968	.	+	.	ID=LSTA.10171.1.p2.exon1;Parent=LSTA.10171.1.p2
LSTA.10171.1	transdecoder	CDS	54	884	.	+	0	ID=cds.LSTA.10171.1.p2;Parent=LSTA.10171.1.p2
LSTA.10171.1	transdecoder	three_prime_UTR	885	3968	.	+	.	ID=LSTA.10171.1.p2.utr3p1;Parent=LSTA.10171.1.p2
LSTA.10171.1	transdecoder	gene	1	3968	.	-	.	ID=GENE.LSTA.10171.1~~LSTA.10171.1.p1;Name=ORF%20type%3Acomplete%20len%3A366%20%28-%29%2Cscore%3D76.62%2Clcl%7CNW_013516765.1_prot_XP_013064288.1_35874%7C24.194%7C4.00e-08%2CbZIP_1%7CPF00170.21%7C0.024%2CbZIP_1%7CPF00170.21%7C3.7e%2B02%2CThioredoxin_3%7CPF13192.6%7C5.9e%2B03%2CThioredoxin_3%7CPF13192.6%7C0.32%2CHAUS-augmin3%7CPF14932.6%7C0.34%2CDivIC%7CPF04977.15%7C0.065%2CDivIC%7CPF04977.15%7C3.…
LSTA.10171.1	transdecoder	mRNA	1	3968	.	-	.	ID=LSTA.10171.1.p1;Parent=GENE.LSTA.10171.1~~LSTA.10171.1.p1;Name=ORF%20type%3Acomplete%20len%3A366%20%28-%29%2Cscore%3D76.62%2Clcl%7CNW_013516765.1_prot_XP_013064288.1_35874%7C24.194%7C4.00e-08%2CbZIP_1%7CPF00170.21%7C0.024%2CbZIP_1%7CPF00170.21%7C3.7e%2B02%2CThioredoxin_3%7CPF13192.6%7C5.9e%2B03%2CThioredoxin_3%7CPF13192.6%7C0.32%2CHAUS-augmin3%7CPF14932.6%7C0.34%2CDivIC%7CPF04977.15%7C0.065%2C…
LSTA.10171.1	transdecoder	five_prime_UTR	3851	3968	.	-	.	ID=LSTA.10171.1.p1.utr5p1;Parent=LSTA.10171.1.p1
LSTA.10171.1	transdecoder	exon	1	3968	.	-	.	ID=LSTA.10171.1.p1.exon1;Parent=LSTA.10171.1.p1
LSTA.10171.1	transdecoder	CDS	2753	3850	.	-	0	ID=cds.LSTA.10171.1.p1;Parent=LSTA.10171.1.p1
LSTA.10171.1	transdecoder	three_prime_UTR	1	2752	.	-	.	ID=LSTA.10171.1.p1.utr3p1;Parent=LSTA.10171.1.p1
LSTA.10172.1	transdecoder	gene	1	4405	.	+	.	ID=GENE.LSTA.10172.1~~LSTA.10172.1.p1;Name=ORF%20type%3A5prime_partial%20len%3A260%20%28%2B%29%2Cscore%3D48.67%2Clcl%7CNW_013193963.1_prot_XP_013067784.1_6422%7C55.731%7C4.68e-97%2CCHB_HEX_C%7CPF03174.13%7C6.6e-21%2CGlyco_hydro_20%7CPF00728.22%7C1.7e-16%2CBNR%7CPF02012.20%7C0.076
LSTA.10172.1	transdecoder	mRNA	1	4405	.	+	.	ID=LSTA.10172.1.p1;Parent=GENE.LSTA.10172.1~~LSTA.10172.1.p1;Name=ORF%20type%3A5prime_partial%20len%3A260%20%28%2B%29%2Cscore%3D48.67%2Clcl%7CNW_013193963.1_prot_XP_013067784.1_6422%7C55.731%7C4.68e-97%2CCHB_HEX_C%7CPF03174.13%7C6.6e-21%2CGlyco_hydro_20%7CPF00728.22%7C1.7e-16%2CBNR%7CPF02012.20%7C0.076
LSTA.10172.1	transdecoder	exon	1	4405	.	+	.	ID=LSTA.10172.1.p1.exon1;Parent=LSTA.10172.1.p1
LSTA.10172.1	transdecoder	CDS	3	782	.	+	0	ID=cds.LSTA.10172.1.p1;Parent=LSTA.10172.1.p1
LSTA.10172.1	transdecoder	three_prime_UTR	783	4405	.	+	.	ID=LSTA.10172.1.p1.utr3p1;Parent=LSTA.10172.1.p1
LSTA.10174.1	transdecoder	gene	1	326	.	+	.	ID=GENE.LSTA.10174.1~~LSTA.10174.1.p1;Name=ORF%20type%3Ainternal%20len%3A109%20%28%2B%29%2Cscore%3D11.46
LSTA.10174.1	transdecoder	mRNA	1	326	.	+	.	ID=LSTA.10174.1.p1;Parent=GENE.LSTA.10174.1~~LSTA.10174.1.p1;Name=ORF%20type%3Ainternal%20len%3A109%20%28%2B%29%2Cscore%3D11.46
LSTA.10174.1	transdecoder	exon	1	326	.	+	.	ID=LSTA.10174.1.p1.exon1;Parent=LSTA.10174.1.p1
LSTA.10174.1	transdecoder	CDS	2	325	.	+	0	ID=cds.LSTA.10174.1.p1;Parent=LSTA.10174.1.p1
LSTA.10178.1	transdecoder	gene	1	3772	.	+	.	ID=GENE.LSTA.10178.1~~LSTA.10178.1.p1;Name=ORF%20type%3Acomplete%20len%3A235%20%28%2B%29%2Cscore%3D53.24%2Clcl%7CNW_013193274.1_prot_XP_013066646.1_573%7C85.897%7C4.03e-121%2CGRAM%7CPF02893.20%7C8.1e-14%2CVps36_ESCRT-II%7CPF11605.8%7C0.00025%2CbPH_3%7CPF14470.6%7C0.036
LSTA.10178.1	transdecoder	mRNA	1	3772	.	+	.	ID=LSTA.10178.1.p1;Parent=GENE.LSTA.10178.1~~LSTA.10178.1.p1;Name=ORF%20type%3Acomplete%20len%3A235%20%28%2B%29%2Cscore%3D53.24%2Clcl%7CNW_013193274.1_prot_XP_013066646.1_573%7C85.897%7C4.03e-121%2CGRAM%7CPF02893.20%7C8.1e-14%2CVps36_ESCRT-II%7CPF11605.8%7C0.00025%2CbPH_3%7CPF14470.6%7C0.036
LSTA.10178.1	transdecoder	five_prime_UTR	1	367	.	+	.	ID=LSTA.10178.1.p1.utr5p1;Parent=LSTA.10178.1.p1
LSTA.10178.1	transdecoder	exon	1	3772	.	+	.	ID=LSTA.10178.1.p1.exon1;Parent=LSTA.10178.1.p1
LSTA.10178.1	transdecoder	CDS	368	1072	.	+	0	ID=cds.LSTA.10178.1.p1;Parent=LSTA.10178.1.p1
LSTA.10178.1	transdecoder	three_prime_UTR	1073	3772	.	+	.	ID=LSTA.10178.1.p1.utr3p1;Parent=LSTA.10178.1.p1
LSTA.10178.2	transdecoder	gene	1	3711	.	+	.	ID=GENE.LSTA.10178.2~~LSTA.10178.2.p1;Name=ORF%20type%3Acomplete%20len%3A235%20%28%2B%29%2Cscore%3D53.24%2Clcl%7CNW_013193274.1_prot_XP_013066646.1_573%7C85.897%7C4.03e-121%2CGRAM%7CPF02893.20%7C8.1e-14%2CVps36_ESCRT-II%7CPF11605.8%7C0.00025%2CbPH_3%7CPF14470.6%7C0.036
LSTA.10178.2	transdecoder	mRNA	1	3711	.	+	.	ID=LSTA.10178.2.p1;Parent=GENE.LSTA.10178.2~~LSTA.10178.2.p1;Name=ORF%20type%3Acomplete%20len%3A235%20%28%2B%29%2Cscore%3D53.24%2Clcl%7CNW_013193274.1_prot_XP_013066646.1_573%7C85.897%7C4.03e-121%2CGRAM%7CPF02893.20%7C8.1e-14%2CVps36_ESCRT-II%7CPF11605.8%7C0.00025%2CbPH_3%7CPF14470.6%7C0.036
LSTA.10178.2	transdecoder	five_prime_UTR	1	367	.	+	.	ID=LSTA.10178.2.p1.utr5p1;Parent=LSTA.10178.2.p1
LSTA.10178.2	transdecoder	exon	1	3711	.	+	.	ID=LSTA.10178.2.p1.exon1;Parent=LSTA.10178.2.p1
LSTA.10178.2	transdecoder	CDS	368	1072	.	+	0	ID=cds.LSTA.10178.2.p1;Parent=LSTA.10178.2.p1
LSTA.10178.2	transdecoder	three_prime_UTR	1073	3711	.	+	.	ID=LSTA.10178.2.p1.utr3p1;Parent=LSTA.10178.2.p1
LSTA.10178.3	transdecoder	gene	1	3682	.	+	.	ID=GENE.LSTA.10178.3~~LSTA.10178.3.p1;Name=ORF%20type%3Acomplete%20len%3A235%20%28%2B%29%2Cscore%3D53.24%2Clcl%7CNW_013193274.1_prot_XP_013066646.1_573%7C85.897%7C4.03e-121%2CGRAM%7CPF02893.20%7C8.1e-14%2CVps36_ESCRT-II%7CPF11605.8%7C0.00025%2CbPH_3%7CPF14470.6%7C0.036
LSTA.10178.3	transdecoder	mRNA	1	3682	.	+	.	ID=LSTA.10178.3.p1;Parent=GENE.LSTA.10178.3~~LSTA.10178.3.p1;Name=ORF%20type%3Acomplete%20len%3A235%20%28%2B%29%2Cscore%3D53.24%2Clcl%7CNW_013193274.1_prot_XP_013066646.1_573%7C85.897%7C4.03e-121%2CGRAM%7CPF02893.20%7C8.1e-14%2CVps36_ESCRT-II%7CPF11605.8%7C0.00025%2CbPH_3%7CPF14470.6%7C0.036
LSTA.10178.3	transdecoder	five_prime_UTR	1	367	.	+	.	ID=LSTA.10178.3.p1.utr5p1;Parent=LSTA.10178.3.p1
LSTA.10178.3	transdecoder	exon	1	3682	.	+	.	ID=LSTA.10178.3.p1.exon1;Parent=LSTA.10178.3.p1
LSTA.10178.3	transdecoder	CDS	368	1072	.	+	0	ID=cds.LSTA.10178.3.p1;Parent=LSTA.10178.3.p1
LSTA.10178.3	transdecoder	three_prime_UTR	1073	3682	.	+	.	ID=LSTA.10178.3.p1.utr3p1;Parent=LSTA.10178.3.p1
LSTA.10180.1	transdecoder	gene	1	2250	.	+	.	ID=GENE.LSTA.10180.1~~LSTA.10180.1.p1;Name=ORF%20type%3Acomplete%20len%3A231%20%28%2B%29%2Cscore%3D43.92%2Clcl%7CNW_013193274.1_prot_XP_013066681.1_572%7C84.444%7C6.55e-135%2CMgtE%7CPF01769.16%7C0.011%2CDUF4383%7CPF14325.6%7C0.01%2CBacA%7CPF02673.18%7C0.0098%2CPex14_N%7CPF04695.13%7C0.049%2CMGC-24%7CPF05283.11%7C0.93%2CMGC-24%7CPF05283.11%7C2.7e%2B02%2CPox_A14%7CPF05767.12%7C0.17%2CPhage_holin_3_…
LSTA.10180.1	transdecoder	mRNA	1	2250	.	+	.	ID=LSTA.10180.1.p1;Parent=GENE.LSTA.10180.1~~LSTA.10180.1.p1;Name=ORF%20type%3Acomplete%20len%3A231%20%28%2B%29%2Cscore%3D43.92%2Clcl%7CNW_013193274.1_prot_XP_013066681.1_572%7C84.444%7C6.55e-135%2CMgtE%7CPF01769.16%7C0.011%2CDUF4383%7CPF14325.6%7C0.01%2CBacA%7CPF02673.18%7C0.0098%2CPex14_N%7CPF04695.13%7C0.049%2CMGC-24%7CPF05283.11%7C0.93%2CMGC-24%7CPF05283.11%7C2.7e%2B02%2CPox_A14%7CPF05767.12%…
LSTA.10180.1	transdecoder	five_prime_UTR	1	1032	.	+	.	ID=LSTA.10180.1.p1.utr5p1;Parent=LSTA.10180.1.p1
LSTA.10180.1	transdecoder	exon	1	2250	.	+	.	ID=LSTA.10180.1.p1.exon1;Parent=LSTA.10180.1.p1
LSTA.10180.1	transdecoder	CDS	1033	1725	.	+	0	ID=cds.LSTA.10180.1.p1;Parent=LSTA.10180.1.p1
LSTA.10180.1	transdecoder	three_prime_UTR	1726	2250	.	+	.	ID=LSTA.10180.1.p1.utr3p1;Parent=LSTA.10180.1.p1
LSTA.10181.1	transdecoder	gene	1	2414	.	+	.	ID=GENE.LSTA.10181.1~~LSTA.10181.1.p1;Name=ORF%20type%3A5prime_partial%20len%3A104%20%28%2B%29%2Cscore%3D7.24%2Clcl%7CNW_008708698.1_prot_XP_009053456.1_9857%7C43.836%7C1.52e-15%2Clcl%7CNW_008708698.1_prot_XP_009053456.1_9857%7C43.836%7C1.52e-15%2Clcl%7CNW_008708698.1_prot_XP_009053456.1_9857%7C42.254%7C2.06e-14%2Clcl%7CNW_008708698.1_prot_XP_009053456.1_9857%7C42.466%7C2.17e-14%2Clcl%7CNW_008708…
LSTA.10181.1	transdecoder	mRNA	1	2414	.	+	.	ID=LSTA.10181.1.p1;Parent=GENE.LSTA.10181.1~~LSTA.10181.1.p1;Name=ORF%20type%3A5prime_partial%20len%3A104%20%28%2B%29%2Cscore%3D7.24%2Clcl%7CNW_008708698.1_prot_XP_009053456.1_9857%7C43.836%7C1.52e-15%2Clcl%7CNW_008708698.1_prot_XP_009053456.1_9857%7C43.836%7C1.52e-15%2Clcl%7CNW_008708698.1_prot_XP_009053456.1_9857%7C42.254%7C2.06e-14%2Clcl%7CNW_008708698.1_prot_XP_009053456.1_9857%7C42.466%7C2.1…
LSTA.10181.1	transdecoder	exon	1	2414	.	+	.	ID=LSTA.10181.1.p1.exon1;Parent=LSTA.10181.1.p1
LSTA.10181.1	transdecoder	CDS	1	312	.	+	0	ID=cds.LSTA.10181.1.p1;Parent=LSTA.10181.1.p1
LSTA.10181.1	transdecoder	three_prime_UTR	313	2414	.	+	.	ID=LSTA.10181.1.p1.utr3p1;Parent=LSTA.10181.1.p1
LSTA.10182.1	transdecoder	gene	1	4801	.	+	.	ID=GENE.LSTA.10182.1~~LSTA.10182.1.p1;Name=ORF%20type%3Acomplete%20len%3A115%20%28%2B%29%2Cscore%3D4.09%2CPhage_head_chap%7CPF11113.8%7C2.6e%2B02%2CPhage_head_chap%7CPF11113.8%7C2.1e%2B02%2CPhage_head_chap%7CPF11113.8%7C1.6e%2B02%2CPhage_head_chap%7CPF11113.8%7C1.1e%2B02
LSTA.10182.1	transdecoder	mRNA	1	4801	.	+	.	ID=LSTA.10182.1.p1;Parent=GENE.LSTA.10182.1~~LSTA.10182.1.p1;Name=ORF%20type%3Acomplete%20len%3A115%20%28%2B%29%2Cscore%3D4.09%2CPhage_head_chap%7CPF11113.8%7C2.6e%2B02%2CPhage_head_chap%7CPF11113.8%7C2.1e%2B02%2CPhage_head_chap%7CPF11113.8%7C1.6e%2B02%2CPhage_head_chap%7CPF11113.8%7C1.1e%2B02
LSTA.10182.1	transdecoder	five_prime_UTR	1	3487	.	+	.	ID=LSTA.10182.1.p1.utr5p1;Parent=LSTA.10182.1.p1
LSTA.10182.1	transdecoder	exon	1	4801	.	+	.	ID=LSTA.10182.1.p1.exon1;Parent=LSTA.10182.1.p1
LSTA.10182.1	transdecoder	CDS	3488	3832	.	+	0	ID=cds.LSTA.10182.1.p1;Parent=LSTA.10182.1.p1
LSTA.10182.1	transdecoder	three_prime_UTR	3833	4801	.	+	.	ID=LSTA.10182.1.p1.utr3p1;Parent=LSTA.10182.1.p1
LSTA.10184.1	transdecoder	gene	1	7731	.	+	.	ID=GENE.LSTA.10184.1~~LSTA.10184.1.p1;Name=ORF%20type%3Acomplete%20len%3A737%20%28%2B%29%2Cscore%3D160.34%2Clcl%7CNW_013193276.1_prot_XP_013067139.1_619%7C77.410%7C0.0%2CRhomboid%7CPF01694.22%7C1.9e%2B02%2CRhomboid%7CPF01694.22%7C3e-31
LSTA.10184.1	transdecoder	mRNA	1	7731	.	+	.	ID=LSTA.10184.1.p1;Parent=GENE.LSTA.10184.1~~LSTA.10184.1.p1;Name=ORF%20type%3Acomplete%20len%3A737%20%28%2B%29%2Cscore%3D160.34%2Clcl%7CNW_013193276.1_prot_XP_013067139.1_619%7C77.410%7C0.0%2CRhomboid%7CPF01694.22%7C1.9e%2B02%2CRhomboid%7CPF01694.22%7C3e-31
LSTA.10184.1	transdecoder	five_prime_UTR	1	196	.	+	.	ID=LSTA.10184.1.p1.utr5p1;Parent=LSTA.10184.1.p1
LSTA.10184.1	transdecoder	exon	1	7731	.	+	.	ID=LSTA.10184.1.p1.exon1;Parent=LSTA.10184.1.p1
LSTA.10184.1	transdecoder	CDS	197	2407	.	+	0	ID=cds.LSTA.10184.1.p1;Parent=LSTA.10184.1.p1
LSTA.10184.1	transdecoder	three_prime_UTR	2408	7731	.	+	.	ID=LSTA.10184.1.p1.utr3p1;Parent=LSTA.10184.1.p1
LSTA.10188.1	transdecoder	gene	1	5156	.	+	.	ID=GENE.LSTA.10188.1~~LSTA.10188.1.p1;Name=ORF%20type%3Acomplete%20len%3A117%20%28%2B%29%2Cscore%3D18.66%2CCytadhesin_P30%7CPF07271.11%7C0.11%2CDUF872%7CPF05915.12%7C15%2CDUF872%7CPF05915.12%7C37%2CPhage_holin_3_6%7CPF07332.11%7C1.2%2CPhage_holin_3_6%7CPF07332.11%7C1.8e%2B03%2CNeurokinin_B%7CPF03823.14%7C1.6e%2B03%2CNeurokinin_B%7CPF03823.14%7C0.27
LSTA.10188.1	transdecoder	mRNA	1	5156	.	+	.	ID=LSTA.10188.1.p1;Parent=GENE.LSTA.10188.1~~LSTA.10188.1.p1;Name=ORF%20type%3Acomplete%20len%3A117%20%28%2B%29%2Cscore%3D18.66%2CCytadhesin_P30%7CPF07271.11%7C0.11%2CDUF872%7CPF05915.12%7C15%2CDUF872%7CPF05915.12%7C37%2CPhage_holin_3_6%7CPF07332.11%7C1.2%2CPhage_holin_3_6%7CPF07332.11%7C1.8e%2B03%2CNeurokinin_B%7CPF03823.14%7C1.6e%2B03%2CNeurokinin_B%7CPF03823.14%7C0.27
LSTA.10188.1	transdecoder	five_prime_UTR	1	1314	.	+	.	ID=LSTA.10188.1.p1.utr5p1;Parent=LSTA.10188.1.p1
LSTA.10188.1	transdecoder	exon	1	5156	.	+	.	ID=LSTA.10188.1.p1.exon1;Parent=LSTA.10188.1.p1
LSTA.10188.1	transdecoder	CDS	1315	1665	.	+	0	ID=cds.LSTA.10188.1.p1;Parent=LSTA.10188.1.p1
LSTA.10188.1	transdecoder	three_prime_UTR	1666	5156	.	+	.	ID=LSTA.10188.1.p1.utr3p1;Parent=LSTA.10188.1.p1
LSTA.1019.1	transdecoder	gene	1	3201	.	+	.	ID=GENE.LSTA.1019.1~~LSTA.1019.1.p1;Name=ORF%20type%3Acomplete%20len%3A133%20%28%2B%29%2Cscore%3D12.60%2CKRTAP%7CPF11759.8%7C86
LSTA.1019.1	transdecoder	mRNA	1	3201	.	+	.	ID=LSTA.1019.1.p1;Parent=GENE.LSTA.1019.1~~LSTA.1019.1.p1;Name=ORF%20type%3Acomplete%20len%3A133%20%28%2B%29%2Cscore%3D12.60%2CKRTAP%7CPF11759.8%7C86
LSTA.1019.1	transdecoder	five_prime_UTR	1	1167	.	+	.	ID=LSTA.1019.1.p1.utr5p1;Parent=LSTA.1019.1.p1
LSTA.1019.1	transdecoder	exon	1	3201	.	+	.	ID=LSTA.1019.1.p1.exon1;Parent=LSTA.1019.1.p1
LSTA.1019.1	transdecoder	CDS	1168	1566	.	+	0	ID=cds.LSTA.1019.1.p1;Parent=LSTA.1019.1.p1
LSTA.1019.1	transdecoder	three_prime_UTR	1567	3201	.	+	.	ID=LSTA.1019.1.p1.utr3p1;Parent=LSTA.1019.1.p1
LSTA.10190.1	transdecoder	gene	1	3498	.	+	.	ID=GENE.LSTA.10190.1~~LSTA.10190.1.p1;Name=ORF%20type%3Acomplete%20len%3A832%20%28%2B%29%2Cscore%3D229.91%2Clcl%7CNW_013194135.1_prot_XP_013069254.1_7740%7C71.239%7C0.0%2CCadherin_C%7CPF01049.17%7C2.2e-44%2CLaminin_G_2%7CPF02210.24%7C4.8e-22%2CLaminin_G_2%7CPF02210.24%7C4.2e-18%2CLaminin_G_1%7CPF00054.23%7C2.7e-16%2CLaminin_G_1%7CPF00054.23%7C8.4e-13%2CEGF%7CPF00008.27%7C0.00084%2CEGF%7CPF00008.2…
LSTA.10190.1	transdecoder	mRNA	1	3498	.	+	.	ID=LSTA.10190.1.p1;Parent=GENE.LSTA.10190.1~~LSTA.10190.1.p1;Name=ORF%20type%3Acomplete%20len%3A832%20%28%2B%29%2Cscore%3D229.91%2Clcl%7CNW_013194135.1_prot_XP_013069254.1_7740%7C71.239%7C0.0%2CCadherin_C%7CPF01049.17%7C2.2e-44%2CLaminin_G_2%7CPF02210.24%7C4.8e-22%2CLaminin_G_2%7CPF02210.24%7C4.2e-18%2CLaminin_G_1%7CPF00054.23%7C2.7e-16%2CLaminin_G_1%7CPF00054.23%7C8.4e-13%2CEGF%7CPF00008.27%7C0.…
LSTA.10190.1	transdecoder	five_prime_UTR	1	258	.	+	.	ID=LSTA.10190.1.p1.utr5p1;Parent=LSTA.10190.1.p1
LSTA.10190.1	transdecoder	exon	1	3498	.	+	.	ID=LSTA.10190.1.p1.exon1;Parent=LSTA.10190.1.p1
LSTA.10190.1	transdecoder	CDS	259	2754	.	+	0	ID=cds.LSTA.10190.1.p1;Parent=LSTA.10190.1.p1
LSTA.10190.1	transdecoder	three_prime_UTR	2755	3498	.	+	.	ID=LSTA.10190.1.p1.utr3p1;Parent=LSTA.10190.1.p1
LSTA.10191.1	transdecoder	gene	1	817	.	+	.	ID=GENE.LSTA.10191.1~~LSTA.10191.1.p1;Name=ORF%20type%3A5prime_partial%20len%3A203%20%28%2B%29%2Cscore%3D21.56%2Clcl%7CNW_011936998.1_prot_XP_011451618.1_30394%7C46.829%7C1.55e-53%2CRT_RNaseH_2%7CPF17919.1%7C1.1e-34%2CRT_RNaseH%7CPF17917.1%7C2.2e-33%2CRhoGEF%7CPF00621.20%7C23%2CRhoGEF%7CPF00621.20%7C0.045
LSTA.10191.1	transdecoder	mRNA	1	817	.	+	.	ID=LSTA.10191.1.p1;Parent=GENE.LSTA.10191.1~~LSTA.10191.1.p1;Name=ORF%20type%3A5prime_partial%20len%3A203%20%28%2B%29%2Cscore%3D21.56%2Clcl%7CNW_011936998.1_prot_XP_011451618.1_30394%7C46.829%7C1.55e-53%2CRT_RNaseH_2%7CPF17919.1%7C1.1e-34%2CRT_RNaseH%7CPF17917.1%7C2.2e-33%2CRhoGEF%7CPF00621.20%7C23%2CRhoGEF%7CPF00621.20%7C0.045
LSTA.10191.1	transdecoder	exon	1	817	.	+	.	ID=LSTA.10191.1.p1.exon1;Parent=LSTA.10191.1.p1
LSTA.10191.1	transdecoder	CDS	2	610	.	+	0	ID=cds.LSTA.10191.1.p1;Parent=LSTA.10191.1.p1
LSTA.10191.1	transdecoder	three_prime_UTR	611	817	.	+	.	ID=LSTA.10191.1.p1.utr3p1;Parent=LSTA.10191.1.p1
LSTA.10192.1	transdecoder	gene	1	1914	.	+	.	ID=GENE.LSTA.10192.1~~LSTA.10192.1.p1;Name=ORF%20type%3Acomplete%20len%3A394%20%28%2B%29%2Cscore%3D84.53%2Clcl%7CNW_013395339.1_prot_XP_013083539.1_20419%7C92.366%7C0.0%2CIBR%7CPF01485.21%7C9.8e%2B02%2CIBR%7CPF01485.21%7C1.2e-12%2CIBR%7CPF01485.21%7C5.1e-08
LSTA.10192.1	transdecoder	mRNA	1	1914	.	+	.	ID=LSTA.10192.1.p1;Parent=GENE.LSTA.10192.1~~LSTA.10192.1.p1;Name=ORF%20type%3Acomplete%20len%3A394%20%28%2B%29%2Cscore%3D84.53%2Clcl%7CNW_013395339.1_prot_XP_013083539.1_20419%7C92.366%7C0.0%2CIBR%7CPF01485.21%7C9.8e%2B02%2CIBR%7CPF01485.21%7C1.2e-12%2CIBR%7CPF01485.21%7C5.1e-08
LSTA.10192.1	transdecoder	five_prime_UTR	1	730	.	+	.	ID=LSTA.10192.1.p1.utr5p1;Parent=LSTA.10192.1.p1
LSTA.10192.1	transdecoder	exon	1	1914	.	+	.	ID=LSTA.10192.1.p1.exon1;Parent=LSTA.10192.1.p1
LSTA.10192.1	transdecoder	CDS	731	1912	.	+	0	ID=cds.LSTA.10192.1.p1;Parent=LSTA.10192.1.p1
LSTA.10193.1	transdecoder	gene	1	8340	.	-	.	ID=GENE.LSTA.10193.1~~LSTA.10193.1.p2;Name=ORF%20type%3Acomplete%20len%3A103%20%28-%29%2Cscore%3D9.25
LSTA.10193.1	transdecoder	mRNA	1	8340	.	-	.	ID=LSTA.10193.1.p2;Parent=GENE.LSTA.10193.1~~LSTA.10193.1.p2;Name=ORF%20type%3Acomplete%20len%3A103%20%28-%29%2Cscore%3D9.25
LSTA.10193.1	transdecoder	five_prime_UTR	4588	8340	.	-	.	ID=LSTA.10193.1.p2.utr5p1;Parent=LSTA.10193.1.p2
LSTA.10193.1	transdecoder	exon	1	8340	.	-	.	ID=LSTA.10193.1.p2.exon1;Parent=LSTA.10193.1.p2
LSTA.10193.1	transdecoder	CDS	4279	4587	.	-	0	ID=cds.LSTA.10193.1.p2;Parent=LSTA.10193.1.p2
LSTA.10193.1	transdecoder	three_prime_UTR	1	4278	.	-	.	ID=LSTA.10193.1.p2.utr3p1;Parent=LSTA.10193.1.p2
LSTA.10193.1	transdecoder	gene	1	8340	.	+	.	ID=GENE.LSTA.10193.1~~LSTA.10193.1.p1;Name=ORF%20type%3Acomplete%20len%3A613%20%28%2B%29%2Cscore%3D172.92%2Clcl%7CNW_013395339.1_prot_XP_013083539.1_20419%7C54.306%7C1.72e-156
LSTA.10193.1	transdecoder	mRNA	1	8340	.	+	.	ID=LSTA.10193.1.p1;Parent=GENE.LSTA.10193.1~~LSTA.10193.1.p1;Name=ORF%20type%3Acomplete%20len%3A613%20%28%2B%29%2Cscore%3D172.92%2Clcl%7CNW_013395339.1_prot_XP_013083539.1_20419%7C54.306%7C1.72e-156
LSTA.10193.1	transdecoder	five_prime_UTR	1	106	.	+	.	ID=LSTA.10193.1.p1.utr5p1;Parent=LSTA.10193.1.p1
LSTA.10193.1	transdecoder	exon	1	8340	.	+	.	ID=LSTA.10193.1.p1.exon1;Parent=LSTA.10193.1.p1
LSTA.10193.1	transdecoder	CDS	107	1945	.	+	0	ID=cds.LSTA.10193.1.p1;Parent=LSTA.10193.1.p1
LSTA.10193.1	transdecoder	three_prime_UTR	1946	8340	.	+	.	ID=LSTA.10193.1.p1.utr3p1;Parent=LSTA.10193.1.p1
LSTA.10194.1	transdecoder	gene	1	6836	.	+	.	ID=GENE.LSTA.10194.1~~LSTA.10194.1.p1;Name=ORF%20type%3Acomplete%20len%3A664%20%28%2B%29%2Cscore%3D189.00%2Clcl%7CNW_013395339.1_prot_XP_013083543.1_20420%7C80.844%7C0.0%2CYTH%7CPF04146.15%7C3.3e%2B03%2CYTH%7CPF04146.15%7C1.3e-45
LSTA.10194.1	transdecoder	mRNA	1	6836	.	+	.	ID=LSTA.10194.1.p1;Parent=GENE.LSTA.10194.1~~LSTA.10194.1.p1;Name=ORF%20type%3Acomplete%20len%3A664%20%28%2B%29%2Cscore%3D189.00%2Clcl%7CNW_013395339.1_prot_XP_013083543.1_20420%7C80.844%7C0.0%2CYTH%7CPF04146.15%7C3.3e%2B03%2CYTH%7CPF04146.15%7C1.3e-45
LSTA.10194.1	transdecoder	five_prime_UTR	1	179	.	+	.	ID=LSTA.10194.1.p1.utr5p1;Parent=LSTA.10194.1.p1
LSTA.10194.1	transdecoder	exon	1	6836	.	+	.	ID=LSTA.10194.1.p1.exon1;Parent=LSTA.10194.1.p1
LSTA.10194.1	transdecoder	CDS	180	2171	.	+	0	ID=cds.LSTA.10194.1.p1;Parent=LSTA.10194.1.p1
LSTA.10194.1	transdecoder	three_prime_UTR	2172	6836	.	+	.	ID=LSTA.10194.1.p1.utr3p1;Parent=LSTA.10194.1.p1
LSTA.10198.1	transdecoder	gene	1	3096	.	+	.	ID=GENE.LSTA.10198.1~~LSTA.10198.1.p1;Name=ORF%20type%3Acomplete%20len%3A337%20%28%2B%29%2Cscore%3D77.61%2Clcl%7CNW_013435574.1_prot_XP_013090993.1_27044%7C88.690%7C0.0%2CRibophorin_II%7CPF05817.14%7C3.9e-136%2CDUF2861%7CPF11060.8%7C2.1%2CDUF2861%7CPF11060.8%7C1.9e%2B02%2CPhage_sheath_1N%7CPF17481.2%7C0.38
LSTA.10198.1	transdecoder	mRNA	1	3096	.	+	.	ID=LSTA.10198.1.p1;Parent=GENE.LSTA.10198.1~~LSTA.10198.1.p1;Name=ORF%20type%3Acomplete%20len%3A337%20%28%2B%29%2Cscore%3D77.61%2Clcl%7CNW_013435574.1_prot_XP_013090993.1_27044%7C88.690%7C0.0%2CRibophorin_II%7CPF05817.14%7C3.9e-136%2CDUF2861%7CPF11060.8%7C2.1%2CDUF2861%7CPF11060.8%7C1.9e%2B02%2CPhage_sheath_1N%7CPF17481.2%7C0.38
LSTA.10198.1	transdecoder	five_prime_UTR	1	1095	.	+	.	ID=LSTA.10198.1.p1.utr5p1;Parent=LSTA.10198.1.p1
LSTA.10198.1	transdecoder	exon	1	3096	.	+	.	ID=LSTA.10198.1.p1.exon1;Parent=LSTA.10198.1.p1
LSTA.10198.1	transdecoder	CDS	1096	2106	.	+	0	ID=cds.LSTA.10198.1.p1;Parent=LSTA.10198.1.p1
LSTA.10198.1	transdecoder	three_prime_UTR	2107	3096	.	+	.	ID=LSTA.10198.1.p1.utr3p1;Parent=LSTA.10198.1.p1
LSTA.10198.2	transdecoder	gene	1	3096	.	+	.	ID=GENE.LSTA.10198.2~~LSTA.10198.2.p1;Name=ORF%20type%3Acomplete%20len%3A337%20%28%2B%29%2Cscore%3D77.61%2Clcl%7CNW_013435574.1_prot_XP_013090993.1_27044%7C88.690%7C0.0%2CRibophorin_II%7CPF05817.14%7C3.9e-136%2CDUF2861%7CPF11060.8%7C2.1%2CDUF2861%7CPF11060.8%7C1.9e%2B02%2CPhage_sheath_1N%7CPF17481.2%7C0.38
LSTA.10198.2	transdecoder	mRNA	1	3096	.	+	.	ID=LSTA.10198.2.p1;Parent=GENE.LSTA.10198.2~~LSTA.10198.2.p1;Name=ORF%20type%3Acomplete%20len%3A337%20%28%2B%29%2Cscore%3D77.61%2Clcl%7CNW_013435574.1_prot_XP_013090993.1_27044%7C88.690%7C0.0%2CRibophorin_II%7CPF05817.14%7C3.9e-136%2CDUF2861%7CPF11060.8%7C2.1%2CDUF2861%7CPF11060.8%7C1.9e%2B02%2CPhage_sheath_1N%7CPF17481.2%7C0.38
LSTA.10198.2	transdecoder	five_prime_UTR	1	1095	.	+	.	ID=LSTA.10198.2.p1.utr5p1;Parent=LSTA.10198.2.p1
LSTA.10198.2	transdecoder	exon	1	3096	.	+	.	ID=LSTA.10198.2.p1.exon1;Parent=LSTA.10198.2.p1
LSTA.10198.2	transdecoder	CDS	1096	2106	.	+	0	ID=cds.LSTA.10198.2.p1;Parent=LSTA.10198.2.p1
LSTA.10198.2	transdecoder	three_prime_UTR	2107	3096	.	+	.	ID=LSTA.10198.2.p1.utr3p1;Parent=LSTA.10198.2.p1
LSTA.10198.3	transdecoder	gene	1	3096	.	+	.	ID=GENE.LSTA.10198.3~~LSTA.10198.3.p1;Name=ORF%20type%3Acomplete%20len%3A337%20%28%2B%29%2Cscore%3D77.61%2Clcl%7CNW_013435574.1_prot_XP_013090993.1_27044%7C88.690%7C0.0%2CRibophorin_II%7CPF05817.14%7C3.9e-136%2CDUF2861%7CPF11060.8%7C2.1%2CDUF2861%7CPF11060.8%7C1.9e%2B02%2CPhage_sheath_1N%7CPF17481.2%7C0.38
LSTA.10198.3	transdecoder	mRNA	1	3096	.	+	.	ID=LSTA.10198.3.p1;Parent=GENE.LSTA.10198.3~~LSTA.10198.3.p1;Name=ORF%20type%3Acomplete%20len%3A337%20%28%2B%29%2Cscore%3D77.61%2Clcl%7CNW_013435574.1_prot_XP_013090993.1_27044%7C88.690%7C0.0%2CRibophorin_II%7CPF05817.14%7C3.9e-136%2CDUF2861%7CPF11060.8%7C2.1%2CDUF2861%7CPF11060.8%7C1.9e%2B02%2CPhage_sheath_1N%7CPF17481.2%7C0.38
LSTA.10198.3	transdecoder	five_prime_UTR	1	1095	.	+	.	ID=LSTA.10198.3.p1.utr5p1;Parent=LSTA.10198.3.p1
LSTA.10198.3	transdecoder	exon	1	3096	.	+	.	ID=LSTA.10198.3.p1.exon1;Parent=LSTA.10198.3.p1
LSTA.10198.3	transdecoder	CDS	1096	2106	.	+	0	ID=cds.LSTA.10198.3.p1;Parent=LSTA.10198.3.p1
LSTA.10198.3	transdecoder	three_prime_UTR	2107	3096	.	+	.	ID=LSTA.10198.3.p1.utr3p1;Parent=LSTA.10198.3.p1
LSTA.10198.4	transdecoder	gene	1	3096	.	+	.	ID=GENE.LSTA.10198.4~~LSTA.10198.4.p1;Name=ORF%20type%3Acomplete%20len%3A337%20%28%2B%29%2Cscore%3D77.61%2Clcl%7CNW_013435574.1_prot_XP_013090993.1_27044%7C88.690%7C0.0%2CRibophorin_II%7CPF05817.14%7C3.9e-136%2CDUF2861%7CPF11060.8%7C2.1%2CDUF2861%7CPF11060.8%7C1.9e%2B02%2CPhage_sheath_1N%7CPF17481.2%7C0.38
LSTA.10198.4	transdecoder	mRNA	1	3096	.	+	.	ID=LSTA.10198.4.p1;Parent=GENE.LSTA.10198.4~~LSTA.10198.4.p1;Name=ORF%20type%3Acomplete%20len%3A337%20%28%2B%29%2Cscore%3D77.61%2Clcl%7CNW_013435574.1_prot_XP_013090993.1_27044%7C88.690%7C0.0%2CRibophorin_II%7CPF05817.14%7C3.9e-136%2CDUF2861%7CPF11060.8%7C2.1%2CDUF2861%7CPF11060.8%7C1.9e%2B02%2CPhage_sheath_1N%7CPF17481.2%7C0.38
LSTA.10198.4	transdecoder	five_prime_UTR	1	1095	.	+	.	ID=LSTA.10198.4.p1.utr5p1;Parent=LSTA.10198.4.p1
LSTA.10198.4	transdecoder	exon	1	3096	.	+	.	ID=LSTA.10198.4.p1.exon1;Parent=LSTA.10198.4.p1
LSTA.10198.4	transdecoder	CDS	1096	2106	.	+	0	ID=cds.LSTA.10198.4.p1;Parent=LSTA.10198.4.p1
LSTA.10198.4	transdecoder	three_prime_UTR	2107	3096	.	+	.	ID=LSTA.10198.4.p1.utr3p1;Parent=LSTA.10198.4.p1
LSTA.10198.5	transdecoder	gene	1	3200	.	+	.	ID=GENE.LSTA.10198.5~~LSTA.10198.5.p1;Name=ORF%20type%3Acomplete%20len%3A337%20%28%2B%29%2Cscore%3D77.61%2Clcl%7CNW_013435574.1_prot_XP_013090993.1_27044%7C88.690%7C0.0%2CRibophorin_II%7CPF05817.14%7C3.9e-136%2CDUF2861%7CPF11060.8%7C2.1%2CDUF2861%7CPF11060.8%7C1.9e%2B02%2CPhage_sheath_1N%7CPF17481.2%7C0.38
LSTA.10198.5	transdecoder	mRNA	1	3200	.	+	.	ID=LSTA.10198.5.p1;Parent=GENE.LSTA.10198.5~~LSTA.10198.5.p1;Name=ORF%20type%3Acomplete%20len%3A337%20%28%2B%29%2Cscore%3D77.61%2Clcl%7CNW_013435574.1_prot_XP_013090993.1_27044%7C88.690%7C0.0%2CRibophorin_II%7CPF05817.14%7C3.9e-136%2CDUF2861%7CPF11060.8%7C2.1%2CDUF2861%7CPF11060.8%7C1.9e%2B02%2CPhage_sheath_1N%7CPF17481.2%7C0.38
LSTA.10198.5	transdecoder	five_prime_UTR	1	1095	.	+	.	ID=LSTA.10198.5.p1.utr5p1;Parent=LSTA.10198.5.p1
LSTA.10198.5	transdecoder	exon	1	3200	.	+	.	ID=LSTA.10198.5.p1.exon1;Parent=LSTA.10198.5.p1
LSTA.10198.5	transdecoder	CDS	1096	2106	.	+	0	ID=cds.LSTA.10198.5.p1;Parent=LSTA.10198.5.p1
LSTA.10198.5	transdecoder	three_prime_UTR	2107	3200	.	+	.	ID=LSTA.10198.5.p1.utr3p1;Parent=LSTA.10198.5.p1
LSTA.10198.6	transdecoder	gene	1	3126	.	+	.	ID=GENE.LSTA.10198.6~~LSTA.10198.6.p1;Name=ORF%20type%3Acomplete%20len%3A340%20%28%2B%29%2Cscore%3D75.79%2Clcl%7CNW_013435574.1_prot_XP_013090993.1_27044%7C88.554%7C0.0%2CRibophorin_II%7CPF05817.14%7C4e-136%2CDUF2861%7CPF11060.8%7C2.1%2CDUF2861%7CPF11060.8%7C2e%2B02%2CPhage_sheath_1N%7CPF17481.2%7C0.39
LSTA.10198.6	transdecoder	mRNA	1	3126	.	+	.	ID=LSTA.10198.6.p1;Parent=GENE.LSTA.10198.6~~LSTA.10198.6.p1;Name=ORF%20type%3Acomplete%20len%3A340%20%28%2B%29%2Cscore%3D75.79%2Clcl%7CNW_013435574.1_prot_XP_013090993.1_27044%7C88.554%7C0.0%2CRibophorin_II%7CPF05817.14%7C4e-136%2CDUF2861%7CPF11060.8%7C2.1%2CDUF2861%7CPF11060.8%7C2e%2B02%2CPhage_sheath_1N%7CPF17481.2%7C0.39
LSTA.10198.6	transdecoder	five_prime_UTR	1	1095	.	+	.	ID=LSTA.10198.6.p1.utr5p1;Parent=LSTA.10198.6.p1
LSTA.10198.6	transdecoder	exon	1	3126	.	+	.	ID=LSTA.10198.6.p1.exon1;Parent=LSTA.10198.6.p1
LSTA.10198.6	transdecoder	CDS	1096	2115	.	+	0	ID=cds.LSTA.10198.6.p1;Parent=LSTA.10198.6.p1
LSTA.10198.6	transdecoder	three_prime_UTR	2116	3126	.	+	.	ID=LSTA.10198.6.p1.utr3p1;Parent=LSTA.10198.6.p1
LSTA.10199.1	transdecoder	gene	1	1042	.	+	.	ID=GENE.LSTA.10199.1~~LSTA.10199.1.p1;Name=ORF%20type%3A3prime_partial%20len%3A264%20%28%2B%29%2Cscore%3D66.18%2Clcl%7CNC_035780.1_prot_XP_022317605.1_3923%7C53.612%7C1.53e-101%2CMethyltransf_12%7CPF08242.12%7C0.038%2CMethyltransf_31%7CPF13847.6%7C0.052
LSTA.10199.1	transdecoder	mRNA	1	1042	.	+	.	ID=LSTA.10199.1.p1;Parent=GENE.LSTA.10199.1~~LSTA.10199.1.p1;Name=ORF%20type%3A3prime_partial%20len%3A264%20%28%2B%29%2Cscore%3D66.18%2Clcl%7CNC_035780.1_prot_XP_022317605.1_3923%7C53.612%7C1.53e-101%2CMethyltransf_12%7CPF08242.12%7C0.038%2CMethyltransf_31%7CPF13847.6%7C0.052
LSTA.10199.1	transdecoder	five_prime_UTR	1	253	.	+	.	ID=LSTA.10199.1.p1.utr5p1;Parent=LSTA.10199.1.p1
LSTA.10199.1	transdecoder	exon	1	1042	.	+	.	ID=LSTA.10199.1.p1.exon1;Parent=LSTA.10199.1.p1
LSTA.10199.1	transdecoder	CDS	254	1042	.	+	0	ID=cds.LSTA.10199.1.p1;Parent=LSTA.10199.1.p1
LSTA.10199.2	transdecoder	gene	1	940	.	+	.	ID=GENE.LSTA.10199.2~~LSTA.10199.2.p1;Name=ORF%20type%3A3prime_partial%20len%3A264%20%28%2B%29%2Cscore%3D66.18%2Clcl%7CNC_035780.1_prot_XP_022317605.1_3923%7C53.612%7C1.53e-101%2CMethyltransf_12%7CPF08242.12%7C0.038%2CMethyltransf_31%7CPF13847.6%7C0.052
LSTA.10199.2	transdecoder	mRNA	1	940	.	+	.	ID=LSTA.10199.2.p1;Parent=GENE.LSTA.10199.2~~LSTA.10199.2.p1;Name=ORF%20type%3A3prime_partial%20len%3A264%20%28%2B%29%2Cscore%3D66.18%2Clcl%7CNC_035780.1_prot_XP_022317605.1_3923%7C53.612%7C1.53e-101%2CMethyltransf_12%7CPF08242.12%7C0.038%2CMethyltransf_31%7CPF13847.6%7C0.052
LSTA.10199.2	transdecoder	five_prime_UTR	1	151	.	+	.	ID=LSTA.10199.2.p1.utr5p1;Parent=LSTA.10199.2.p1
LSTA.10199.2	transdecoder	exon	1	940	.	+	.	ID=LSTA.10199.2.p1.exon1;Parent=LSTA.10199.2.p1
LSTA.10199.2	transdecoder	CDS	152	940	.	+	0	ID=cds.LSTA.10199.2.p1;Parent=LSTA.10199.2.p1
LSTA.102.1	transdecoder	gene	1	7540	.	+	.	ID=GENE.LSTA.102.1~~LSTA.102.1.p1;Name=ORF%20type%3Acomplete%20len%3A547%20%28%2B%29%2Cscore%3D61.73%2Clcl%7CNW_013482776.1_prot_XP_013095700.1_31198%7C60.989%7C0.0%2CDEAD%7CPF00270.29%7C9.3e-34%2CHelicase_C%7CPF00271.31%7C1.3e-28%2CResIII%7CPF04851.15%7C5e%2B03%2CResIII%7CPF04851.15%7C0.0057%2CResIII%7CPF04851.15%7C7e%2B03%2CAAA_22%7CPF13401.6%7C8
LSTA.102.1	transdecoder	mRNA	1	7540	.	+	.	ID=LSTA.102.1.p1;Parent=GENE.LSTA.102.1~~LSTA.102.1.p1;Name=ORF%20type%3Acomplete%20len%3A547%20%28%2B%29%2Cscore%3D61.73%2Clcl%7CNW_013482776.1_prot_XP_013095700.1_31198%7C60.989%7C0.0%2CDEAD%7CPF00270.29%7C9.3e-34%2CHelicase_C%7CPF00271.31%7C1.3e-28%2CResIII%7CPF04851.15%7C5e%2B03%2CResIII%7CPF04851.15%7C0.0057%2CResIII%7CPF04851.15%7C7e%2B03%2CAAA_22%7CPF13401.6%7C8
LSTA.102.1	transdecoder	five_prime_UTR	1	169	.	+	.	ID=LSTA.102.1.p1.utr5p1;Parent=LSTA.102.1.p1
LSTA.102.1	transdecoder	exon	1	7540	.	+	.	ID=LSTA.102.1.p1.exon1;Parent=LSTA.102.1.p1
LSTA.102.1	transdecoder	CDS	170	1810	.	+	0	ID=cds.LSTA.102.1.p1;Parent=LSTA.102.1.p1
LSTA.102.1	transdecoder	three_prime_UTR	1811	7540	.	+	.	ID=LSTA.102.1.p1.utr3p1;Parent=LSTA.102.1.p1
LSTA.1020.1	transdecoder	gene	1	3616	.	+	.	ID=GENE.LSTA.1020.1~~LSTA.1020.1.p1;Name=ORF%20type%3Acomplete%20len%3A524%20%28%2B%29%2Cscore%3D158.13%2Clcl%7CNW_013503641.1_prot_XP_013062489.1_34285%7C69.714%7C0.0%2CDUF773%7CPF05600.12%7C1.2e-153%2CXkdW%7CPF09636.10%7C22%2CXkdW%7CPF09636.10%7C0.34%2CMamL-1%7CPF09596.10%7C9.4e%2B03%2CMamL-1%7CPF09596.10%7C0.064%2CMamL-1%7CPF09596.10%7C8.5e%2B03%2COxidored_nitro%7CPF00148.19%7C0.2%2C60KD_IMP%7…
LSTA.1020.1	transdecoder	mRNA	1	3616	.	+	.	ID=LSTA.1020.1.p1;Parent=GENE.LSTA.1020.1~~LSTA.1020.1.p1;Name=ORF%20type%3Acomplete%20len%3A524%20%28%2B%29%2Cscore%3D158.13%2Clcl%7CNW_013503641.1_prot_XP_013062489.1_34285%7C69.714%7C0.0%2CDUF773%7CPF05600.12%7C1.2e-153%2CXkdW%7CPF09636.10%7C22%2CXkdW%7CPF09636.10%7C0.34%2CMamL-1%7CPF09596.10%7C9.4e%2B03%2CMamL-1%7CPF09596.10%7C0.064%2CMamL-1%7CPF09596.10%7C8.5e%2B03%2COxidored_nitro%7CPF00148…
LSTA.1020.1	transdecoder	five_prime_UTR	1	255	.	+	.	ID=LSTA.1020.1.p1.utr5p1;Parent=LSTA.1020.1.p1
LSTA.1020.1	transdecoder	exon	1	3616	.	+	.	ID=LSTA.1020.1.p1.exon1;Parent=LSTA.1020.1.p1
LSTA.1020.1	transdecoder	CDS	256	1827	.	+	0	ID=cds.LSTA.1020.1.p1;Parent=LSTA.1020.1.p1
LSTA.1020.1	transdecoder	three_prime_UTR	1828	3616	.	+	.	ID=LSTA.1020.1.p1.utr3p1;Parent=LSTA.1020.1.p1
LSTA.1020.2	transdecoder	gene	1	4028	.	+	.	ID=GENE.LSTA.1020.2~~LSTA.1020.2.p1;Name=ORF%20type%3Acomplete%20len%3A524%20%28%2B%29%2Cscore%3D158.13%2Clcl%7CNW_013503641.1_prot_XP_013062489.1_34285%7C69.714%7C0.0%2CDUF773%7CPF05600.12%7C1.2e-153%2CXkdW%7CPF09636.10%7C22%2CXkdW%7CPF09636.10%7C0.34%2CMamL-1%7CPF09596.10%7C9.4e%2B03%2CMamL-1%7CPF09596.10%7C0.064%2CMamL-1%7CPF09596.10%7C8.5e%2B03%2COxidored_nitro%7CPF00148.19%7C0.2%2C60KD_IMP%7…
LSTA.1020.2	transdecoder	mRNA	1	4028	.	+	.	ID=LSTA.1020.2.p1;Parent=GENE.LSTA.1020.2~~LSTA.1020.2.p1;Name=ORF%20type%3Acomplete%20len%3A524%20%28%2B%29%2Cscore%3D158.13%2Clcl%7CNW_013503641.1_prot_XP_013062489.1_34285%7C69.714%7C0.0%2CDUF773%7CPF05600.12%7C1.2e-153%2CXkdW%7CPF09636.10%7C22%2CXkdW%7CPF09636.10%7C0.34%2CMamL-1%7CPF09596.10%7C9.4e%2B03%2CMamL-1%7CPF09596.10%7C0.064%2CMamL-1%7CPF09596.10%7C8.5e%2B03%2COxidored_nitro%7CPF00148…
LSTA.1020.2	transdecoder	five_prime_UTR	1	667	.	+	.	ID=LSTA.1020.2.p1.utr5p1;Parent=LSTA.1020.2.p1
LSTA.1020.2	transdecoder	exon	1	4028	.	+	.	ID=LSTA.1020.2.p1.exon1;Parent=LSTA.1020.2.p1
LSTA.1020.2	transdecoder	CDS	668	2239	.	+	0	ID=cds.LSTA.1020.2.p1;Parent=LSTA.1020.2.p1
LSTA.1020.2	transdecoder	three_prime_UTR	2240	4028	.	+	.	ID=LSTA.1020.2.p1.utr3p1;Parent=LSTA.1020.2.p1
LSTA.1020.3	transdecoder	gene	1	3453	.	+	.	ID=GENE.LSTA.1020.3~~LSTA.1020.3.p1;Name=ORF%20type%3Acomplete%20len%3A524%20%28%2B%29%2Cscore%3D158.13%2Clcl%7CNW_013503641.1_prot_XP_013062489.1_34285%7C69.714%7C0.0%2CDUF773%7CPF05600.12%7C1.2e-153%2CXkdW%7CPF09636.10%7C22%2CXkdW%7CPF09636.10%7C0.34%2CMamL-1%7CPF09596.10%7C9.4e%2B03%2CMamL-1%7CPF09596.10%7C0.064%2CMamL-1%7CPF09596.10%7C8.5e%2B03%2COxidored_nitro%7CPF00148.19%7C0.2%2C60KD_IMP%7…
LSTA.1020.3	transdecoder	mRNA	1	3453	.	+	.	ID=LSTA.1020.3.p1;Parent=GENE.LSTA.1020.3~~LSTA.1020.3.p1;Name=ORF%20type%3Acomplete%20len%3A524%20%28%2B%29%2Cscore%3D158.13%2Clcl%7CNW_013503641.1_prot_XP_013062489.1_34285%7C69.714%7C0.0%2CDUF773%7CPF05600.12%7C1.2e-153%2CXkdW%7CPF09636.10%7C22%2CXkdW%7CPF09636.10%7C0.34%2CMamL-1%7CPF09596.10%7C9.4e%2B03%2CMamL-1%7CPF09596.10%7C0.064%2CMamL-1%7CPF09596.10%7C8.5e%2B03%2COxidored_nitro%7CPF00148…
LSTA.1020.3	transdecoder	five_prime_UTR	1	151	.	+	.	ID=LSTA.1020.3.p1.utr5p1;Parent=LSTA.1020.3.p1
LSTA.1020.3	transdecoder	exon	1	3453	.	+	.	ID=LSTA.1020.3.p1.exon1;Parent=LSTA.1020.3.p1
LSTA.1020.3	transdecoder	CDS	152	1723	.	+	0	ID=cds.LSTA.1020.3.p1;Parent=LSTA.1020.3.p1
LSTA.1020.3	transdecoder	three_prime_UTR	1724	3453	.	+	.	ID=LSTA.1020.3.p1.utr3p1;Parent=LSTA.1020.3.p1
LSTA.10200.1	transdecoder	gene	1	1097	.	-	.	ID=GENE.LSTA.10200.1~~LSTA.10200.1.p1;Name=ORF%20type%3A5prime_partial%20len%3A107%20%28-%29%2Cscore%3D25.10%2Clcl%7CNW_013194039.1_prot_XP_013068405.1_6989%7C63.158%7C1.89e-18
LSTA.10200.1	transdecoder	mRNA	1	1097	.	-	.	ID=LSTA.10200.1.p1;Parent=GENE.LSTA.10200.1~~LSTA.10200.1.p1;Name=ORF%20type%3A5prime_partial%20len%3A107%20%28-%29%2Cscore%3D25.10%2Clcl%7CNW_013194039.1_prot_XP_013068405.1_6989%7C63.158%7C1.89e-18
LSTA.10200.1	transdecoder	exon	1	1097	.	-	.	ID=LSTA.10200.1.p1.exon1;Parent=LSTA.10200.1.p1
LSTA.10200.1	transdecoder	CDS	777	1097	.	-	0	ID=cds.LSTA.10200.1.p1;Parent=LSTA.10200.1.p1
LSTA.10200.1	transdecoder	three_prime_UTR	1	776	.	-	.	ID=LSTA.10200.1.p1.utr3p1;Parent=LSTA.10200.1.p1
LSTA.10202.1	transdecoder	gene	1	4230	.	+	.	ID=GENE.LSTA.10202.1~~LSTA.10202.1.p1;Name=ORF%20type%3A5prime_partial%20len%3A955%20%28%2B%29%2Cscore%3D300.83%2Clcl%7CNW_004797791.1_prot_XP_005106294.1_19422%7C54.267%7C0.0%2CDRY_EERY%7CPF09750.9%7C5.2e-30%2CDRY_EERY%7CPF09750.9%7C1.8e%2B04%2CDRY_EERY%7CPF09750.9%7C1.8e%2B03%2CDRY_EERY%7CPF09750.9%7C1.4e%2B04%2CDRY_EERY%7CPF09750.9%7C1.8e%2B04%2CSurp%7CPF01805.20%7C5.1e-13%2CSurp%7CPF01805.20%…
LSTA.10202.1	transdecoder	mRNA	1	4230	.	+	.	ID=LSTA.10202.1.p1;Parent=GENE.LSTA.10202.1~~LSTA.10202.1.p1;Name=ORF%20type%3A5prime_partial%20len%3A955%20%28%2B%29%2Cscore%3D300.83%2Clcl%7CNW_004797791.1_prot_XP_005106294.1_19422%7C54.267%7C0.0%2CDRY_EERY%7CPF09750.9%7C5.2e-30%2CDRY_EERY%7CPF09750.9%7C1.8e%2B04%2CDRY_EERY%7CPF09750.9%7C1.8e%2B03%2CDRY_EERY%7CPF09750.9%7C1.4e%2B04%2CDRY_EERY%7CPF09750.9%7C1.8e%2B04%2CSurp%7CPF01805.20%7C5.1e-…
LSTA.10202.1	transdecoder	exon	1	4230	.	+	.	ID=LSTA.10202.1.p1.exon1;Parent=LSTA.10202.1.p1
LSTA.10202.1	transdecoder	CDS	2	2866	.	+	0	ID=cds.LSTA.10202.1.p1;Parent=LSTA.10202.1.p1
LSTA.10202.1	transdecoder	three_prime_UTR	2867	4230	.	+	.	ID=LSTA.10202.1.p1.utr3p1;Parent=LSTA.10202.1.p1
LSTA.10202.2	transdecoder	gene	1	4265	.	+	.	ID=GENE.LSTA.10202.2~~LSTA.10202.2.p1;Name=ORF%20type%3Acomplete%20len%3A800%20%28%2B%29%2Cscore%3D265.77%2Clcl%7CNW_013524158.1_prot_XP_013065148.1_36630%7C66.715%7C0.0%2CSurp%7CPF01805.20%7C4.1e-13%2CSurp%7CPF01805.20%7C1.7e-13%2CSR-25%7CPF10500.9%7C0.0088%2CSR-25%7CPF10500.9%7C8.7%2CSR-25%7CPF10500.9%7C9.8e%2B02%2CSR-25%7CPF10500.9%7C1.2e%2B02%2CSR-25%7CPF10500.9%7C6.5e%2B02%2CDUF2718%7CPF1091…
LSTA.10202.2	transdecoder	mRNA	1	4265	.	+	.	ID=LSTA.10202.2.p1;Parent=GENE.LSTA.10202.2~~LSTA.10202.2.p1;Name=ORF%20type%3Acomplete%20len%3A800%20%28%2B%29%2Cscore%3D265.77%2Clcl%7CNW_013524158.1_prot_XP_013065148.1_36630%7C66.715%7C0.0%2CSurp%7CPF01805.20%7C4.1e-13%2CSurp%7CPF01805.20%7C1.7e-13%2CSR-25%7CPF10500.9%7C0.0088%2CSR-25%7CPF10500.9%7C8.7%2CSR-25%7CPF10500.9%7C9.8e%2B02%2CSR-25%7CPF10500.9%7C1.2e%2B02%2CSR-25%7CPF10500.9%7C6.5e%…
LSTA.10202.2	transdecoder	five_prime_UTR	1	501	.	+	.	ID=LSTA.10202.2.p1.utr5p1;Parent=LSTA.10202.2.p1
LSTA.10202.2	transdecoder	exon	1	4265	.	+	.	ID=LSTA.10202.2.p1.exon1;Parent=LSTA.10202.2.p1
LSTA.10202.2	transdecoder	CDS	502	2901	.	+	0	ID=cds.LSTA.10202.2.p1;Parent=LSTA.10202.2.p1
LSTA.10202.2	transdecoder	three_prime_UTR	2902	4265	.	+	.	ID=LSTA.10202.2.p1.utr3p1;Parent=LSTA.10202.2.p1
LSTA.10202.2	transdecoder	gene	1	4265	.	+	.	ID=GENE.LSTA.10202.2~~LSTA.10202.2.p3;Name=ORF%20type%3A5prime_partial%20len%3A116%20%28%2B%29%2Cscore%3D19.42%2Clcl%7CNW_004797791.1_prot_XP_005106294.1_19422%7C77.419%7C6.14e-31%2CDRY_EERY%7CPF09750.9%7C2.2e-12%2CDUF4550%7CPF15084.6%7C0.026
LSTA.10202.2	transdecoder	mRNA	1	4265	.	+	.	ID=LSTA.10202.2.p3;Parent=GENE.LSTA.10202.2~~LSTA.10202.2.p3;Name=ORF%20type%3A5prime_partial%20len%3A116%20%28%2B%29%2Cscore%3D19.42%2Clcl%7CNW_004797791.1_prot_XP_005106294.1_19422%7C77.419%7C6.14e-31%2CDRY_EERY%7CPF09750.9%7C2.2e-12%2CDUF4550%7CPF15084.6%7C0.026
LSTA.10202.2	transdecoder	exon	1	4265	.	+	.	ID=LSTA.10202.2.p3.exon1;Parent=LSTA.10202.2.p3
LSTA.10202.2	transdecoder	CDS	2	349	.	+	0	ID=cds.LSTA.10202.2.p3;Parent=LSTA.10202.2.p3
LSTA.10202.2	transdecoder	three_prime_UTR	350	4265	.	+	.	ID=LSTA.10202.2.p3.utr3p1;Parent=LSTA.10202.2.p3
LSTA.10202.3	transdecoder	gene	1	6404	.	+	.	ID=GENE.LSTA.10202.3~~LSTA.10202.3.p1;Name=ORF%20type%3Acomplete%20len%3A800%20%28%2B%29%2Cscore%3D265.77%2Clcl%7CNW_013524158.1_prot_XP_013065148.1_36630%7C66.715%7C0.0%2CSurp%7CPF01805.20%7C4.1e-13%2CSurp%7CPF01805.20%7C1.7e-13%2CSR-25%7CPF10500.9%7C0.0088%2CSR-25%7CPF10500.9%7C8.7%2CSR-25%7CPF10500.9%7C9.8e%2B02%2CSR-25%7CPF10500.9%7C1.2e%2B02%2CSR-25%7CPF10500.9%7C6.5e%2B02%2CDUF2718%7CPF1091…
LSTA.10202.3	transdecoder	mRNA	1	6404	.	+	.	ID=LSTA.10202.3.p1;Parent=GENE.LSTA.10202.3~~LSTA.10202.3.p1;Name=ORF%20type%3Acomplete%20len%3A800%20%28%2B%29%2Cscore%3D265.77%2Clcl%7CNW_013524158.1_prot_XP_013065148.1_36630%7C66.715%7C0.0%2CSurp%7CPF01805.20%7C4.1e-13%2CSurp%7CPF01805.20%7C1.7e-13%2CSR-25%7CPF10500.9%7C0.0088%2CSR-25%7CPF10500.9%7C8.7%2CSR-25%7CPF10500.9%7C9.8e%2B02%2CSR-25%7CPF10500.9%7C1.2e%2B02%2CSR-25%7CPF10500.9%7C6.5e%…
LSTA.10202.3	transdecoder	five_prime_UTR	1	2640	.	+	.	ID=LSTA.10202.3.p1.utr5p1;Parent=LSTA.10202.3.p1
LSTA.10202.3	transdecoder	exon	1	6404	.	+	.	ID=LSTA.10202.3.p1.exon1;Parent=LSTA.10202.3.p1
LSTA.10202.3	transdecoder	CDS	2641	5040	.	+	0	ID=cds.LSTA.10202.3.p1;Parent=LSTA.10202.3.p1
LSTA.10202.3	transdecoder	three_prime_UTR	5041	6404	.	+	.	ID=LSTA.10202.3.p1.utr3p1;Parent=LSTA.10202.3.p1
LSTA.10202.3	transdecoder	gene	1	6404	.	+	.	ID=GENE.LSTA.10202.3~~LSTA.10202.3.p3;Name=ORF%20type%3A5prime_partial%20len%3A113%20%28%2B%29%2Cscore%3D4.92%2Clcl%7CNW_004797791.1_prot_XP_005106294.1_19422%7C77.049%7C1.41e-30%2CDRY_EERY%7CPF09750.9%7C2.1e-12%2CDUF4550%7CPF15084.6%7C0.062
LSTA.10202.3	transdecoder	mRNA	1	6404	.	+	.	ID=LSTA.10202.3.p3;Parent=GENE.LSTA.10202.3~~LSTA.10202.3.p3;Name=ORF%20type%3A5prime_partial%20len%3A113%20%28%2B%29%2Cscore%3D4.92%2Clcl%7CNW_004797791.1_prot_XP_005106294.1_19422%7C77.049%7C1.41e-30%2CDRY_EERY%7CPF09750.9%7C2.1e-12%2CDUF4550%7CPF15084.6%7C0.062
LSTA.10202.3	transdecoder	exon	1	6404	.	+	.	ID=LSTA.10202.3.p3.exon1;Parent=LSTA.10202.3.p3
LSTA.10202.3	transdecoder	CDS	3	341	.	+	0	ID=cds.LSTA.10202.3.p3;Parent=LSTA.10202.3.p3
LSTA.10202.3	transdecoder	three_prime_UTR	342	6404	.	+	.	ID=LSTA.10202.3.p3.utr3p1;Parent=LSTA.10202.3.p3
LSTA.10203.1	transdecoder	gene	1	1449	.	+	.	ID=GENE.LSTA.10203.1~~LSTA.10203.1.p2;Name=ORF%20type%3A3prime_partial%20len%3A119%20%28%2B%29%2Cscore%3D29.89%2Clcl%7CNC_037593.1_prot_XP_025091764.1_11802%7C33.654%7C1.23e-08
LSTA.10203.1	transdecoder	mRNA	1	1449	.	+	.	ID=LSTA.10203.1.p2;Parent=GENE.LSTA.10203.1~~LSTA.10203.1.p2;Name=ORF%20type%3A3prime_partial%20len%3A119%20%28%2B%29%2Cscore%3D29.89%2Clcl%7CNC_037593.1_prot_XP_025091764.1_11802%7C33.654%7C1.23e-08
LSTA.10203.1	transdecoder	five_prime_UTR	1	1095	.	+	.	ID=LSTA.10203.1.p2.utr5p1;Parent=LSTA.10203.1.p2
LSTA.10203.1	transdecoder	exon	1	1449	.	+	.	ID=LSTA.10203.1.p2.exon1;Parent=LSTA.10203.1.p2
LSTA.10203.1	transdecoder	CDS	1096	1449	.	+	0	ID=cds.LSTA.10203.1.p2;Parent=LSTA.10203.1.p2
LSTA.10203.2	transdecoder	gene	1	1054	.	+	.	ID=GENE.LSTA.10203.2~~LSTA.10203.2.p2;Name=ORF%20type%3A3prime_partial%20len%3A119%20%28%2B%29%2Cscore%3D29.89%2Clcl%7CNC_037593.1_prot_XP_025091764.1_11802%7C33.654%7C1.23e-08
LSTA.10203.2	transdecoder	mRNA	1	1054	.	+	.	ID=LSTA.10203.2.p2;Parent=GENE.LSTA.10203.2~~LSTA.10203.2.p2;Name=ORF%20type%3A3prime_partial%20len%3A119%20%28%2B%29%2Cscore%3D29.89%2Clcl%7CNC_037593.1_prot_XP_025091764.1_11802%7C33.654%7C1.23e-08
LSTA.10203.2	transdecoder	five_prime_UTR	1	700	.	+	.	ID=LSTA.10203.2.p2.utr5p1;Parent=LSTA.10203.2.p2
LSTA.10203.2	transdecoder	exon	1	1054	.	+	.	ID=LSTA.10203.2.p2.exon1;Parent=LSTA.10203.2.p2
LSTA.10203.2	transdecoder	CDS	701	1054	.	+	0	ID=cds.LSTA.10203.2.p2;Parent=LSTA.10203.2.p2
LSTA.10203.3	transdecoder	gene	1	1036	.	+	.	ID=GENE.LSTA.10203.3~~LSTA.10203.3.p2;Name=ORF%20type%3A3prime_partial%20len%3A119%20%28%2B%29%2Cscore%3D29.89%2Clcl%7CNC_037593.1_prot_XP_025091764.1_11802%7C33.654%7C1.23e-08
LSTA.10203.3	transdecoder	mRNA	1	1036	.	+	.	ID=LSTA.10203.3.p2;Parent=GENE.LSTA.10203.3~~LSTA.10203.3.p2;Name=ORF%20type%3A3prime_partial%20len%3A119%20%28%2B%29%2Cscore%3D29.89%2Clcl%7CNC_037593.1_prot_XP_025091764.1_11802%7C33.654%7C1.23e-08
LSTA.10203.3	transdecoder	five_prime_UTR	1	682	.	+	.	ID=LSTA.10203.3.p2.utr5p1;Parent=LSTA.10203.3.p2
LSTA.10203.3	transdecoder	exon	1	1036	.	+	.	ID=LSTA.10203.3.p2.exon1;Parent=LSTA.10203.3.p2
LSTA.10203.3	transdecoder	CDS	683	1036	.	+	0	ID=cds.LSTA.10203.3.p2;Parent=LSTA.10203.3.p2
LSTA.10205.1	transdecoder	gene	1	440	.	+	.	ID=GENE.LSTA.10205.1~~LSTA.10205.1.p1;Name=ORF%20type%3Ainternal%20len%3A147%20%28%2B%29%2Cscore%3D25.21%2Clcl%7CNW_013497235.1_prot_XP_013061548.1_33447%7C70.149%7C1.06e-68%2CDUF3105%7CPF11303.8%7C4.9e-28
LSTA.10205.1	transdecoder	mRNA	1	440	.	+	.	ID=LSTA.10205.1.p1;Parent=GENE.LSTA.10205.1~~LSTA.10205.1.p1;Name=ORF%20type%3Ainternal%20len%3A147%20%28%2B%29%2Cscore%3D25.21%2Clcl%7CNW_013497235.1_prot_XP_013061548.1_33447%7C70.149%7C1.06e-68%2CDUF3105%7CPF11303.8%7C4.9e-28
LSTA.10205.1	transdecoder	exon	1	440	.	+	.	ID=LSTA.10205.1.p1.exon1;Parent=LSTA.10205.1.p1
LSTA.10205.1	transdecoder	CDS	3	440	.	+	0	ID=cds.LSTA.10205.1.p1;Parent=LSTA.10205.1.p1
LSTA.10206.1	transdecoder	gene	1	2231	.	+	.	ID=GENE.LSTA.10206.1~~LSTA.10206.1.p1;Name=ORF%20type%3Acomplete%20len%3A363%20%28%2B%29%2Cscore%3D50.80%2Clcl%7CNW_013497235.1_prot_XP_013061561.1_33446%7C84.807%7C0.0%2CPS_Dcarbxylase%7CPF02666.15%7C1.1e-62
LSTA.10206.1	transdecoder	mRNA	1	2231	.	+	.	ID=LSTA.10206.1.p1;Parent=GENE.LSTA.10206.1~~LSTA.10206.1.p1;Name=ORF%20type%3Acomplete%20len%3A363%20%28%2B%29%2Cscore%3D50.80%2Clcl%7CNW_013497235.1_prot_XP_013061561.1_33446%7C84.807%7C0.0%2CPS_Dcarbxylase%7CPF02666.15%7C1.1e-62
LSTA.10206.1	transdecoder	five_prime_UTR	1	811	.	+	.	ID=LSTA.10206.1.p1.utr5p1;Parent=LSTA.10206.1.p1
LSTA.10206.1	transdecoder	exon	1	2231	.	+	.	ID=LSTA.10206.1.p1.exon1;Parent=LSTA.10206.1.p1
LSTA.10206.1	transdecoder	CDS	812	1900	.	+	0	ID=cds.LSTA.10206.1.p1;Parent=LSTA.10206.1.p1
LSTA.10206.1	transdecoder	three_prime_UTR	1901	2231	.	+	.	ID=LSTA.10206.1.p1.utr3p1;Parent=LSTA.10206.1.p1
LSTA.10206.2	transdecoder	gene	1	1735	.	+	.	ID=GENE.LSTA.10206.2~~LSTA.10206.2.p1;Name=ORF%20type%3Acomplete%20len%3A363%20%28%2B%29%2Cscore%3D50.80%2Clcl%7CNW_013497235.1_prot_XP_013061561.1_33446%7C84.807%7C0.0%2CPS_Dcarbxylase%7CPF02666.15%7C1.1e-62
LSTA.10206.2	transdecoder	mRNA	1	1735	.	+	.	ID=LSTA.10206.2.p1;Parent=GENE.LSTA.10206.2~~LSTA.10206.2.p1;Name=ORF%20type%3Acomplete%20len%3A363%20%28%2B%29%2Cscore%3D50.80%2Clcl%7CNW_013497235.1_prot_XP_013061561.1_33446%7C84.807%7C0.0%2CPS_Dcarbxylase%7CPF02666.15%7C1.1e-62
LSTA.10206.2	transdecoder	five_prime_UTR	1	315	.	+	.	ID=LSTA.10206.2.p1.utr5p1;Parent=LSTA.10206.2.p1
LSTA.10206.2	transdecoder	exon	1	1735	.	+	.	ID=LSTA.10206.2.p1.exon1;Parent=LSTA.10206.2.p1
LSTA.10206.2	transdecoder	CDS	316	1404	.	+	0	ID=cds.LSTA.10206.2.p1;Parent=LSTA.10206.2.p1
LSTA.10206.2	transdecoder	three_prime_UTR	1405	1735	.	+	.	ID=LSTA.10206.2.p1.utr3p1;Parent=LSTA.10206.2.p1
LSTA.10206.3	transdecoder	gene	1	1875	.	+	.	ID=GENE.LSTA.10206.3~~LSTA.10206.3.p1;Name=ORF%20type%3Acomplete%20len%3A363%20%28%2B%29%2Cscore%3D50.80%2Clcl%7CNW_013497235.1_prot_XP_013061561.1_33446%7C84.807%7C0.0%2CPS_Dcarbxylase%7CPF02666.15%7C1.1e-62
LSTA.10206.3	transdecoder	mRNA	1	1875	.	+	.	ID=LSTA.10206.3.p1;Parent=GENE.LSTA.10206.3~~LSTA.10206.3.p1;Name=ORF%20type%3Acomplete%20len%3A363%20%28%2B%29%2Cscore%3D50.80%2Clcl%7CNW_013497235.1_prot_XP_013061561.1_33446%7C84.807%7C0.0%2CPS_Dcarbxylase%7CPF02666.15%7C1.1e-62
LSTA.10206.3	transdecoder	five_prime_UTR	1	455	.	+	.	ID=LSTA.10206.3.p1.utr5p1;Parent=LSTA.10206.3.p1
LSTA.10206.3	transdecoder	exon	1	1875	.	+	.	ID=LSTA.10206.3.p1.exon1;Parent=LSTA.10206.3.p1
LSTA.10206.3	transdecoder	CDS	456	1544	.	+	0	ID=cds.LSTA.10206.3.p1;Parent=LSTA.10206.3.p1
LSTA.10206.3	transdecoder	three_prime_UTR	1545	1875	.	+	.	ID=LSTA.10206.3.p1.utr3p1;Parent=LSTA.10206.3.p1
LSTA.10206.4	transdecoder	gene	1	1625	.	+	.	ID=GENE.LSTA.10206.4~~LSTA.10206.4.p1;Name=ORF%20type%3Acomplete%20len%3A363%20%28%2B%29%2Cscore%3D50.80%2Clcl%7CNW_013497235.1_prot_XP_013061561.1_33446%7C84.807%7C0.0%2CPS_Dcarbxylase%7CPF02666.15%7C1.1e-62
LSTA.10206.4	transdecoder	mRNA	1	1625	.	+	.	ID=LSTA.10206.4.p1;Parent=GENE.LSTA.10206.4~~LSTA.10206.4.p1;Name=ORF%20type%3Acomplete%20len%3A363%20%28%2B%29%2Cscore%3D50.80%2Clcl%7CNW_013497235.1_prot_XP_013061561.1_33446%7C84.807%7C0.0%2CPS_Dcarbxylase%7CPF02666.15%7C1.1e-62
LSTA.10206.4	transdecoder	five_prime_UTR	1	205	.	+	.	ID=LSTA.10206.4.p1.utr5p1;Parent=LSTA.10206.4.p1
LSTA.10206.4	transdecoder	exon	1	1625	.	+	.	ID=LSTA.10206.4.p1.exon1;Parent=LSTA.10206.4.p1
LSTA.10206.4	transdecoder	CDS	206	1294	.	+	0	ID=cds.LSTA.10206.4.p1;Parent=LSTA.10206.4.p1
LSTA.10206.4	transdecoder	three_prime_UTR	1295	1625	.	+	.	ID=LSTA.10206.4.p1.utr3p1;Parent=LSTA.10206.4.p1
LSTA.10206.5	transdecoder	gene	1	1888	.	+	.	ID=GENE.LSTA.10206.5~~LSTA.10206.5.p1;Name=ORF%20type%3Acomplete%20len%3A363%20%28%2B%29%2Cscore%3D50.80%2Clcl%7CNW_013497235.1_prot_XP_013061561.1_33446%7C84.807%7C0.0%2CPS_Dcarbxylase%7CPF02666.15%7C1.1e-62
LSTA.10206.5	transdecoder	mRNA	1	1888	.	+	.	ID=LSTA.10206.5.p1;Parent=GENE.LSTA.10206.5~~LSTA.10206.5.p1;Name=ORF%20type%3Acomplete%20len%3A363%20%28%2B%29%2Cscore%3D50.80%2Clcl%7CNW_013497235.1_prot_XP_013061561.1_33446%7C84.807%7C0.0%2CPS_Dcarbxylase%7CPF02666.15%7C1.1e-62
LSTA.10206.5	transdecoder	five_prime_UTR	1	468	.	+	.	ID=LSTA.10206.5.p1.utr5p1;Parent=LSTA.10206.5.p1
LSTA.10206.5	transdecoder	exon	1	1888	.	+	.	ID=LSTA.10206.5.p1.exon1;Parent=LSTA.10206.5.p1
LSTA.10206.5	transdecoder	CDS	469	1557	.	+	0	ID=cds.LSTA.10206.5.p1;Parent=LSTA.10206.5.p1
LSTA.10206.5	transdecoder	three_prime_UTR	1558	1888	.	+	.	ID=LSTA.10206.5.p1.utr3p1;Parent=LSTA.10206.5.p1
LSTA.10206.6	transdecoder	gene	1	1786	.	+	.	ID=GENE.LSTA.10206.6~~LSTA.10206.6.p1;Name=ORF%20type%3Acomplete%20len%3A363%20%28%2B%29%2Cscore%3D50.80%2Clcl%7CNW_013497235.1_prot_XP_013061561.1_33446%7C84.807%7C0.0%2CPS_Dcarbxylase%7CPF02666.15%7C1.1e-62
LSTA.10206.6	transdecoder	mRNA	1	1786	.	+	.	ID=LSTA.10206.6.p1;Parent=GENE.LSTA.10206.6~~LSTA.10206.6.p1;Name=ORF%20type%3Acomplete%20len%3A363%20%28%2B%29%2Cscore%3D50.80%2Clcl%7CNW_013497235.1_prot_XP_013061561.1_33446%7C84.807%7C0.0%2CPS_Dcarbxylase%7CPF02666.15%7C1.1e-62
LSTA.10206.6	transdecoder	five_prime_UTR	1	366	.	+	.	ID=LSTA.10206.6.p1.utr5p1;Parent=LSTA.10206.6.p1
LSTA.10206.6	transdecoder	exon	1	1786	.	+	.	ID=LSTA.10206.6.p1.exon1;Parent=LSTA.10206.6.p1
LSTA.10206.6	transdecoder	CDS	367	1455	.	+	0	ID=cds.LSTA.10206.6.p1;Parent=LSTA.10206.6.p1
LSTA.10206.6	transdecoder	three_prime_UTR	1456	1786	.	+	.	ID=LSTA.10206.6.p1.utr3p1;Parent=LSTA.10206.6.p1
LSTA.10206.7	transdecoder	gene	1	1872	.	+	.	ID=GENE.LSTA.10206.7~~LSTA.10206.7.p1;Name=ORF%20type%3Acomplete%20len%3A363%20%28%2B%29%2Cscore%3D50.80%2Clcl%7CNW_013497235.1_prot_XP_013061561.1_33446%7C84.807%7C0.0%2CPS_Dcarbxylase%7CPF02666.15%7C1.1e-62
LSTA.10206.7	transdecoder	mRNA	1	1872	.	+	.	ID=LSTA.10206.7.p1;Parent=GENE.LSTA.10206.7~~LSTA.10206.7.p1;Name=ORF%20type%3Acomplete%20len%3A363%20%28%2B%29%2Cscore%3D50.80%2Clcl%7CNW_013497235.1_prot_XP_013061561.1_33446%7C84.807%7C0.0%2CPS_Dcarbxylase%7CPF02666.15%7C1.1e-62
LSTA.10206.7	transdecoder	five_prime_UTR	1	452	.	+	.	ID=LSTA.10206.7.p1.utr5p1;Parent=LSTA.10206.7.p1
LSTA.10206.7	transdecoder	exon	1	1872	.	+	.	ID=LSTA.10206.7.p1.exon1;Parent=LSTA.10206.7.p1
LSTA.10206.7	transdecoder	CDS	453	1541	.	+	0	ID=cds.LSTA.10206.7.p1;Parent=LSTA.10206.7.p1
LSTA.10206.7	transdecoder	three_prime_UTR	1542	1872	.	+	.	ID=LSTA.10206.7.p1.utr3p1;Parent=LSTA.10206.7.p1
LSTA.10207.1	transdecoder	gene	1	372	.	+	.	ID=GENE.LSTA.10207.1~~LSTA.10207.1.p1;Name=ORF%20type%3Ainternal%20len%3A124%20%28%2B%29%2Cscore%3D19.88%2Clcl%7CNW_004798430.1_prot_XP_005112042.1_25729%7C51.685%7C2.74e-21
LSTA.10207.1	transdecoder	mRNA	1	372	.	+	.	ID=LSTA.10207.1.p1;Parent=GENE.LSTA.10207.1~~LSTA.10207.1.p1;Name=ORF%20type%3Ainternal%20len%3A124%20%28%2B%29%2Cscore%3D19.88%2Clcl%7CNW_004798430.1_prot_XP_005112042.1_25729%7C51.685%7C2.74e-21
LSTA.10207.1	transdecoder	exon	1	372	.	+	.	ID=LSTA.10207.1.p1.exon1;Parent=LSTA.10207.1.p1
LSTA.10207.1	transdecoder	CDS	2	370	.	+	0	ID=cds.LSTA.10207.1.p1;Parent=LSTA.10207.1.p1
LSTA.10209.1	transdecoder	gene	1	3063	.	+	.	ID=GENE.LSTA.10209.1~~LSTA.10209.1.p1;Name=ORF%20type%3Acomplete%20len%3A215%20%28%2B%29%2Cscore%3D37.74%2Clcl%7CNW_013497235.1_prot_XP_013061562.1_33448%7C67.421%7C7.25e-94
LSTA.10209.1	transdecoder	mRNA	1	3063	.	+	.	ID=LSTA.10209.1.p1;Parent=GENE.LSTA.10209.1~~LSTA.10209.1.p1;Name=ORF%20type%3Acomplete%20len%3A215%20%28%2B%29%2Cscore%3D37.74%2Clcl%7CNW_013497235.1_prot_XP_013061562.1_33448%7C67.421%7C7.25e-94
LSTA.10209.1	transdecoder	five_prime_UTR	1	67	.	+	.	ID=LSTA.10209.1.p1.utr5p1;Parent=LSTA.10209.1.p1
LSTA.10209.1	transdecoder	exon	1	3063	.	+	.	ID=LSTA.10209.1.p1.exon1;Parent=LSTA.10209.1.p1
LSTA.10209.1	transdecoder	CDS	68	712	.	+	0	ID=cds.LSTA.10209.1.p1;Parent=LSTA.10209.1.p1
LSTA.10209.1	transdecoder	three_prime_UTR	713	3063	.	+	.	ID=LSTA.10209.1.p1.utr3p1;Parent=LSTA.10209.1.p1
LSTA.1021.1	transdecoder	gene	1	3596	.	+	.	ID=GENE.LSTA.1021.1~~LSTA.1021.1.p1;Name=ORF%20type%3Acomplete%20len%3A558%20%28%2B%29%2Cscore%3D137.47%2Clcl%7CNW_004797672.1_prot_XP_005104102.2_17030%7C58.635%7C0.0%2COctopine_DH%7CPF02317.17%7C0.28%2CLPD30%7CPF18850.1%7C1%2CYmgB%7CPF10798.8%7C75%2CYmgB%7CPF10798.8%7C7.7e%2B03%2CYmgB%7CPF10798.8%7C4.5%2CLPP%7CPF04728.13%7C1.8%2CLPP%7CPF04728.13%7C3.8e%2B02
LSTA.1021.1	transdecoder	mRNA	1	3596	.	+	.	ID=LSTA.1021.1.p1;Parent=GENE.LSTA.1021.1~~LSTA.1021.1.p1;Name=ORF%20type%3Acomplete%20len%3A558%20%28%2B%29%2Cscore%3D137.47%2Clcl%7CNW_004797672.1_prot_XP_005104102.2_17030%7C58.635%7C0.0%2COctopine_DH%7CPF02317.17%7C0.28%2CLPD30%7CPF18850.1%7C1%2CYmgB%7CPF10798.8%7C75%2CYmgB%7CPF10798.8%7C7.7e%2B03%2CYmgB%7CPF10798.8%7C4.5%2CLPP%7CPF04728.13%7C1.8%2CLPP%7CPF04728.13%7C3.8e%2B02
LSTA.1021.1	transdecoder	five_prime_UTR	1	117	.	+	.	ID=LSTA.1021.1.p1.utr5p1;Parent=LSTA.1021.1.p1
LSTA.1021.1	transdecoder	exon	1	3596	.	+	.	ID=LSTA.1021.1.p1.exon1;Parent=LSTA.1021.1.p1
LSTA.1021.1	transdecoder	CDS	118	1791	.	+	0	ID=cds.LSTA.1021.1.p1;Parent=LSTA.1021.1.p1
LSTA.1021.1	transdecoder	three_prime_UTR	1792	3596	.	+	.	ID=LSTA.1021.1.p1.utr3p1;Parent=LSTA.1021.1.p1
LSTA.10211.1	transdecoder	gene	1	679	.	+	.	ID=GENE.LSTA.10211.1~~LSTA.10211.1.p1;Name=ORF%20type%3A5prime_partial%20len%3A150%20%28%2B%29%2Cscore%3D32.38%2Clcl%7CNW_013211959.1_prot_XP_013072090.1_10273%7C67.883%7C1.64e-68%2CCu2_monoox_C%7CPF03712.15%7C7.5e-06
LSTA.10211.1	transdecoder	mRNA	1	679	.	+	.	ID=LSTA.10211.1.p1;Parent=GENE.LSTA.10211.1~~LSTA.10211.1.p1;Name=ORF%20type%3A5prime_partial%20len%3A150%20%28%2B%29%2Cscore%3D32.38%2Clcl%7CNW_013211959.1_prot_XP_013072090.1_10273%7C67.883%7C1.64e-68%2CCu2_monoox_C%7CPF03712.15%7C7.5e-06
LSTA.10211.1	transdecoder	exon	1	679	.	+	.	ID=LSTA.10211.1.p1.exon1;Parent=LSTA.10211.1.p1
LSTA.10211.1	transdecoder	CDS	1	450	.	+	0	ID=cds.LSTA.10211.1.p1;Parent=LSTA.10211.1.p1
LSTA.10211.1	transdecoder	three_prime_UTR	451	679	.	+	.	ID=LSTA.10211.1.p1.utr3p1;Parent=LSTA.10211.1.p1
LSTA.10215.1	transdecoder	gene	1	992	.	+	.	ID=GENE.LSTA.10215.1~~LSTA.10215.1.p1;Name=ORF%20type%3A3prime_partial%20len%3A300%20%28%2B%29%2Cscore%3D63.07%2Clcl%7CNW_004797303.1_prot_XP_012946792.1_3052%7C78.322%7C4.37e-168%2CFGGY_N%7CPF00370.21%7C2.6e-73
LSTA.10215.1	transdecoder	mRNA	1	992	.	+	.	ID=LSTA.10215.1.p1;Parent=GENE.LSTA.10215.1~~LSTA.10215.1.p1;Name=ORF%20type%3A3prime_partial%20len%3A300%20%28%2B%29%2Cscore%3D63.07%2Clcl%7CNW_004797303.1_prot_XP_012946792.1_3052%7C78.322%7C4.37e-168%2CFGGY_N%7CPF00370.21%7C2.6e-73
LSTA.10215.1	transdecoder	five_prime_UTR	1	95	.	+	.	ID=LSTA.10215.1.p1.utr5p1;Parent=LSTA.10215.1.p1
LSTA.10215.1	transdecoder	exon	1	992	.	+	.	ID=LSTA.10215.1.p1.exon1;Parent=LSTA.10215.1.p1
LSTA.10215.1	transdecoder	CDS	96	992	.	+	0	ID=cds.LSTA.10215.1.p1;Parent=LSTA.10215.1.p1
LSTA.10216.1	transdecoder	gene	1	849	.	+	.	ID=GENE.LSTA.10216.1~~LSTA.10216.1.p1;Name=ORF%20type%3A5prime_partial%20len%3A238%20%28%2B%29%2Cscore%3D71.74%2Clcl%7CNW_004797303.1_prot_XP_012946792.1_3052%7C76.087%7C5.99e-128%2CFGGY_C%7CPF02782.16%7C1.9e-51
LSTA.10216.1	transdecoder	mRNA	1	849	.	+	.	ID=LSTA.10216.1.p1;Parent=GENE.LSTA.10216.1~~LSTA.10216.1.p1;Name=ORF%20type%3A5prime_partial%20len%3A238%20%28%2B%29%2Cscore%3D71.74%2Clcl%7CNW_004797303.1_prot_XP_012946792.1_3052%7C76.087%7C5.99e-128%2CFGGY_C%7CPF02782.16%7C1.9e-51
LSTA.10216.1	transdecoder	exon	1	849	.	+	.	ID=LSTA.10216.1.p1.exon1;Parent=LSTA.10216.1.p1
LSTA.10216.1	transdecoder	CDS	2	715	.	+	0	ID=cds.LSTA.10216.1.p1;Parent=LSTA.10216.1.p1
LSTA.10216.1	transdecoder	three_prime_UTR	716	849	.	+	.	ID=LSTA.10216.1.p1.utr3p1;Parent=LSTA.10216.1.p1
LSTA.10216.2	transdecoder	gene	1	849	.	+	.	ID=GENE.LSTA.10216.2~~LSTA.10216.2.p1;Name=ORF%20type%3A5prime_partial%20len%3A238%20%28%2B%29%2Cscore%3D71.74%2Clcl%7CNW_004797303.1_prot_XP_012946792.1_3052%7C76.087%7C5.99e-128%2CFGGY_C%7CPF02782.16%7C1.9e-51
LSTA.10216.2	transdecoder	mRNA	1	849	.	+	.	ID=LSTA.10216.2.p1;Parent=GENE.LSTA.10216.2~~LSTA.10216.2.p1;Name=ORF%20type%3A5prime_partial%20len%3A238%20%28%2B%29%2Cscore%3D71.74%2Clcl%7CNW_004797303.1_prot_XP_012946792.1_3052%7C76.087%7C5.99e-128%2CFGGY_C%7CPF02782.16%7C1.9e-51
LSTA.10216.2	transdecoder	exon	1	849	.	+	.	ID=LSTA.10216.2.p1.exon1;Parent=LSTA.10216.2.p1
LSTA.10216.2	transdecoder	CDS	2	715	.	+	0	ID=cds.LSTA.10216.2.p1;Parent=LSTA.10216.2.p1
LSTA.10216.2	transdecoder	three_prime_UTR	716	849	.	+	.	ID=LSTA.10216.2.p1.utr3p1;Parent=LSTA.10216.2.p1
LSTA.10217.1	transdecoder	gene	1	1845	.	+	.	ID=GENE.LSTA.10217.1~~LSTA.10217.1.p2;Name=ORF%20type%3Acomplete%20len%3A189%20%28%2B%29%2Cscore%3D44.34%2Clcl%7CNW_008706746.1_prot_XP_009044152.1_550%7C28.378%7C2.06e-10%2Clcl%7CNW_008706746.1_prot_XP_009044152.1_550%7C27.869%7C9.59e-09%2Clcl%7CNW_008706746.1_prot_XP_009044152.1_550%7C26.667%7C7.61e-06%2CTcA_RBD%7CPF18518.1%7C2.8e%2B02%2CTcA_RBD%7CPF18518.1%7C94%2CTcA_RBD%7CPF18518.1%7C9.3e%2B0…
LSTA.10217.1	transdecoder	mRNA	1	1845	.	+	.	ID=LSTA.10217.1.p2;Parent=GENE.LSTA.10217.1~~LSTA.10217.1.p2;Name=ORF%20type%3Acomplete%20len%3A189%20%28%2B%29%2Cscore%3D44.34%2Clcl%7CNW_008706746.1_prot_XP_009044152.1_550%7C28.378%7C2.06e-10%2Clcl%7CNW_008706746.1_prot_XP_009044152.1_550%7C27.869%7C9.59e-09%2Clcl%7CNW_008706746.1_prot_XP_009044152.1_550%7C26.667%7C7.61e-06%2CTcA_RBD%7CPF18518.1%7C2.8e%2B02%2CTcA_RBD%7CPF18518.1%7C94%2CTcA_RBD…
LSTA.10217.1	transdecoder	five_prime_UTR	1	555	.	+	.	ID=LSTA.10217.1.p2.utr5p1;Parent=LSTA.10217.1.p2
LSTA.10217.1	transdecoder	exon	1	1845	.	+	.	ID=LSTA.10217.1.p2.exon1;Parent=LSTA.10217.1.p2
LSTA.10217.1	transdecoder	CDS	556	1122	.	+	0	ID=cds.LSTA.10217.1.p2;Parent=LSTA.10217.1.p2
LSTA.10217.1	transdecoder	three_prime_UTR	1123	1845	.	+	.	ID=LSTA.10217.1.p2.utr3p1;Parent=LSTA.10217.1.p2
LSTA.10219.1	transdecoder	gene	1	748	.	+	.	ID=GENE.LSTA.10219.1~~LSTA.10219.1.p1;Name=ORF%20type%3Ainternal%20len%3A249%20%28%2B%29%2Cscore%3D55.67%2Clcl%7CNW_013326206.1_prot_XP_013080475.1_17682%7C49.784%7C9.58e-52%2CI-set%7CPF07679.16%7C0.02%2CI-set%7CPF07679.16%7C0.019%2CIg_3%7CPF13927.6%7C13%2CIg_3%7CPF13927.6%7C5.5e-05%2CIg_2%7CPF13895.6%7C1.3%2CIg_2%7CPF13895.6%7C0.0012%2Cig%7CPF00047.25%7C0.65%2Cig%7CPF00047.25%7C0.12%2CShisa%7CPF…
LSTA.10219.1	transdecoder	mRNA	1	748	.	+	.	ID=LSTA.10219.1.p1;Parent=GENE.LSTA.10219.1~~LSTA.10219.1.p1;Name=ORF%20type%3Ainternal%20len%3A249%20%28%2B%29%2Cscore%3D55.67%2Clcl%7CNW_013326206.1_prot_XP_013080475.1_17682%7C49.784%7C9.58e-52%2CI-set%7CPF07679.16%7C0.02%2CI-set%7CPF07679.16%7C0.019%2CIg_3%7CPF13927.6%7C13%2CIg_3%7CPF13927.6%7C5.5e-05%2CIg_2%7CPF13895.6%7C1.3%2CIg_2%7CPF13895.6%7C0.0012%2Cig%7CPF00047.25%7C0.65%2Cig%7CPF00047…
LSTA.10219.1	transdecoder	exon	1	748	.	+	.	ID=LSTA.10219.1.p1.exon1;Parent=LSTA.10219.1.p1
LSTA.10219.1	transdecoder	CDS	3	746	.	+	0	ID=cds.LSTA.10219.1.p1;Parent=LSTA.10219.1.p1
LSTA.10221.1	transdecoder	gene	1	1195	.	+	.	ID=GENE.LSTA.10221.1~~LSTA.10221.1.p1;Name=ORF%20type%3A3prime_partial%20len%3A207%20%28%2B%29%2Cscore%3D45.57
LSTA.10221.1	transdecoder	mRNA	1	1195	.	+	.	ID=LSTA.10221.1.p1;Parent=GENE.LSTA.10221.1~~LSTA.10221.1.p1;Name=ORF%20type%3A3prime_partial%20len%3A207%20%28%2B%29%2Cscore%3D45.57
LSTA.10221.1	transdecoder	five_prime_UTR	1	576	.	+	.	ID=LSTA.10221.1.p1.utr5p1;Parent=LSTA.10221.1.p1
LSTA.10221.1	transdecoder	exon	1	1195	.	+	.	ID=LSTA.10221.1.p1.exon1;Parent=LSTA.10221.1.p1
LSTA.10221.1	transdecoder	CDS	577	1194	.	+	0	ID=cds.LSTA.10221.1.p1;Parent=LSTA.10221.1.p1
LSTA.10221.2	transdecoder	gene	1	1126	.	+	.	ID=GENE.LSTA.10221.2~~LSTA.10221.2.p1;Name=ORF%20type%3A3prime_partial%20len%3A207%20%28%2B%29%2Cscore%3D45.57
LSTA.10221.2	transdecoder	mRNA	1	1126	.	+	.	ID=LSTA.10221.2.p1;Parent=GENE.LSTA.10221.2~~LSTA.10221.2.p1;Name=ORF%20type%3A3prime_partial%20len%3A207%20%28%2B%29%2Cscore%3D45.57
LSTA.10221.2	transdecoder	five_prime_UTR	1	507	.	+	.	ID=LSTA.10221.2.p1.utr5p1;Parent=LSTA.10221.2.p1
LSTA.10221.2	transdecoder	exon	1	1126	.	+	.	ID=LSTA.10221.2.p1.exon1;Parent=LSTA.10221.2.p1
LSTA.10221.2	transdecoder	CDS	508	1125	.	+	0	ID=cds.LSTA.10221.2.p1;Parent=LSTA.10221.2.p1
LSTA.10223.1	transdecoder	gene	1	642	.	+	.	ID=GENE.LSTA.10223.1~~LSTA.10223.1.p1;Name=ORF%20type%3Acomplete%20len%3A166%20%28%2B%29%2Cscore%3D34.78%2Clcl%7CNW_013380874.1_prot_XP_013082752.1_19708%7C87.349%7C1.03e-101%2CAnoct_dimer%7CPF16178.5%7C4.8e-38%2CAnoctamin%7CPF04547.12%7C3.2e-16
LSTA.10223.1	transdecoder	mRNA	1	642	.	+	.	ID=LSTA.10223.1.p1;Parent=GENE.LSTA.10223.1~~LSTA.10223.1.p1;Name=ORF%20type%3Acomplete%20len%3A166%20%28%2B%29%2Cscore%3D34.78%2Clcl%7CNW_013380874.1_prot_XP_013082752.1_19708%7C87.349%7C1.03e-101%2CAnoct_dimer%7CPF16178.5%7C4.8e-38%2CAnoctamin%7CPF04547.12%7C3.2e-16
LSTA.10223.1	transdecoder	five_prime_UTR	1	131	.	+	.	ID=LSTA.10223.1.p1.utr5p1;Parent=LSTA.10223.1.p1
LSTA.10223.1	transdecoder	exon	1	642	.	+	.	ID=LSTA.10223.1.p1.exon1;Parent=LSTA.10223.1.p1
LSTA.10223.1	transdecoder	CDS	132	629	.	+	0	ID=cds.LSTA.10223.1.p1;Parent=LSTA.10223.1.p1
LSTA.10223.1	transdecoder	three_prime_UTR	630	642	.	+	.	ID=LSTA.10223.1.p1.utr3p1;Parent=LSTA.10223.1.p1
LSTA.10224.1	transdecoder	gene	1	400	.	+	.	ID=GENE.LSTA.10224.1~~LSTA.10224.1.p1;Name=ORF%20type%3Ainternal%20len%3A134%20%28%2B%29%2Cscore%3D24.85%2Clcl%7CNW_008710951.1_prot_XP_009066732.1_23134%7C77.099%7C2.43e-74%2CAnoctamin%7CPF04547.12%7C4.8e-24
LSTA.10224.1	transdecoder	mRNA	1	400	.	+	.	ID=LSTA.10224.1.p1;Parent=GENE.LSTA.10224.1~~LSTA.10224.1.p1;Name=ORF%20type%3Ainternal%20len%3A134%20%28%2B%29%2Cscore%3D24.85%2Clcl%7CNW_008710951.1_prot_XP_009066732.1_23134%7C77.099%7C2.43e-74%2CAnoctamin%7CPF04547.12%7C4.8e-24
LSTA.10224.1	transdecoder	exon	1	400	.	+	.	ID=LSTA.10224.1.p1.exon1;Parent=LSTA.10224.1.p1
LSTA.10224.1	transdecoder	CDS	2	400	.	+	0	ID=cds.LSTA.10224.1.p1;Parent=LSTA.10224.1.p1
# refined start codon: 2 -> 38 (score: 0.230)
LSTA.10225.1	transdecoder	gene	1	863	.	+	.	ID=GENE.LSTA.10225.1~~LSTA.10225.1.p1;Name=ORF%20type%3Acomplete%20len%3A197%20%28%2B%29%2Cscore%3D28.38%2Clcl%7CNW_013380874.1_prot_XP_013082752.1_19708%7C91.795%7C2.98e-124%2CAnoctamin%7CPF04547.12%7C2.3e-54
LSTA.10225.1	transdecoder	mRNA	1	863	.	+	.	ID=LSTA.10225.1.p1;Parent=GENE.LSTA.10225.1~~LSTA.10225.1.p1;Name=ORF%20type%3Acomplete%20len%3A197%20%28%2B%29%2Cscore%3D28.38%2Clcl%7CNW_013380874.1_prot_XP_013082752.1_19708%7C91.795%7C2.98e-124%2CAnoctamin%7CPF04547.12%7C2.3e-54
LSTA.10225.1	transdecoder	five_prime_UTR	1	37	.	+	.	ID=LSTA.10225.1.p1.utr5p1;Parent=LSTA.10225.1.p1
LSTA.10225.1	transdecoder	exon	1	863	.	+	.	ID=LSTA.10225.1.p1.exon1;Parent=LSTA.10225.1.p1
LSTA.10225.1	transdecoder	CDS	38	592	.	+	0	ID=cds.LSTA.10225.1.p1;Parent=LSTA.10225.1.p1
LSTA.10225.1	transdecoder	three_prime_UTR	593	863	.	+	.	ID=LSTA.10225.1.p1.utr3p1;Parent=LSTA.10225.1.p1
LSTA.10226.1	transdecoder	gene	1	582	.	+	.	ID=GENE.LSTA.10226.1~~LSTA.10226.1.p1;Name=ORF%20type%3Ainternal%20len%3A195%20%28%2B%29%2Cscore%3D26.71%2Clcl%7CNW_013380874.1_prot_XP_013082752.1_19708%7C91.489%7C3.10e-120%2CAnoctamin%7CPF04547.12%7C2.6e-52
LSTA.10226.1	transdecoder	mRNA	1	582	.	+	.	ID=LSTA.10226.1.p1;Parent=GENE.LSTA.10226.1~~LSTA.10226.1.p1;Name=ORF%20type%3Ainternal%20len%3A195%20%28%2B%29%2Cscore%3D26.71%2Clcl%7CNW_013380874.1_prot_XP_013082752.1_19708%7C91.489%7C3.10e-120%2CAnoctamin%7CPF04547.12%7C2.6e-52
LSTA.10226.1	transdecoder	exon	1	582	.	+	.	ID=LSTA.10226.1.p1.exon1;Parent=LSTA.10226.1.p1
LSTA.10226.1	transdecoder	CDS	1	582	.	+	0	ID=cds.LSTA.10226.1.p1;Parent=LSTA.10226.1.p1
# refined start codon: 3 -> 216 (score: 0.322)
LSTA.10228.1	transdecoder	gene	1	8266	.	+	.	ID=GENE.LSTA.10228.1~~LSTA.10228.1.p1;Name=ORF%20type%3Acomplete%20len%3A544%20%28%2B%29%2Cscore%3D67.61%2Clcl%7CNW_013380874.1_prot_XP_013082750.1_19709%7C72.693%7C0.0%2CAA_permease_2%7CPF13520.6%7C6.4e-38%2CAA_permease%7CPF00324.21%7C3.2e-31%2CAA_permease%7CPF00324.21%7C1.8e%2B04%2CAA_permease_C%7CPF13906.6%7C6.4e%2B03%2CAA_permease_C%7CPF13906.6%7C8.6e%2B03%2CAA_permease_C%7CPF13906.6%7C6.2e-2…
LSTA.10228.1	transdecoder	mRNA	1	8266	.	+	.	ID=LSTA.10228.1.p1;Parent=GENE.LSTA.10228.1~~LSTA.10228.1.p1;Name=ORF%20type%3Acomplete%20len%3A544%20%28%2B%29%2Cscore%3D67.61%2Clcl%7CNW_013380874.1_prot_XP_013082750.1_19709%7C72.693%7C0.0%2CAA_permease_2%7CPF13520.6%7C6.4e-38%2CAA_permease%7CPF00324.21%7C3.2e-31%2CAA_permease%7CPF00324.21%7C1.8e%2B04%2CAA_permease_C%7CPF13906.6%7C6.4e%2B03%2CAA_permease_C%7CPF13906.6%7C8.6e%2B03%2CAA_permease…
LSTA.10228.1	transdecoder	five_prime_UTR	1	215	.	+	.	ID=LSTA.10228.1.p1.utr5p1;Parent=LSTA.10228.1.p1
LSTA.10228.1	transdecoder	exon	1	8266	.	+	.	ID=LSTA.10228.1.p1.exon1;Parent=LSTA.10228.1.p1
LSTA.10228.1	transdecoder	CDS	216	1634	.	+	0	ID=cds.LSTA.10228.1.p1;Parent=LSTA.10228.1.p1
LSTA.10228.1	transdecoder	three_prime_UTR	1635	8266	.	+	.	ID=LSTA.10228.1.p1.utr3p1;Parent=LSTA.10228.1.p1
LSTA.10229.1	transdecoder	gene	1	3517	.	+	.	ID=GENE.LSTA.10229.1~~LSTA.10229.1.p3;Name=ORF%20type%3A5prime_partial%20len%3A107%20%28%2B%29%2Cscore%3D-20.16%2CGemini_mov%7CPF01708.16%7C0.28
LSTA.10229.1	transdecoder	mRNA	1	3517	.	+	.	ID=LSTA.10229.1.p3;Parent=GENE.LSTA.10229.1~~LSTA.10229.1.p3;Name=ORF%20type%3A5prime_partial%20len%3A107%20%28%2B%29%2Cscore%3D-20.16%2CGemini_mov%7CPF01708.16%7C0.28
LSTA.10229.1	transdecoder	exon	1	3517	.	+	.	ID=LSTA.10229.1.p3.exon1;Parent=LSTA.10229.1.p3
LSTA.10229.1	transdecoder	CDS	2	322	.	+	0	ID=cds.LSTA.10229.1.p3;Parent=LSTA.10229.1.p3
LSTA.10229.1	transdecoder	three_prime_UTR	323	3517	.	+	.	ID=LSTA.10229.1.p3.utr3p1;Parent=LSTA.10229.1.p3
LSTA.10229.1	transdecoder	gene	1	3517	.	+	.	ID=GENE.LSTA.10229.1~~LSTA.10229.1.p1;Name=ORF%20type%3Acomplete%20len%3A149%20%28%2B%29%2Cscore%3D27.88%2Clcl%7CNW_008709400.1_prot_XP_009058394.1_14797%7C24.211%7C5.82e-09%2Clcl%7CNW_008709400.1_prot_XP_009058394.1_14797%7C24.000%7C2.37e-08%2CLPD38%7CPF18857.1%7C0.12%2CLPD38%7CPF18857.1%7C1.2e%2B03
LSTA.10229.1	transdecoder	mRNA	1	3517	.	+	.	ID=LSTA.10229.1.p1;Parent=GENE.LSTA.10229.1~~LSTA.10229.1.p1;Name=ORF%20type%3Acomplete%20len%3A149%20%28%2B%29%2Cscore%3D27.88%2Clcl%7CNW_008709400.1_prot_XP_009058394.1_14797%7C24.211%7C5.82e-09%2Clcl%7CNW_008709400.1_prot_XP_009058394.1_14797%7C24.000%7C2.37e-08%2CLPD38%7CPF18857.1%7C0.12%2CLPD38%7CPF18857.1%7C1.2e%2B03
LSTA.10229.1	transdecoder	five_prime_UTR	1	2300	.	+	.	ID=LSTA.10229.1.p1.utr5p1;Parent=LSTA.10229.1.p1
LSTA.10229.1	transdecoder	exon	1	3517	.	+	.	ID=LSTA.10229.1.p1.exon1;Parent=LSTA.10229.1.p1
LSTA.10229.1	transdecoder	CDS	2301	2747	.	+	0	ID=cds.LSTA.10229.1.p1;Parent=LSTA.10229.1.p1
LSTA.10229.1	transdecoder	three_prime_UTR	2748	3517	.	+	.	ID=LSTA.10229.1.p1.utr3p1;Parent=LSTA.10229.1.p1
LSTA.1023.1	transdecoder	gene	1	1142	.	+	.	ID=GENE.LSTA.1023.1~~LSTA.1023.1.p1;Name=ORF%20type%3Acomplete%20len%3A262%20%28%2B%29%2Cscore%3D52.40%2Clcl%7CNW_004797480.1_prot_XP_005099415.1_11756%7C80.608%7C2.18e-160%2Cadh_short_C2%7CPF13561.6%7C8.6e-67%2Cadh_short%7CPF00106.25%7C1.5e-54%2CKR%7CPF08659.10%7C4.5e-13%2CEno-Rase_NADH_b%7CPF12242.8%7C0.63
LSTA.1023.1	transdecoder	mRNA	1	1142	.	+	.	ID=LSTA.1023.1.p1;Parent=GENE.LSTA.1023.1~~LSTA.1023.1.p1;Name=ORF%20type%3Acomplete%20len%3A262%20%28%2B%29%2Cscore%3D52.40%2Clcl%7CNW_004797480.1_prot_XP_005099415.1_11756%7C80.608%7C2.18e-160%2Cadh_short_C2%7CPF13561.6%7C8.6e-67%2Cadh_short%7CPF00106.25%7C1.5e-54%2CKR%7CPF08659.10%7C4.5e-13%2CEno-Rase_NADH_b%7CPF12242.8%7C0.63
LSTA.1023.1	transdecoder	five_prime_UTR	1	16	.	+	.	ID=LSTA.1023.1.p1.utr5p1;Parent=LSTA.1023.1.p1
LSTA.1023.1	transdecoder	exon	1	1142	.	+	.	ID=LSTA.1023.1.p1.exon1;Parent=LSTA.1023.1.p1
LSTA.1023.1	transdecoder	CDS	17	802	.	+	0	ID=cds.LSTA.1023.1.p1;Parent=LSTA.1023.1.p1
LSTA.1023.1	transdecoder	three_prime_UTR	803	1142	.	+	.	ID=LSTA.1023.1.p1.utr3p1;Parent=LSTA.1023.1.p1
LSTA.10230.1	transdecoder	gene	1	8095	.	+	.	ID=GENE.LSTA.10230.1~~LSTA.10230.1.p1;Name=ORF%20type%3Acomplete%20len%3A168%20%28%2B%29%2Cscore%3D-27.07%2Clcl%7CNW_008710807.1_prot_XP_009065996.1_22401%7C30.675%7C2.05e-09%2CGBP_repeat%7CPF02526.14%7C2.8e%2B02%2CGBP_repeat%7CPF02526.14%7C2.6e%2B02%2CGBP_repeat%7CPF02526.14%7C3.2e%2B02%2CGBP_repeat%7CPF02526.14%7C4.6e%2B02%2CGBP_repeat%7CPF02526.14%7C3.2e%2B02%2CGBP_repeat%7CPF02526.14%7C3.7e%2…
LSTA.10230.1	transdecoder	mRNA	1	8095	.	+	.	ID=LSTA.10230.1.p1;Parent=GENE.LSTA.10230.1~~LSTA.10230.1.p1;Name=ORF%20type%3Acomplete%20len%3A168%20%28%2B%29%2Cscore%3D-27.07%2Clcl%7CNW_008710807.1_prot_XP_009065996.1_22401%7C30.675%7C2.05e-09%2CGBP_repeat%7CPF02526.14%7C2.8e%2B02%2CGBP_repeat%7CPF02526.14%7C2.6e%2B02%2CGBP_repeat%7CPF02526.14%7C3.2e%2B02%2CGBP_repeat%7CPF02526.14%7C4.6e%2B02%2CGBP_repeat%7CPF02526.14%7C3.2e%2B02%2CGBP_repea…
LSTA.10230.1	transdecoder	five_prime_UTR	1	922	.	+	.	ID=LSTA.10230.1.p1.utr5p1;Parent=LSTA.10230.1.p1
LSTA.10230.1	transdecoder	exon	1	8095	.	+	.	ID=LSTA.10230.1.p1.exon1;Parent=LSTA.10230.1.p1
LSTA.10230.1	transdecoder	CDS	923	1426	.	+	0	ID=cds.LSTA.10230.1.p1;Parent=LSTA.10230.1.p1
LSTA.10230.1	transdecoder	three_prime_UTR	1427	8095	.	+	.	ID=LSTA.10230.1.p1.utr3p1;Parent=LSTA.10230.1.p1
LSTA.10230.3	transdecoder	gene	1	3961	.	+	.	ID=GENE.LSTA.10230.3~~LSTA.10230.3.p2;Name=ORF%20type%3Acomplete%20len%3A100%20%28%2B%29%2Cscore%3D-17.83%2CChromosome_seg%7CPF13889.6%7C31%2CChromosome_seg%7CPF13889.6%7C40%2CChromosome_seg%7CPF13889.6%7C6.3%2CGBP_repeat%7CPF02526.14%7C1.4e%2B02%2CGBP_repeat%7CPF02526.14%7C1.3e%2B02%2CGBP_repeat%7CPF02526.14%7C1.6e%2B02%2CGBP_repeat%7CPF02526.14%7C5.2e%2B02%2CIL1%7CPF00340.19%7C15%2CIL1%7CPF0034…
LSTA.10230.3	transdecoder	mRNA	1	3961	.	+	.	ID=LSTA.10230.3.p2;Parent=GENE.LSTA.10230.3~~LSTA.10230.3.p2;Name=ORF%20type%3Acomplete%20len%3A100%20%28%2B%29%2Cscore%3D-17.83%2CChromosome_seg%7CPF13889.6%7C31%2CChromosome_seg%7CPF13889.6%7C40%2CChromosome_seg%7CPF13889.6%7C6.3%2CGBP_repeat%7CPF02526.14%7C1.4e%2B02%2CGBP_repeat%7CPF02526.14%7C1.3e%2B02%2CGBP_repeat%7CPF02526.14%7C1.6e%2B02%2CGBP_repeat%7CPF02526.14%7C5.2e%2B02%2CIL1%7CPF00340…
LSTA.10230.3	transdecoder	five_prime_UTR	1	922	.	+	.	ID=LSTA.10230.3.p2.utr5p1;Parent=LSTA.10230.3.p2
LSTA.10230.3	transdecoder	exon	1	3961	.	+	.	ID=LSTA.10230.3.p2.exon1;Parent=LSTA.10230.3.p2
LSTA.10230.3	transdecoder	CDS	923	1222	.	+	0	ID=cds.LSTA.10230.3.p2;Parent=LSTA.10230.3.p2
LSTA.10230.3	transdecoder	three_prime_UTR	1223	3961	.	+	.	ID=LSTA.10230.3.p2.utr3p1;Parent=LSTA.10230.3.p2
LSTA.10231.1	transdecoder	gene	1	8095	.	-	.	ID=GENE.LSTA.10231.1~~LSTA.10231.1.p1;Name=ORF%20type%3Acomplete%20len%3A168%20%28-%29%2Cscore%3D-27.07%2Clcl%7CNW_008710807.1_prot_XP_009065996.1_22401%7C30.675%7C2.05e-09%2CGBP_repeat%7CPF02526.14%7C2.8e%2B02%2CGBP_repeat%7CPF02526.14%7C2.6e%2B02%2CGBP_repeat%7CPF02526.14%7C3.2e%2B02%2CGBP_repeat%7CPF02526.14%7C4.6e%2B02%2CGBP_repeat%7CPF02526.14%7C3.2e%2B02%2CGBP_repeat%7CPF02526.14%7C3.7e%2B0…
LSTA.10231.1	transdecoder	mRNA	1	8095	.	-	.	ID=LSTA.10231.1.p1;Parent=GENE.LSTA.10231.1~~LSTA.10231.1.p1;Name=ORF%20type%3Acomplete%20len%3A168%20%28-%29%2Cscore%3D-27.07%2Clcl%7CNW_008710807.1_prot_XP_009065996.1_22401%7C30.675%7C2.05e-09%2CGBP_repeat%7CPF02526.14%7C2.8e%2B02%2CGBP_repeat%7CPF02526.14%7C2.6e%2B02%2CGBP_repeat%7CPF02526.14%7C3.2e%2B02%2CGBP_repeat%7CPF02526.14%7C4.6e%2B02%2CGBP_repeat%7CPF02526.14%7C3.2e%2B02%2CGBP_repeat%…
LSTA.10231.1	transdecoder	five_prime_UTR	7174	8095	.	-	.	ID=LSTA.10231.1.p1.utr5p1;Parent=LSTA.10231.1.p1
LSTA.10231.1	transdecoder	exon	1	8095	.	-	.	ID=LSTA.10231.1.p1.exon1;Parent=LSTA.10231.1.p1
LSTA.10231.1	transdecoder	CDS	6670	7173	.	-	0	ID=cds.LSTA.10231.1.p1;Parent=LSTA.10231.1.p1
LSTA.10231.1	transdecoder	three_prime_UTR	1	6669	.	-	.	ID=LSTA.10231.1.p1.utr3p1;Parent=LSTA.10231.1.p1
LSTA.10231.2	transdecoder	gene	1	8014	.	-	.	ID=GENE.LSTA.10231.2~~LSTA.10231.2.p1;Name=ORF%20type%3Acomplete%20len%3A168%20%28-%29%2Cscore%3D-27.07%2Clcl%7CNW_008710807.1_prot_XP_009065996.1_22401%7C30.675%7C2.05e-09%2CGBP_repeat%7CPF02526.14%7C2.8e%2B02%2CGBP_repeat%7CPF02526.14%7C2.6e%2B02%2CGBP_repeat%7CPF02526.14%7C3.2e%2B02%2CGBP_repeat%7CPF02526.14%7C4.6e%2B02%2CGBP_repeat%7CPF02526.14%7C3.2e%2B02%2CGBP_repeat%7CPF02526.14%7C3.7e%2B0…
LSTA.10231.2	transdecoder	mRNA	1	8014	.	-	.	ID=LSTA.10231.2.p1;Parent=GENE.LSTA.10231.2~~LSTA.10231.2.p1;Name=ORF%20type%3Acomplete%20len%3A168%20%28-%29%2Cscore%3D-27.07%2Clcl%7CNW_008710807.1_prot_XP_009065996.1_22401%7C30.675%7C2.05e-09%2CGBP_repeat%7CPF02526.14%7C2.8e%2B02%2CGBP_repeat%7CPF02526.14%7C2.6e%2B02%2CGBP_repeat%7CPF02526.14%7C3.2e%2B02%2CGBP_repeat%7CPF02526.14%7C4.6e%2B02%2CGBP_repeat%7CPF02526.14%7C3.2e%2B02%2CGBP_repeat%…
LSTA.10231.2	transdecoder	five_prime_UTR	7093	8014	.	-	.	ID=LSTA.10231.2.p1.utr5p1;Parent=LSTA.10231.2.p1
LSTA.10231.2	transdecoder	exon	1	8014	.	-	.	ID=LSTA.10231.2.p1.exon1;Parent=LSTA.10231.2.p1
LSTA.10231.2	transdecoder	CDS	6589	7092	.	-	0	ID=cds.LSTA.10231.2.p1;Parent=LSTA.10231.2.p1
LSTA.10231.2	transdecoder	three_prime_UTR	1	6588	.	-	.	ID=LSTA.10231.2.p1.utr3p1;Parent=LSTA.10231.2.p1
LSTA.10234.1	transdecoder	gene	1	3728	.	+	.	ID=GENE.LSTA.10234.1~~LSTA.10234.1.p1;Name=ORF%20type%3A5prime_partial%20len%3A546%20%28%2B%29%2Cscore%3D112.41%2Clcl%7CNW_013194082.1_prot_XP_013068845.1_7384%7C55.335%7C0.0%2C7tm_1%7CPF00001.21%7C3e-43%2C7TM_GPCR_Srsx%7CPF10320.9%7C0.00041%2C7TM_GPCR_Srsx%7CPF10320.9%7C5.2
LSTA.10234.1	transdecoder	mRNA	1	3728	.	+	.	ID=LSTA.10234.1.p1;Parent=GENE.LSTA.10234.1~~LSTA.10234.1.p1;Name=ORF%20type%3A5prime_partial%20len%3A546%20%28%2B%29%2Cscore%3D112.41%2Clcl%7CNW_013194082.1_prot_XP_013068845.1_7384%7C55.335%7C0.0%2C7tm_1%7CPF00001.21%7C3e-43%2C7TM_GPCR_Srsx%7CPF10320.9%7C0.00041%2C7TM_GPCR_Srsx%7CPF10320.9%7C5.2
LSTA.10234.1	transdecoder	exon	1	3728	.	+	.	ID=LSTA.10234.1.p1.exon1;Parent=LSTA.10234.1.p1
LSTA.10234.1	transdecoder	CDS	2	1639	.	+	0	ID=cds.LSTA.10234.1.p1;Parent=LSTA.10234.1.p1
LSTA.10234.1	transdecoder	three_prime_UTR	1640	3728	.	+	.	ID=LSTA.10234.1.p1.utr3p1;Parent=LSTA.10234.1.p1
LSTA.10236.1	transdecoder	gene	1	925	.	+	.	ID=GENE.LSTA.10236.1~~LSTA.10236.1.p1;Name=ORF%20type%3A3prime_partial%20len%3A246%20%28%2B%29%2Cscore%3D32.79%2Clcl%7CNW_013380985.1_prot_XP_013082754.1_19712%7C61.765%7C1.58e-82
LSTA.10236.1	transdecoder	mRNA	1	925	.	+	.	ID=LSTA.10236.1.p1;Parent=GENE.LSTA.10236.1~~LSTA.10236.1.p1;Name=ORF%20type%3A3prime_partial%20len%3A246%20%28%2B%29%2Cscore%3D32.79%2Clcl%7CNW_013380985.1_prot_XP_013082754.1_19712%7C61.765%7C1.58e-82
LSTA.10236.1	transdecoder	five_prime_UTR	1	189	.	+	.	ID=LSTA.10236.1.p1.utr5p1;Parent=LSTA.10236.1.p1
LSTA.10236.1	transdecoder	exon	1	925	.	+	.	ID=LSTA.10236.1.p1.exon1;Parent=LSTA.10236.1.p1
LSTA.10236.1	transdecoder	CDS	190	924	.	+	0	ID=cds.LSTA.10236.1.p1;Parent=LSTA.10236.1.p1
LSTA.10239.1	transdecoder	gene	1	5940	.	+	.	ID=GENE.LSTA.10239.1~~LSTA.10239.1.p1;Name=ORF%20type%3A5prime_partial%20len%3A650%20%28%2B%29%2Cscore%3D174.08%2Clcl%7CNW_013380985.1_prot_XP_013082754.1_19712%7C67.314%7C0.0%2CBPL_LplA_LipB%7CPF03099.19%7C1.7e-19%2CBPL_N%7CPF09825.9%7C2.4e-06%2CBPL_N%7CPF09825.9%7C0.0074%2CBPL_C%7CPF02237.17%7C3.6e-08
LSTA.10239.1	transdecoder	mRNA	1	5940	.	+	.	ID=LSTA.10239.1.p1;Parent=GENE.LSTA.10239.1~~LSTA.10239.1.p1;Name=ORF%20type%3A5prime_partial%20len%3A650%20%28%2B%29%2Cscore%3D174.08%2Clcl%7CNW_013380985.1_prot_XP_013082754.1_19712%7C67.314%7C0.0%2CBPL_LplA_LipB%7CPF03099.19%7C1.7e-19%2CBPL_N%7CPF09825.9%7C2.4e-06%2CBPL_N%7CPF09825.9%7C0.0074%2CBPL_C%7CPF02237.17%7C3.6e-08
LSTA.10239.1	transdecoder	exon	1	5940	.	+	.	ID=LSTA.10239.1.p1.exon1;Parent=LSTA.10239.1.p1
LSTA.10239.1	transdecoder	CDS	3	1952	.	+	0	ID=cds.LSTA.10239.1.p1;Parent=LSTA.10239.1.p1
LSTA.10239.1	transdecoder	three_prime_UTR	1953	5940	.	+	.	ID=LSTA.10239.1.p1.utr3p1;Parent=LSTA.10239.1.p1
LSTA.1024.1	transdecoder	gene	1	2718	.	+	.	ID=GENE.LSTA.1024.1~~LSTA.1024.1.p1;Name=ORF%20type%3Acomplete%20len%3A148%20%28%2B%29%2Cscore%3D23.56%2Clcl%7CNW_013193602.1_prot_XP_013095134.1_3438%7C100.000%7C1.15e-108%2CUQ_con%7CPF00179.26%7C2.2e-52%2CRWD%7CPF05773.22%7C0.0015%2CProk-E2_B%7CPF14461.6%7C0.014%2CUEV%7CPF05743.13%7C0.065
LSTA.1024.1	transdecoder	mRNA	1	2718	.	+	.	ID=LSTA.1024.1.p1;Parent=GENE.LSTA.1024.1~~LSTA.1024.1.p1;Name=ORF%20type%3Acomplete%20len%3A148%20%28%2B%29%2Cscore%3D23.56%2Clcl%7CNW_013193602.1_prot_XP_013095134.1_3438%7C100.000%7C1.15e-108%2CUQ_con%7CPF00179.26%7C2.2e-52%2CRWD%7CPF05773.22%7C0.0015%2CProk-E2_B%7CPF14461.6%7C0.014%2CUEV%7CPF05743.13%7C0.065
LSTA.1024.1	transdecoder	five_prime_UTR	1	161	.	+	.	ID=LSTA.1024.1.p1.utr5p1;Parent=LSTA.1024.1.p1
LSTA.1024.1	transdecoder	exon	1	2718	.	+	.	ID=LSTA.1024.1.p1.exon1;Parent=LSTA.1024.1.p1
LSTA.1024.1	transdecoder	CDS	162	605	.	+	0	ID=cds.LSTA.1024.1.p1;Parent=LSTA.1024.1.p1
LSTA.1024.1	transdecoder	three_prime_UTR	606	2718	.	+	.	ID=LSTA.1024.1.p1.utr3p1;Parent=LSTA.1024.1.p1
LSTA.10240.1	transdecoder	gene	1	4456	.	+	.	ID=GENE.LSTA.10240.1~~LSTA.10240.1.p1;Name=ORF%20type%3Acomplete%20len%3A142%20%28%2B%29%2Cscore%3D17.10%2Clcl%7CNW_013481121.1_prot_XP_013095277.1_30813%7C61.940%7C1.81e-56%2Clcl%7CNW_013481121.1_prot_XP_013095277.1_30813%7C49.254%7C1.05e-37%2CMacro%7CPF01661.21%7C1.3e-10%2CIl2rg%7CPF15874.5%7C0.012
LSTA.10240.1	transdecoder	mRNA	1	4456	.	+	.	ID=LSTA.10240.1.p1;Parent=GENE.LSTA.10240.1~~LSTA.10240.1.p1;Name=ORF%20type%3Acomplete%20len%3A142%20%28%2B%29%2Cscore%3D17.10%2Clcl%7CNW_013481121.1_prot_XP_013095277.1_30813%7C61.940%7C1.81e-56%2Clcl%7CNW_013481121.1_prot_XP_013095277.1_30813%7C49.254%7C1.05e-37%2CMacro%7CPF01661.21%7C1.3e-10%2CIl2rg%7CPF15874.5%7C0.012
LSTA.10240.1	transdecoder	five_prime_UTR	1	760	.	+	.	ID=LSTA.10240.1.p1.utr5p1;Parent=LSTA.10240.1.p1
LSTA.10240.1	transdecoder	exon	1	4456	.	+	.	ID=LSTA.10240.1.p1.exon1;Parent=LSTA.10240.1.p1
LSTA.10240.1	transdecoder	CDS	761	1186	.	+	0	ID=cds.LSTA.10240.1.p1;Parent=LSTA.10240.1.p1
LSTA.10240.1	transdecoder	three_prime_UTR	1187	4456	.	+	.	ID=LSTA.10240.1.p1.utr3p1;Parent=LSTA.10240.1.p1
LSTA.10240.2	transdecoder	gene	1	3148	.	+	.	ID=GENE.LSTA.10240.2~~LSTA.10240.2.p1;Name=ORF%20type%3Acomplete%20len%3A142%20%28%2B%29%2Cscore%3D17.10%2Clcl%7CNW_013481121.1_prot_XP_013095277.1_30813%7C61.940%7C1.81e-56%2Clcl%7CNW_013481121.1_prot_XP_013095277.1_30813%7C49.254%7C1.05e-37%2CMacro%7CPF01661.21%7C1.3e-10%2CIl2rg%7CPF15874.5%7C0.012
LSTA.10240.2	transdecoder	mRNA	1	3148	.	+	.	ID=LSTA.10240.2.p1;Parent=GENE.LSTA.10240.2~~LSTA.10240.2.p1;Name=ORF%20type%3Acomplete%20len%3A142%20%28%2B%29%2Cscore%3D17.10%2Clcl%7CNW_013481121.1_prot_XP_013095277.1_30813%7C61.940%7C1.81e-56%2Clcl%7CNW_013481121.1_prot_XP_013095277.1_30813%7C49.254%7C1.05e-37%2CMacro%7CPF01661.21%7C1.3e-10%2CIl2rg%7CPF15874.5%7C0.012
LSTA.10240.2	transdecoder	five_prime_UTR	1	1031	.	+	.	ID=LSTA.10240.2.p1.utr5p1;Parent=LSTA.10240.2.p1
LSTA.10240.2	transdecoder	exon	1	3148	.	+	.	ID=LSTA.10240.2.p1.exon1;Parent=LSTA.10240.2.p1
LSTA.10240.2	transdecoder	CDS	1032	1457	.	+	0	ID=cds.LSTA.10240.2.p1;Parent=LSTA.10240.2.p1
LSTA.10240.2	transdecoder	three_prime_UTR	1458	3148	.	+	.	ID=LSTA.10240.2.p1.utr3p1;Parent=LSTA.10240.2.p1
LSTA.10240.4	transdecoder	gene	1	2141	.	+	.	ID=GENE.LSTA.10240.4~~LSTA.10240.4.p1;Name=ORF%20type%3Acomplete%20len%3A142%20%28%2B%29%2Cscore%3D17.10%2Clcl%7CNW_013481121.1_prot_XP_013095277.1_30813%7C61.940%7C1.81e-56%2Clcl%7CNW_013481121.1_prot_XP_013095277.1_30813%7C49.254%7C1.05e-37%2CMacro%7CPF01661.21%7C1.3e-10%2CIl2rg%7CPF15874.5%7C0.012
LSTA.10240.4	transdecoder	mRNA	1	2141	.	+	.	ID=LSTA.10240.4.p1;Parent=GENE.LSTA.10240.4~~LSTA.10240.4.p1;Name=ORF%20type%3Acomplete%20len%3A142%20%28%2B%29%2Cscore%3D17.10%2Clcl%7CNW_013481121.1_prot_XP_013095277.1_30813%7C61.940%7C1.81e-56%2Clcl%7CNW_013481121.1_prot_XP_013095277.1_30813%7C49.254%7C1.05e-37%2CMacro%7CPF01661.21%7C1.3e-10%2CIl2rg%7CPF15874.5%7C0.012
LSTA.10240.4	transdecoder	five_prime_UTR	1	594	.	+	.	ID=LSTA.10240.4.p1.utr5p1;Parent=LSTA.10240.4.p1
LSTA.10240.4	transdecoder	exon	1	2141	.	+	.	ID=LSTA.10240.4.p1.exon1;Parent=LSTA.10240.4.p1
LSTA.10240.4	transdecoder	CDS	595	1020	.	+	0	ID=cds.LSTA.10240.4.p1;Parent=LSTA.10240.4.p1
LSTA.10240.4	transdecoder	three_prime_UTR	1021	2141	.	+	.	ID=LSTA.10240.4.p1.utr3p1;Parent=LSTA.10240.4.p1
LSTA.10241.1	transdecoder	gene	1	4883	.	+	.	ID=GENE.LSTA.10241.1~~LSTA.10241.1.p1;Name=ORF%20type%3Acomplete%20len%3A144%20%28%2B%29%2Cscore%3D17.68%2Clcl%7CNW_008707580.1_prot_XP_009047767.1_4166%7C29.197%7C1.85e-21%2Clcl%7CNW_008707580.1_prot_XP_009047767.1_4166%7C26.724%7C1.62e-19%2Clcl%7CNW_008707580.1_prot_XP_009047767.1_4166%7C26.772%7C2.09e-19%2Clcl%7CNW_008707580.1_prot_XP_009047767.1_4166%7C28.148%7C3.22e-19%2Clcl%7CNW_008707580.1…
LSTA.10241.1	transdecoder	mRNA	1	4883	.	+	.	ID=LSTA.10241.1.p1;Parent=GENE.LSTA.10241.1~~LSTA.10241.1.p1;Name=ORF%20type%3Acomplete%20len%3A144%20%28%2B%29%2Cscore%3D17.68%2Clcl%7CNW_008707580.1_prot_XP_009047767.1_4166%7C29.197%7C1.85e-21%2Clcl%7CNW_008707580.1_prot_XP_009047767.1_4166%7C26.724%7C1.62e-19%2Clcl%7CNW_008707580.1_prot_XP_009047767.1_4166%7C26.772%7C2.09e-19%2Clcl%7CNW_008707580.1_prot_XP_009047767.1_4166%7C28.148%7C3.22e-19…
LSTA.10241.1	transdecoder	five_prime_UTR	1	4134	.	+	.	ID=LSTA.10241.1.p1.utr5p1;Parent=LSTA.10241.1.p1
LSTA.10241.1	transdecoder	exon	1	4883	.	+	.	ID=LSTA.10241.1.p1.exon1;Parent=LSTA.10241.1.p1
LSTA.10241.1	transdecoder	CDS	4135	4566	.	+	0	ID=cds.LSTA.10241.1.p1;Parent=LSTA.10241.1.p1
LSTA.10241.1	transdecoder	three_prime_UTR	4567	4883	.	+	.	ID=LSTA.10241.1.p1.utr3p1;Parent=LSTA.10241.1.p1
LSTA.10243.1	transdecoder	gene	1	2546	.	-	.	ID=GENE.LSTA.10243.1~~LSTA.10243.1.p1;Name=ORF%20type%3A3prime_partial%20len%3A118%20%28-%29%2Cscore%3D29.68%2Clcl%7CNC_035782.1_prot_XP_022328019.1_19127%7C47.059%7C1.09e-18%2Clcl%7CNC_035782.1_prot_XP_022328019.1_19127%7C46.078%7C2.48e-18%2Clcl%7CNC_035782.1_prot_XP_022328019.1_19127%7C46.078%7C4.86e-18%2Clcl%7CNC_035782.1_prot_XP_022328019.1_19127%7C45.098%7C1.11e-17%2Clcl%7CNC_035782.1_prot_X…
LSTA.10243.1	transdecoder	mRNA	1	2546	.	-	.	ID=LSTA.10243.1.p1;Parent=GENE.LSTA.10243.1~~LSTA.10243.1.p1;Name=ORF%20type%3A3prime_partial%20len%3A118%20%28-%29%2Cscore%3D29.68%2Clcl%7CNC_035782.1_prot_XP_022328019.1_19127%7C47.059%7C1.09e-18%2Clcl%7CNC_035782.1_prot_XP_022328019.1_19127%7C46.078%7C2.48e-18%2Clcl%7CNC_035782.1_prot_XP_022328019.1_19127%7C46.078%7C4.86e-18%2Clcl%7CNC_035782.1_prot_XP_022328019.1_19127%7C45.098%7C1.11e-17%2Cl…
LSTA.10243.1	transdecoder	five_prime_UTR	354	2546	.	-	.	ID=LSTA.10243.1.p1.utr5p1;Parent=LSTA.10243.1.p1
LSTA.10243.1	transdecoder	exon	1	2546	.	-	.	ID=LSTA.10243.1.p1.exon1;Parent=LSTA.10243.1.p1
LSTA.10243.1	transdecoder	CDS	3	353	.	-	0	ID=cds.LSTA.10243.1.p1;Parent=LSTA.10243.1.p1
LSTA.10245.1	transdecoder	gene	1	3044	.	+	.	ID=GENE.LSTA.10245.1~~LSTA.10245.1.p1;Name=ORF%20type%3Acomplete%20len%3A391%20%28%2B%29%2Cscore%3D100.56%2Clcl%7CNW_013307285.1_prot_XP_013079430.1_16759%7C53.704%7C6.03e-113%2CIwr1%7CPF08574.10%7C1.4e%2B03%2CIwr1%7CPF08574.10%7C5.8e%2B03%2CIwr1%7CPF08574.10%7C5.8e-08%2CIwr1%7CPF08574.10%7C1.1e%2B04
LSTA.10245.1	transdecoder	mRNA	1	3044	.	+	.	ID=LSTA.10245.1.p1;Parent=GENE.LSTA.10245.1~~LSTA.10245.1.p1;Name=ORF%20type%3Acomplete%20len%3A391%20%28%2B%29%2Cscore%3D100.56%2Clcl%7CNW_013307285.1_prot_XP_013079430.1_16759%7C53.704%7C6.03e-113%2CIwr1%7CPF08574.10%7C1.4e%2B03%2CIwr1%7CPF08574.10%7C5.8e%2B03%2CIwr1%7CPF08574.10%7C5.8e-08%2CIwr1%7CPF08574.10%7C1.1e%2B04
LSTA.10245.1	transdecoder	five_prime_UTR	1	104	.	+	.	ID=LSTA.10245.1.p1.utr5p1;Parent=LSTA.10245.1.p1
LSTA.10245.1	transdecoder	exon	1	3044	.	+	.	ID=LSTA.10245.1.p1.exon1;Parent=LSTA.10245.1.p1
LSTA.10245.1	transdecoder	CDS	105	1277	.	+	0	ID=cds.LSTA.10245.1.p1;Parent=LSTA.10245.1.p1
LSTA.10245.1	transdecoder	three_prime_UTR	1278	3044	.	+	.	ID=LSTA.10245.1.p1.utr3p1;Parent=LSTA.10245.1.p1
LSTA.10245.1	transdecoder	gene	1	3044	.	+	.	ID=GENE.LSTA.10245.1~~LSTA.10245.1.p3;Name=ORF%20type%3Acomplete%20len%3A183%20%28%2B%29%2Cscore%3D37.12%2Clcl%7CNW_004797308.1_prot_XP_012946942.1_3390%7C53.741%7C3.95e-39%2CRVT_1%7CPF00078.27%7C4.5e-05%2CRVT_1%7CPF00078.27%7C1.3e%2B03%2CCaskin-tail%7CPF16632.5%7C0.13%2CCaskin-tail%7CPF16632.5%7C5.6e%2B03
LSTA.10245.1	transdecoder	mRNA	1	3044	.	+	.	ID=LSTA.10245.1.p3;Parent=GENE.LSTA.10245.1~~LSTA.10245.1.p3;Name=ORF%20type%3Acomplete%20len%3A183%20%28%2B%29%2Cscore%3D37.12%2Clcl%7CNW_004797308.1_prot_XP_012946942.1_3390%7C53.741%7C3.95e-39%2CRVT_1%7CPF00078.27%7C4.5e-05%2CRVT_1%7CPF00078.27%7C1.3e%2B03%2CCaskin-tail%7CPF16632.5%7C0.13%2CCaskin-tail%7CPF16632.5%7C5.6e%2B03
LSTA.10245.1	transdecoder	five_prime_UTR	1	2198	.	+	.	ID=LSTA.10245.1.p3.utr5p1;Parent=LSTA.10245.1.p3
LSTA.10245.1	transdecoder	exon	1	3044	.	+	.	ID=LSTA.10245.1.p3.exon1;Parent=LSTA.10245.1.p3
LSTA.10245.1	transdecoder	CDS	2199	2747	.	+	0	ID=cds.LSTA.10245.1.p3;Parent=LSTA.10245.1.p3
LSTA.10245.1	transdecoder	three_prime_UTR	2748	3044	.	+	.	ID=LSTA.10245.1.p3.utr3p1;Parent=LSTA.10245.1.p3
LSTA.10246.1	transdecoder	gene	1	4104	.	+	.	ID=GENE.LSTA.10246.1~~LSTA.10246.1.p2;Name=ORF%20type%3Acomplete%20len%3A241%20%28%2B%29%2Cscore%3D48.22%2Clcl%7CNW_004797303.1_prot_XP_005091696.1_3082%7C56.944%7C2.68e-72%2CLRR_9%7CPF14580.6%7C91%2CLRR_9%7CPF14580.6%7C31%2CLRR_9%7CPF14580.6%7C3.4e-09%2CLRR_4%7CPF12799.7%7C6.9e%2B03%2CLRR_4%7CPF12799.7%7C1e%2B04%2CLRR_4%7CPF12799.7%7C0.019%2CLRR_4%7CPF12799.7%7C0.00033%2CLRR_4%7CPF12799.7%7C4.3e…
LSTA.10246.1	transdecoder	mRNA	1	4104	.	+	.	ID=LSTA.10246.1.p2;Parent=GENE.LSTA.10246.1~~LSTA.10246.1.p2;Name=ORF%20type%3Acomplete%20len%3A241%20%28%2B%29%2Cscore%3D48.22%2Clcl%7CNW_004797303.1_prot_XP_005091696.1_3082%7C56.944%7C2.68e-72%2CLRR_9%7CPF14580.6%7C91%2CLRR_9%7CPF14580.6%7C31%2CLRR_9%7CPF14580.6%7C3.4e-09%2CLRR_4%7CPF12799.7%7C6.9e%2B03%2CLRR_4%7CPF12799.7%7C1e%2B04%2CLRR_4%7CPF12799.7%7C0.019%2CLRR_4%7CPF12799.7%7C0.00033%2CL…
LSTA.10246.1	transdecoder	five_prime_UTR	1	133	.	+	.	ID=LSTA.10246.1.p2.utr5p1;Parent=LSTA.10246.1.p2
LSTA.10246.1	transdecoder	exon	1	4104	.	+	.	ID=LSTA.10246.1.p2.exon1;Parent=LSTA.10246.1.p2
LSTA.10246.1	transdecoder	CDS	134	856	.	+	0	ID=cds.LSTA.10246.1.p2;Parent=LSTA.10246.1.p2
LSTA.10246.1	transdecoder	three_prime_UTR	857	4104	.	+	.	ID=LSTA.10246.1.p2.utr3p1;Parent=LSTA.10246.1.p2
LSTA.10246.1	transdecoder	gene	1	4104	.	-	.	ID=GENE.LSTA.10246.1~~LSTA.10246.1.p3;Name=ORF%20type%3Acomplete%20len%3A183%20%28-%29%2Cscore%3D37.12%2Clcl%7CNW_004797308.1_prot_XP_012946942.1_3390%7C53.741%7C3.95e-39%2CRVT_1%7CPF00078.27%7C4.5e-05%2CRVT_1%7CPF00078.27%7C1.3e%2B03%2CCaskin-tail%7CPF16632.5%7C0.13%2CCaskin-tail%7CPF16632.5%7C5.6e%2B03
LSTA.10246.1	transdecoder	mRNA	1	4104	.	-	.	ID=LSTA.10246.1.p3;Parent=GENE.LSTA.10246.1~~LSTA.10246.1.p3;Name=ORF%20type%3Acomplete%20len%3A183%20%28-%29%2Cscore%3D37.12%2Clcl%7CNW_004797308.1_prot_XP_012946942.1_3390%7C53.741%7C3.95e-39%2CRVT_1%7CPF00078.27%7C4.5e-05%2CRVT_1%7CPF00078.27%7C1.3e%2B03%2CCaskin-tail%7CPF16632.5%7C0.13%2CCaskin-tail%7CPF16632.5%7C5.6e%2B03
LSTA.10246.1	transdecoder	five_prime_UTR	3620	4104	.	-	.	ID=LSTA.10246.1.p3.utr5p1;Parent=LSTA.10246.1.p3
LSTA.10246.1	transdecoder	exon	1	4104	.	-	.	ID=LSTA.10246.1.p3.exon1;Parent=LSTA.10246.1.p3
LSTA.10246.1	transdecoder	CDS	3071	3619	.	-	0	ID=cds.LSTA.10246.1.p3;Parent=LSTA.10246.1.p3
LSTA.10246.1	transdecoder	three_prime_UTR	1	3070	.	-	.	ID=LSTA.10246.1.p3.utr3p1;Parent=LSTA.10246.1.p3
LSTA.10247.1	transdecoder	gene	1	1078	.	+	.	ID=GENE.LSTA.10247.1~~LSTA.10247.1.p1;Name=ORF%20type%3A3prime_partial%20len%3A315%20%28%2B%29%2Cscore%3D36.28%2Clcl%7CNW_004797303.1_prot_XP_005091696.1_3082%7C77.667%7C2.67e-178%2CPPTA%7CPF01239.22%7C0.014%2CPPTA%7CPF01239.22%7C1e-06%2CPPTA%7CPF01239.22%7C1.6e-08%2CPPTA%7CPF01239.22%7C5.4e-08%2CPPTA%7CPF01239.22%7C0.0021%2CRabGGT_insert%7CPF07711.11%7C2.5e-06%2CTPR_17%7CPF13431.6%7C4.1e%2B02%2C…
LSTA.10247.1	transdecoder	mRNA	1	1078	.	+	.	ID=LSTA.10247.1.p1;Parent=GENE.LSTA.10247.1~~LSTA.10247.1.p1;Name=ORF%20type%3A3prime_partial%20len%3A315%20%28%2B%29%2Cscore%3D36.28%2Clcl%7CNW_004797303.1_prot_XP_005091696.1_3082%7C77.667%7C2.67e-178%2CPPTA%7CPF01239.22%7C0.014%2CPPTA%7CPF01239.22%7C1e-06%2CPPTA%7CPF01239.22%7C1.6e-08%2CPPTA%7CPF01239.22%7C5.4e-08%2CPPTA%7CPF01239.22%7C0.0021%2CRabGGT_insert%7CPF07711.11%7C2.5e-06%2CTPR_17%7CP…
LSTA.10247.1	transdecoder	five_prime_UTR	1	136	.	+	.	ID=LSTA.10247.1.p1.utr5p1;Parent=LSTA.10247.1.p1
LSTA.10247.1	transdecoder	exon	1	1078	.	+	.	ID=LSTA.10247.1.p1.exon1;Parent=LSTA.10247.1.p1
LSTA.10247.1	transdecoder	CDS	137	1078	.	+	0	ID=cds.LSTA.10247.1.p1;Parent=LSTA.10247.1.p1
LSTA.10247.2	transdecoder	gene	1	1245	.	+	.	ID=GENE.LSTA.10247.2~~LSTA.10247.2.p1;Name=ORF%20type%3A3prime_partial%20len%3A372%20%28%2B%29%2Cscore%3D58.92%2Clcl%7CNW_004797303.1_prot_XP_005091693.1_3080%7C76.900%7C0.0%2CPPTA%7CPF01239.22%7C0.017%2CPPTA%7CPF01239.22%7C1.3e-06%2CPPTA%7CPF01239.22%7C2e-08%2CPPTA%7CPF01239.22%7C6.7e-08%2CPPTA%7CPF01239.22%7C0.0027%2CRabGGT_insert%7CPF07711.11%7C8.1e-06
LSTA.10247.2	transdecoder	mRNA	1	1245	.	+	.	ID=LSTA.10247.2.p1;Parent=GENE.LSTA.10247.2~~LSTA.10247.2.p1;Name=ORF%20type%3A3prime_partial%20len%3A372%20%28%2B%29%2Cscore%3D58.92%2Clcl%7CNW_004797303.1_prot_XP_005091693.1_3080%7C76.900%7C0.0%2CPPTA%7CPF01239.22%7C0.017%2CPPTA%7CPF01239.22%7C1.3e-06%2CPPTA%7CPF01239.22%7C2e-08%2CPPTA%7CPF01239.22%7C6.7e-08%2CPPTA%7CPF01239.22%7C0.0027%2CRabGGT_insert%7CPF07711.11%7C8.1e-06
LSTA.10247.2	transdecoder	five_prime_UTR	1	130	.	+	.	ID=LSTA.10247.2.p1.utr5p1;Parent=LSTA.10247.2.p1
LSTA.10247.2	transdecoder	exon	1	1245	.	+	.	ID=LSTA.10247.2.p1.exon1;Parent=LSTA.10247.2.p1
LSTA.10247.2	transdecoder	CDS	131	1243	.	+	0	ID=cds.LSTA.10247.2.p1;Parent=LSTA.10247.2.p1
LSTA.10248.1	transdecoder	gene	1	399	.	+	.	ID=GENE.LSTA.10248.1~~LSTA.10248.1.p1;Name=ORF%20type%3A3prime_partial%20len%3A131%20%28%2B%29%2Cscore%3D45.82%2Clcl%7CNW_014654917.1_prot_XP_014785318.1_1935%7C45.045%7C2.04e-19%2CFlaC_arch%7CPF05377.11%7C0.32%2CFlaC_arch%7CPF05377.11%7C1.6e%2B03%2CVps4_C%7CPF09336.10%7C0.19%2CVps4_C%7CPF09336.10%7C5.2e%2B03%2CTho2%7CPF11262.8%7C4.2%2CDUF5398%7CPF17376.2%7C0.34%2CDUF5398%7CPF17376.2%7C7.9e%2B02%…
LSTA.10248.1	transdecoder	mRNA	1	399	.	+	.	ID=LSTA.10248.1.p1;Parent=GENE.LSTA.10248.1~~LSTA.10248.1.p1;Name=ORF%20type%3A3prime_partial%20len%3A131%20%28%2B%29%2Cscore%3D45.82%2Clcl%7CNW_014654917.1_prot_XP_014785318.1_1935%7C45.045%7C2.04e-19%2CFlaC_arch%7CPF05377.11%7C0.32%2CFlaC_arch%7CPF05377.11%7C1.6e%2B03%2CVps4_C%7CPF09336.10%7C0.19%2CVps4_C%7CPF09336.10%7C5.2e%2B03%2CTho2%7CPF11262.8%7C4.2%2CDUF5398%7CPF17376.2%7C0.34%2CDUF5398%7…
LSTA.10248.1	transdecoder	five_prime_UTR	1	8	.	+	.	ID=LSTA.10248.1.p1.utr5p1;Parent=LSTA.10248.1.p1
LSTA.10248.1	transdecoder	exon	1	399	.	+	.	ID=LSTA.10248.1.p1.exon1;Parent=LSTA.10248.1.p1
LSTA.10248.1	transdecoder	CDS	9	398	.	+	0	ID=cds.LSTA.10248.1.p1;Parent=LSTA.10248.1.p1
LSTA.10250.1	transdecoder	gene	1	1446	.	+	.	ID=GENE.LSTA.10250.1~~LSTA.10250.1.p1;Name=ORF%20type%3A3prime_partial%20len%3A430%20%28%2B%29%2Cscore%3D122.34%2Clcl%7CNW_004798264.1_prot_XP_005111120.2_24716%7C52.278%7C1.04e-142%2CCAP_N%7CPF01213.19%7C2.9e%2B03%2CCAP_N%7CPF01213.19%7C6.1e-77%2CRGS_DHEX%7CPF18148.1%7C0.2%2CDUF3964%7CPF13107.6%7C6.1%2CDUF3964%7CPF13107.6%7C1.5e%2B02%2CTCTP%7CPF00838.17%7C4.1e%2B03%2CTCTP%7CPF00838.17%7C0.49
LSTA.10250.1	transdecoder	mRNA	1	1446	.	+	.	ID=LSTA.10250.1.p1;Parent=GENE.LSTA.10250.1~~LSTA.10250.1.p1;Name=ORF%20type%3A3prime_partial%20len%3A430%20%28%2B%29%2Cscore%3D122.34%2Clcl%7CNW_004798264.1_prot_XP_005111120.2_24716%7C52.278%7C1.04e-142%2CCAP_N%7CPF01213.19%7C2.9e%2B03%2CCAP_N%7CPF01213.19%7C6.1e-77%2CRGS_DHEX%7CPF18148.1%7C0.2%2CDUF3964%7CPF13107.6%7C6.1%2CDUF3964%7CPF13107.6%7C1.5e%2B02%2CTCTP%7CPF00838.17%7C4.1e%2B03%2CTCTP%…
LSTA.10250.1	transdecoder	five_prime_UTR	1	158	.	+	.	ID=LSTA.10250.1.p1.utr5p1;Parent=LSTA.10250.1.p1
LSTA.10250.1	transdecoder	exon	1	1446	.	+	.	ID=LSTA.10250.1.p1.exon1;Parent=LSTA.10250.1.p1
LSTA.10250.1	transdecoder	CDS	159	1445	.	+	0	ID=cds.LSTA.10250.1.p1;Parent=LSTA.10250.1.p1
LSTA.10250.2	transdecoder	gene	1	759	.	+	.	ID=GENE.LSTA.10250.2~~LSTA.10250.2.p1;Name=ORF%20type%3A3prime_partial%20len%3A214%20%28%2B%29%2Cscore%3D73.99%2Clcl%7CNW_013193935.1_prot_XP_013067336.1_6019%7C72.770%7C1.57e-114%2CCAP_N%7CPF01213.19%7C6.9e-78%2CDUF3964%7CPF13107.6%7C2%2CDUF3964%7CPF13107.6%7C53
LSTA.10250.2	transdecoder	mRNA	1	759	.	+	.	ID=LSTA.10250.2.p1;Parent=GENE.LSTA.10250.2~~LSTA.10250.2.p1;Name=ORF%20type%3A3prime_partial%20len%3A214%20%28%2B%29%2Cscore%3D73.99%2Clcl%7CNW_013193935.1_prot_XP_013067336.1_6019%7C72.770%7C1.57e-114%2CCAP_N%7CPF01213.19%7C6.9e-78%2CDUF3964%7CPF13107.6%7C2%2CDUF3964%7CPF13107.6%7C53
LSTA.10250.2	transdecoder	five_prime_UTR	1	119	.	+	.	ID=LSTA.10250.2.p1.utr5p1;Parent=LSTA.10250.2.p1
LSTA.10250.2	transdecoder	exon	1	759	.	+	.	ID=LSTA.10250.2.p1.exon1;Parent=LSTA.10250.2.p1
LSTA.10250.2	transdecoder	CDS	120	758	.	+	0	ID=cds.LSTA.10250.2.p1;Parent=LSTA.10250.2.p1
LSTA.10250.3	transdecoder	gene	1	1504	.	+	.	ID=GENE.LSTA.10250.3~~LSTA.10250.3.p1;Name=ORF%20type%3A3prime_partial%20len%3A430%20%28%2B%29%2Cscore%3D122.34%2Clcl%7CNW_004798264.1_prot_XP_005111120.2_24716%7C52.278%7C1.04e-142%2CCAP_N%7CPF01213.19%7C2.9e%2B03%2CCAP_N%7CPF01213.19%7C6.1e-77%2CRGS_DHEX%7CPF18148.1%7C0.2%2CDUF3964%7CPF13107.6%7C6.1%2CDUF3964%7CPF13107.6%7C1.5e%2B02%2CTCTP%7CPF00838.17%7C4.1e%2B03%2CTCTP%7CPF00838.17%7C0.49
LSTA.10250.3	transdecoder	mRNA	1	1504	.	+	.	ID=LSTA.10250.3.p1;Parent=GENE.LSTA.10250.3~~LSTA.10250.3.p1;Name=ORF%20type%3A3prime_partial%20len%3A430%20%28%2B%29%2Cscore%3D122.34%2Clcl%7CNW_004798264.1_prot_XP_005111120.2_24716%7C52.278%7C1.04e-142%2CCAP_N%7CPF01213.19%7C2.9e%2B03%2CCAP_N%7CPF01213.19%7C6.1e-77%2CRGS_DHEX%7CPF18148.1%7C0.2%2CDUF3964%7CPF13107.6%7C6.1%2CDUF3964%7CPF13107.6%7C1.5e%2B02%2CTCTP%7CPF00838.17%7C4.1e%2B03%2CTCTP%…
LSTA.10250.3	transdecoder	five_prime_UTR	1	216	.	+	.	ID=LSTA.10250.3.p1.utr5p1;Parent=LSTA.10250.3.p1
LSTA.10250.3	transdecoder	exon	1	1504	.	+	.	ID=LSTA.10250.3.p1.exon1;Parent=LSTA.10250.3.p1
LSTA.10250.3	transdecoder	CDS	217	1503	.	+	0	ID=cds.LSTA.10250.3.p1;Parent=LSTA.10250.3.p1
LSTA.10250.4	transdecoder	gene	1	1668	.	+	.	ID=GENE.LSTA.10250.4~~LSTA.10250.4.p1;Name=ORF%20type%3A3prime_partial%20len%3A430%20%28%2B%29%2Cscore%3D122.34%2Clcl%7CNW_004798264.1_prot_XP_005111120.2_24716%7C52.278%7C1.04e-142%2CCAP_N%7CPF01213.19%7C2.9e%2B03%2CCAP_N%7CPF01213.19%7C6.1e-77%2CRGS_DHEX%7CPF18148.1%7C0.2%2CDUF3964%7CPF13107.6%7C6.1%2CDUF3964%7CPF13107.6%7C1.5e%2B02%2CTCTP%7CPF00838.17%7C4.1e%2B03%2CTCTP%7CPF00838.17%7C0.49
LSTA.10250.4	transdecoder	mRNA	1	1668	.	+	.	ID=LSTA.10250.4.p1;Parent=GENE.LSTA.10250.4~~LSTA.10250.4.p1;Name=ORF%20type%3A3prime_partial%20len%3A430%20%28%2B%29%2Cscore%3D122.34%2Clcl%7CNW_004798264.1_prot_XP_005111120.2_24716%7C52.278%7C1.04e-142%2CCAP_N%7CPF01213.19%7C2.9e%2B03%2CCAP_N%7CPF01213.19%7C6.1e-77%2CRGS_DHEX%7CPF18148.1%7C0.2%2CDUF3964%7CPF13107.6%7C6.1%2CDUF3964%7CPF13107.6%7C1.5e%2B02%2CTCTP%7CPF00838.17%7C4.1e%2B03%2CTCTP%…
LSTA.10250.4	transdecoder	five_prime_UTR	1	380	.	+	.	ID=LSTA.10250.4.p1.utr5p1;Parent=LSTA.10250.4.p1
LSTA.10250.4	transdecoder	exon	1	1668	.	+	.	ID=LSTA.10250.4.p1.exon1;Parent=LSTA.10250.4.p1
LSTA.10250.4	transdecoder	CDS	381	1667	.	+	0	ID=cds.LSTA.10250.4.p1;Parent=LSTA.10250.4.p1
LSTA.10250.5	transdecoder	gene	1	1459	.	+	.	ID=GENE.LSTA.10250.5~~LSTA.10250.5.p1;Name=ORF%20type%3A3prime_partial%20len%3A430%20%28%2B%29%2Cscore%3D122.34%2Clcl%7CNW_004798264.1_prot_XP_005111120.2_24716%7C52.278%7C1.04e-142%2CCAP_N%7CPF01213.19%7C2.9e%2B03%2CCAP_N%7CPF01213.19%7C6.1e-77%2CRGS_DHEX%7CPF18148.1%7C0.2%2CDUF3964%7CPF13107.6%7C6.1%2CDUF3964%7CPF13107.6%7C1.5e%2B02%2CTCTP%7CPF00838.17%7C4.1e%2B03%2CTCTP%7CPF00838.17%7C0.49
LSTA.10250.5	transdecoder	mRNA	1	1459	.	+	.	ID=LSTA.10250.5.p1;Parent=GENE.LSTA.10250.5~~LSTA.10250.5.p1;Name=ORF%20type%3A3prime_partial%20len%3A430%20%28%2B%29%2Cscore%3D122.34%2Clcl%7CNW_004798264.1_prot_XP_005111120.2_24716%7C52.278%7C1.04e-142%2CCAP_N%7CPF01213.19%7C2.9e%2B03%2CCAP_N%7CPF01213.19%7C6.1e-77%2CRGS_DHEX%7CPF18148.1%7C0.2%2CDUF3964%7CPF13107.6%7C6.1%2CDUF3964%7CPF13107.6%7C1.5e%2B02%2CTCTP%7CPF00838.17%7C4.1e%2B03%2CTCTP%…
LSTA.10250.5	transdecoder	five_prime_UTR	1	171	.	+	.	ID=LSTA.10250.5.p1.utr5p1;Parent=LSTA.10250.5.p1
LSTA.10250.5	transdecoder	exon	1	1459	.	+	.	ID=LSTA.10250.5.p1.exon1;Parent=LSTA.10250.5.p1
LSTA.10250.5	transdecoder	CDS	172	1458	.	+	0	ID=cds.LSTA.10250.5.p1;Parent=LSTA.10250.5.p1
LSTA.10251.1	transdecoder	gene	1	1862	.	+	.	ID=GENE.LSTA.10251.1~~LSTA.10251.1.p1;Name=ORF%20type%3A5prime_partial%20len%3A270%20%28%2B%29%2Cscore%3D90.59%2Clcl%7CNW_013193935.1_prot_XP_013067336.1_6019%7C87.558%7C3.11e-142%2CCAP_C%7CPF08603.11%7C3.2e-64%2CCAP_N%7CPF01213.19%7C4e-24%2CCAP_N%7CPF01213.19%7C1e%2B04%2CTBCC%7CPF07986.12%7C0.018%2CTBCC%7CPF07986.12%7C0.97%2CPRIMA1%7CPF16101.5%7C8.9%2CPRIMA1%7CPF16101.5%7C20
LSTA.10251.1	transdecoder	mRNA	1	1862	.	+	.	ID=LSTA.10251.1.p1;Parent=GENE.LSTA.10251.1~~LSTA.10251.1.p1;Name=ORF%20type%3A5prime_partial%20len%3A270%20%28%2B%29%2Cscore%3D90.59%2Clcl%7CNW_013193935.1_prot_XP_013067336.1_6019%7C87.558%7C3.11e-142%2CCAP_C%7CPF08603.11%7C3.2e-64%2CCAP_N%7CPF01213.19%7C4e-24%2CCAP_N%7CPF01213.19%7C1e%2B04%2CTBCC%7CPF07986.12%7C0.018%2CTBCC%7CPF07986.12%7C0.97%2CPRIMA1%7CPF16101.5%7C8.9%2CPRIMA1%7CPF16101.5%7C…
LSTA.10251.1	transdecoder	exon	1	1862	.	+	.	ID=LSTA.10251.1.p1.exon1;Parent=LSTA.10251.1.p1
LSTA.10251.1	transdecoder	CDS	1	810	.	+	0	ID=cds.LSTA.10251.1.p1;Parent=LSTA.10251.1.p1
LSTA.10251.1	transdecoder	three_prime_UTR	811	1862	.	+	.	ID=LSTA.10251.1.p1.utr3p1;Parent=LSTA.10251.1.p1
LSTA.10253.1	transdecoder	gene	1	743	.	+	.	ID=GENE.LSTA.10253.1~~LSTA.10253.1.p1;Name=ORF%20type%3A3prime_partial%20len%3A188%20%28%2B%29%2Cscore%3D8.78%2Clcl%7CNW_004797549.1_prot_XP_012939671.1_14024%7C78.212%7C3.26e-104
LSTA.10253.1	transdecoder	mRNA	1	743	.	+	.	ID=LSTA.10253.1.p1;Parent=GENE.LSTA.10253.1~~LSTA.10253.1.p1;Name=ORF%20type%3A3prime_partial%20len%3A188%20%28%2B%29%2Cscore%3D8.78%2Clcl%7CNW_004797549.1_prot_XP_012939671.1_14024%7C78.212%7C3.26e-104
LSTA.10253.1	transdecoder	five_prime_UTR	1	180	.	+	.	ID=LSTA.10253.1.p1.utr5p1;Parent=LSTA.10253.1.p1
LSTA.10253.1	transdecoder	exon	1	743	.	+	.	ID=LSTA.10253.1.p1.exon1;Parent=LSTA.10253.1.p1
LSTA.10253.1	transdecoder	CDS	181	741	.	+	0	ID=cds.LSTA.10253.1.p1;Parent=LSTA.10253.1.p1
LSTA.10253.2	transdecoder	gene	1	711	.	+	.	ID=GENE.LSTA.10253.2~~LSTA.10253.2.p1;Name=ORF%20type%3A3prime_partial%20len%3A179%20%28%2B%29%2Cscore%3D8.88%2Clcl%7CNW_004797549.1_prot_XP_012939671.1_14024%7C78.090%7C3.05e-103
LSTA.10253.2	transdecoder	mRNA	1	711	.	+	.	ID=LSTA.10253.2.p1;Parent=GENE.LSTA.10253.2~~LSTA.10253.2.p1;Name=ORF%20type%3A3prime_partial%20len%3A179%20%28%2B%29%2Cscore%3D8.88%2Clcl%7CNW_004797549.1_prot_XP_012939671.1_14024%7C78.090%7C3.05e-103
LSTA.10253.2	transdecoder	five_prime_UTR	1	175	.	+	.	ID=LSTA.10253.2.p1.utr5p1;Parent=LSTA.10253.2.p1
LSTA.10253.2	transdecoder	exon	1	711	.	+	.	ID=LSTA.10253.2.p1.exon1;Parent=LSTA.10253.2.p1
LSTA.10253.2	transdecoder	CDS	176	709	.	+	0	ID=cds.LSTA.10253.2.p1;Parent=LSTA.10253.2.p1
LSTA.10253.3	transdecoder	gene	1	853	.	+	.	ID=GENE.LSTA.10253.3~~LSTA.10253.3.p1;Name=ORF%20type%3Acomplete%20len%3A123%20%28%2B%29%2Cscore%3D10.59%2Clcl%7CNW_004797549.1_prot_XP_012939671.1_14024%7C80.992%7C1.20e-70
LSTA.10253.3	transdecoder	mRNA	1	853	.	+	.	ID=LSTA.10253.3.p1;Parent=GENE.LSTA.10253.3~~LSTA.10253.3.p1;Name=ORF%20type%3Acomplete%20len%3A123%20%28%2B%29%2Cscore%3D10.59%2Clcl%7CNW_004797549.1_prot_XP_012939671.1_14024%7C80.992%7C1.20e-70
LSTA.10253.3	transdecoder	five_prime_UTR	1	299	.	+	.	ID=LSTA.10253.3.p1.utr5p1;Parent=LSTA.10253.3.p1
LSTA.10253.3	transdecoder	exon	1	853	.	+	.	ID=LSTA.10253.3.p1.exon1;Parent=LSTA.10253.3.p1
LSTA.10253.3	transdecoder	CDS	300	668	.	+	0	ID=cds.LSTA.10253.3.p1;Parent=LSTA.10253.3.p1
LSTA.10253.3	transdecoder	three_prime_UTR	669	853	.	+	.	ID=LSTA.10253.3.p1.utr3p1;Parent=LSTA.10253.3.p1
LSTA.10253.4	transdecoder	gene	1	1041	.	+	.	ID=GENE.LSTA.10253.4~~LSTA.10253.4.p1;Name=ORF%20type%3A3prime_partial%20len%3A179%20%28%2B%29%2Cscore%3D8.88%2Clcl%7CNW_004797549.1_prot_XP_012939671.1_14024%7C78.090%7C3.05e-103
LSTA.10253.4	transdecoder	mRNA	1	1041	.	+	.	ID=LSTA.10253.4.p1;Parent=GENE.LSTA.10253.4~~LSTA.10253.4.p1;Name=ORF%20type%3A3prime_partial%20len%3A179%20%28%2B%29%2Cscore%3D8.88%2Clcl%7CNW_004797549.1_prot_XP_012939671.1_14024%7C78.090%7C3.05e-103
LSTA.10253.4	transdecoder	five_prime_UTR	1	505	.	+	.	ID=LSTA.10253.4.p1.utr5p1;Parent=LSTA.10253.4.p1
LSTA.10253.4	transdecoder	exon	1	1041	.	+	.	ID=LSTA.10253.4.p1.exon1;Parent=LSTA.10253.4.p1
LSTA.10253.4	transdecoder	CDS	506	1039	.	+	0	ID=cds.LSTA.10253.4.p1;Parent=LSTA.10253.4.p1
LSTA.10253.5	transdecoder	gene	1	720	.	+	.	ID=GENE.LSTA.10253.5~~LSTA.10253.5.p1;Name=ORF%20type%3Acomplete%20len%3A123%20%28%2B%29%2Cscore%3D10.59%2Clcl%7CNW_004797549.1_prot_XP_012939671.1_14024%7C80.992%7C1.20e-70
LSTA.10253.5	transdecoder	mRNA	1	720	.	+	.	ID=LSTA.10253.5.p1;Parent=GENE.LSTA.10253.5~~LSTA.10253.5.p1;Name=ORF%20type%3Acomplete%20len%3A123%20%28%2B%29%2Cscore%3D10.59%2Clcl%7CNW_004797549.1_prot_XP_012939671.1_14024%7C80.992%7C1.20e-70
LSTA.10253.5	transdecoder	five_prime_UTR	1	166	.	+	.	ID=LSTA.10253.5.p1.utr5p1;Parent=LSTA.10253.5.p1
LSTA.10253.5	transdecoder	exon	1	720	.	+	.	ID=LSTA.10253.5.p1.exon1;Parent=LSTA.10253.5.p1
LSTA.10253.5	transdecoder	CDS	167	535	.	+	0	ID=cds.LSTA.10253.5.p1;Parent=LSTA.10253.5.p1
LSTA.10253.5	transdecoder	three_prime_UTR	536	720	.	+	.	ID=LSTA.10253.5.p1.utr3p1;Parent=LSTA.10253.5.p1
LSTA.10253.6	transdecoder	gene	1	760	.	+	.	ID=GENE.LSTA.10253.6~~LSTA.10253.6.p1;Name=ORF%20type%3Acomplete%20len%3A123%20%28%2B%29%2Cscore%3D10.59%2Clcl%7CNW_004797549.1_prot_XP_012939671.1_14024%7C80.992%7C1.20e-70
LSTA.10253.6	transdecoder	mRNA	1	760	.	+	.	ID=LSTA.10253.6.p1;Parent=GENE.LSTA.10253.6~~LSTA.10253.6.p1;Name=ORF%20type%3Acomplete%20len%3A123%20%28%2B%29%2Cscore%3D10.59%2Clcl%7CNW_004797549.1_prot_XP_012939671.1_14024%7C80.992%7C1.20e-70
LSTA.10253.6	transdecoder	five_prime_UTR	1	206	.	+	.	ID=LSTA.10253.6.p1.utr5p1;Parent=LSTA.10253.6.p1
LSTA.10253.6	transdecoder	exon	1	760	.	+	.	ID=LSTA.10253.6.p1.exon1;Parent=LSTA.10253.6.p1
LSTA.10253.6	transdecoder	CDS	207	575	.	+	0	ID=cds.LSTA.10253.6.p1;Parent=LSTA.10253.6.p1
LSTA.10253.6	transdecoder	three_prime_UTR	576	760	.	+	.	ID=LSTA.10253.6.p1.utr3p1;Parent=LSTA.10253.6.p1
LSTA.10253.7	transdecoder	gene	1	694	.	+	.	ID=GENE.LSTA.10253.7~~LSTA.10253.7.p1;Name=ORF%20type%3Acomplete%20len%3A123%20%28%2B%29%2Cscore%3D10.59%2Clcl%7CNW_004797549.1_prot_XP_012939671.1_14024%7C80.992%7C1.20e-70
LSTA.10253.7	transdecoder	mRNA	1	694	.	+	.	ID=LSTA.10253.7.p1;Parent=GENE.LSTA.10253.7~~LSTA.10253.7.p1;Name=ORF%20type%3Acomplete%20len%3A123%20%28%2B%29%2Cscore%3D10.59%2Clcl%7CNW_004797549.1_prot_XP_012939671.1_14024%7C80.992%7C1.20e-70
LSTA.10253.7	transdecoder	five_prime_UTR	1	140	.	+	.	ID=LSTA.10253.7.p1.utr5p1;Parent=LSTA.10253.7.p1
LSTA.10253.7	transdecoder	exon	1	694	.	+	.	ID=LSTA.10253.7.p1.exon1;Parent=LSTA.10253.7.p1
LSTA.10253.7	transdecoder	CDS	141	509	.	+	0	ID=cds.LSTA.10253.7.p1;Parent=LSTA.10253.7.p1
LSTA.10253.7	transdecoder	three_prime_UTR	510	694	.	+	.	ID=LSTA.10253.7.p1.utr3p1;Parent=LSTA.10253.7.p1
LSTA.10253.8	transdecoder	gene	1	1024	.	+	.	ID=GENE.LSTA.10253.8~~LSTA.10253.8.p1;Name=ORF%20type%3Acomplete%20len%3A123%20%28%2B%29%2Cscore%3D10.59%2Clcl%7CNW_004797549.1_prot_XP_012939671.1_14024%7C80.992%7C1.20e-70
LSTA.10253.8	transdecoder	mRNA	1	1024	.	+	.	ID=LSTA.10253.8.p1;Parent=GENE.LSTA.10253.8~~LSTA.10253.8.p1;Name=ORF%20type%3Acomplete%20len%3A123%20%28%2B%29%2Cscore%3D10.59%2Clcl%7CNW_004797549.1_prot_XP_012939671.1_14024%7C80.992%7C1.20e-70
LSTA.10253.8	transdecoder	five_prime_UTR	1	470	.	+	.	ID=LSTA.10253.8.p1.utr5p1;Parent=LSTA.10253.8.p1
LSTA.10253.8	transdecoder	exon	1	1024	.	+	.	ID=LSTA.10253.8.p1.exon1;Parent=LSTA.10253.8.p1
LSTA.10253.8	transdecoder	CDS	471	839	.	+	0	ID=cds.LSTA.10253.8.p1;Parent=LSTA.10253.8.p1
LSTA.10253.8	transdecoder	three_prime_UTR	840	1024	.	+	.	ID=LSTA.10253.8.p1.utr3p1;Parent=LSTA.10253.8.p1
LSTA.10253.9	transdecoder	gene	1	800	.	+	.	ID=GENE.LSTA.10253.9~~LSTA.10253.9.p1;Name=ORF%20type%3A3prime_partial%20len%3A179%20%28%2B%29%2Cscore%3D8.88%2Clcl%7CNW_004797549.1_prot_XP_012939671.1_14024%7C78.090%7C3.05e-103
LSTA.10253.9	transdecoder	mRNA	1	800	.	+	.	ID=LSTA.10253.9.p1;Parent=GENE.LSTA.10253.9~~LSTA.10253.9.p1;Name=ORF%20type%3A3prime_partial%20len%3A179%20%28%2B%29%2Cscore%3D8.88%2Clcl%7CNW_004797549.1_prot_XP_012939671.1_14024%7C78.090%7C3.05e-103
LSTA.10253.9	transdecoder	five_prime_UTR	1	264	.	+	.	ID=LSTA.10253.9.p1.utr5p1;Parent=LSTA.10253.9.p1
LSTA.10253.9	transdecoder	exon	1	800	.	+	.	ID=LSTA.10253.9.p1.exon1;Parent=LSTA.10253.9.p1
LSTA.10253.9	transdecoder	CDS	265	798	.	+	0	ID=cds.LSTA.10253.9.p1;Parent=LSTA.10253.9.p1
LSTA.10254.1	transdecoder	gene	1	1484	.	+	.	ID=GENE.LSTA.10254.1~~LSTA.10254.1.p1;Name=ORF%20type%3Acomplete%20len%3A114%20%28%2B%29%2Cscore%3D13.87%2Clcl%7CNW_004797549.1_prot_XP_012939675.1_14025%7C51.429%7C1.57e-29
LSTA.10254.1	transdecoder	mRNA	1	1484	.	+	.	ID=LSTA.10254.1.p1;Parent=GENE.LSTA.10254.1~~LSTA.10254.1.p1;Name=ORF%20type%3Acomplete%20len%3A114%20%28%2B%29%2Cscore%3D13.87%2Clcl%7CNW_004797549.1_prot_XP_012939675.1_14025%7C51.429%7C1.57e-29
LSTA.10254.1	transdecoder	five_prime_UTR	1	980	.	+	.	ID=LSTA.10254.1.p1.utr5p1;Parent=LSTA.10254.1.p1
LSTA.10254.1	transdecoder	exon	1	1484	.	+	.	ID=LSTA.10254.1.p1.exon1;Parent=LSTA.10254.1.p1
LSTA.10254.1	transdecoder	CDS	981	1322	.	+	0	ID=cds.LSTA.10254.1.p1;Parent=LSTA.10254.1.p1
LSTA.10254.1	transdecoder	three_prime_UTR	1323	1484	.	+	.	ID=LSTA.10254.1.p1.utr3p1;Parent=LSTA.10254.1.p1
LSTA.10254.2	transdecoder	gene	1	1251	.	+	.	ID=GENE.LSTA.10254.2~~LSTA.10254.2.p1;Name=ORF%20type%3Acomplete%20len%3A106%20%28%2B%29%2Cscore%3D11.67%2Clcl%7CNW_004797549.1_prot_XP_012939675.1_14025%7C48.571%7C2.55e-24
LSTA.10254.2	transdecoder	mRNA	1	1251	.	+	.	ID=LSTA.10254.2.p1;Parent=GENE.LSTA.10254.2~~LSTA.10254.2.p1;Name=ORF%20type%3Acomplete%20len%3A106%20%28%2B%29%2Cscore%3D11.67%2Clcl%7CNW_004797549.1_prot_XP_012939675.1_14025%7C48.571%7C2.55e-24
LSTA.10254.2	transdecoder	five_prime_UTR	1	771	.	+	.	ID=LSTA.10254.2.p1.utr5p1;Parent=LSTA.10254.2.p1
LSTA.10254.2	transdecoder	exon	1	1251	.	+	.	ID=LSTA.10254.2.p1.exon1;Parent=LSTA.10254.2.p1
LSTA.10254.2	transdecoder	CDS	772	1089	.	+	0	ID=cds.LSTA.10254.2.p1;Parent=LSTA.10254.2.p1
LSTA.10254.2	transdecoder	three_prime_UTR	1090	1251	.	+	.	ID=LSTA.10254.2.p1.utr3p1;Parent=LSTA.10254.2.p1
LSTA.10256.1	transdecoder	gene	1	586	.	+	.	ID=GENE.LSTA.10256.1~~LSTA.10256.1.p1;Name=ORF%20type%3A3prime_partial%20len%3A163%20%28%2B%29%2Cscore%3D66.78%2Clcl%7CNW_013505849.1_prot_XP_013062860.1_34590%7C70.000%7C1.02e-47%2CMito_fiss_reg%7CPF05308.11%7C0.074%2CDEC-1_N%7CPF04625.13%7C0.9%2CTricorn_C1%7CPF14684.6%7C2.9%2CTricorn_C1%7CPF14684.6%7C2.3e%2B03%2CTricorn_C1%7CPF14684.6%7C1.6e%2B03
LSTA.10256.1	transdecoder	mRNA	1	586	.	+	.	ID=LSTA.10256.1.p1;Parent=GENE.LSTA.10256.1~~LSTA.10256.1.p1;Name=ORF%20type%3A3prime_partial%20len%3A163%20%28%2B%29%2Cscore%3D66.78%2Clcl%7CNW_013505849.1_prot_XP_013062860.1_34590%7C70.000%7C1.02e-47%2CMito_fiss_reg%7CPF05308.11%7C0.074%2CDEC-1_N%7CPF04625.13%7C0.9%2CTricorn_C1%7CPF14684.6%7C2.9%2CTricorn_C1%7CPF14684.6%7C2.3e%2B03%2CTricorn_C1%7CPF14684.6%7C1.6e%2B03
LSTA.10256.1	transdecoder	five_prime_UTR	1	100	.	+	.	ID=LSTA.10256.1.p1.utr5p1;Parent=LSTA.10256.1.p1
LSTA.10256.1	transdecoder	exon	1	586	.	+	.	ID=LSTA.10256.1.p1.exon1;Parent=LSTA.10256.1.p1
LSTA.10256.1	transdecoder	CDS	101	586	.	+	0	ID=cds.LSTA.10256.1.p1;Parent=LSTA.10256.1.p1
LSTA.10257.1	transdecoder	gene	1	3222	.	+	.	ID=GENE.LSTA.10257.1~~LSTA.10257.1.p1;Name=ORF%20type%3Acomplete%20len%3A372%20%28%2B%29%2Cscore%3D55.08%2Clcl%7CNW_013505849.1_prot_XP_013062857.1_34587%7C80.586%7C7.03e-162%2CMethyltransf_11%7CPF08241.12%7C1.6e-18%2CMethyltransf_23%7CPF13489.6%7C6.6e-16%2CMethyltransf_25%7CPF13649.6%7C4.5e-15%2CMethyltransf_12%7CPF08242.12%7C3.3e-12%2CMethyltransf_31%7CPF13847.6%7C1.8e-11%2CCMAS%7CPF02353.20%7C…
LSTA.10257.1	transdecoder	mRNA	1	3222	.	+	.	ID=LSTA.10257.1.p1;Parent=GENE.LSTA.10257.1~~LSTA.10257.1.p1;Name=ORF%20type%3Acomplete%20len%3A372%20%28%2B%29%2Cscore%3D55.08%2Clcl%7CNW_013505849.1_prot_XP_013062857.1_34587%7C80.586%7C7.03e-162%2CMethyltransf_11%7CPF08241.12%7C1.6e-18%2CMethyltransf_23%7CPF13489.6%7C6.6e-16%2CMethyltransf_25%7CPF13649.6%7C4.5e-15%2CMethyltransf_12%7CPF08242.12%7C3.3e-12%2CMethyltransf_31%7CPF13847.6%7C1.8e-11…
LSTA.10257.1	transdecoder	five_prime_UTR	1	139	.	+	.	ID=LSTA.10257.1.p1.utr5p1;Parent=LSTA.10257.1.p1
LSTA.10257.1	transdecoder	exon	1	3222	.	+	.	ID=LSTA.10257.1.p1.exon1;Parent=LSTA.10257.1.p1
LSTA.10257.1	transdecoder	CDS	140	1255	.	+	0	ID=cds.LSTA.10257.1.p1;Parent=LSTA.10257.1.p1
LSTA.10257.1	transdecoder	three_prime_UTR	1256	3222	.	+	.	ID=LSTA.10257.1.p1.utr3p1;Parent=LSTA.10257.1.p1
LSTA.10257.4	transdecoder	gene	1	3207	.	+	.	ID=GENE.LSTA.10257.4~~LSTA.10257.4.p1;Name=ORF%20type%3Acomplete%20len%3A371%20%28%2B%29%2Cscore%3D53.81%2Clcl%7CNW_013505849.1_prot_XP_013062857.1_34587%7C80.586%7C8.25e-162%2CMethyltransf_11%7CPF08241.12%7C1.5e-18%2CMethyltransf_23%7CPF13489.6%7C6.6e-16%2CMethyltransf_25%7CPF13649.6%7C4.5e-15%2CMethyltransf_12%7CPF08242.12%7C3.3e-12%2CMethyltransf_31%7CPF13847.6%7C1.8e-11%2CCMAS%7CPF02353.20%7C…
LSTA.10257.4	transdecoder	mRNA	1	3207	.	+	.	ID=LSTA.10257.4.p1;Parent=GENE.LSTA.10257.4~~LSTA.10257.4.p1;Name=ORF%20type%3Acomplete%20len%3A371%20%28%2B%29%2Cscore%3D53.81%2Clcl%7CNW_013505849.1_prot_XP_013062857.1_34587%7C80.586%7C8.25e-162%2CMethyltransf_11%7CPF08241.12%7C1.5e-18%2CMethyltransf_23%7CPF13489.6%7C6.6e-16%2CMethyltransf_25%7CPF13649.6%7C4.5e-15%2CMethyltransf_12%7CPF08242.12%7C3.3e-12%2CMethyltransf_31%7CPF13847.6%7C1.8e-11…
LSTA.10257.4	transdecoder	five_prime_UTR	1	127	.	+	.	ID=LSTA.10257.4.p1.utr5p1;Parent=LSTA.10257.4.p1
LSTA.10257.4	transdecoder	exon	1	3207	.	+	.	ID=LSTA.10257.4.p1.exon1;Parent=LSTA.10257.4.p1
LSTA.10257.4	transdecoder	CDS	128	1240	.	+	0	ID=cds.LSTA.10257.4.p1;Parent=LSTA.10257.4.p1
LSTA.10257.4	transdecoder	three_prime_UTR	1241	3207	.	+	.	ID=LSTA.10257.4.p1.utr3p1;Parent=LSTA.10257.4.p1
LSTA.10258.1	transdecoder	gene	1	504	.	+	.	ID=GENE.LSTA.10258.1~~LSTA.10258.1.p1;Name=ORF%20type%3Acomplete%20len%3A121%20%28%2B%29%2Cscore%3D2.68%2Clcl%7CNW_004798067.1_prot_XP_005109682.1_23117%7C59.259%7C2.63e-43%2CCHD5%7CPF04420.14%7C2e-15%2CCdAMP_rec%7CPF06153.11%7C4.1e%2B03%2CCdAMP_rec%7CPF06153.11%7C0.17
LSTA.10258.1	transdecoder	mRNA	1	504	.	+	.	ID=LSTA.10258.1.p1;Parent=GENE.LSTA.10258.1~~LSTA.10258.1.p1;Name=ORF%20type%3Acomplete%20len%3A121%20%28%2B%29%2Cscore%3D2.68%2Clcl%7CNW_004798067.1_prot_XP_005109682.1_23117%7C59.259%7C2.63e-43%2CCHD5%7CPF04420.14%7C2e-15%2CCdAMP_rec%7CPF06153.11%7C4.1e%2B03%2CCdAMP_rec%7CPF06153.11%7C0.17
LSTA.10258.1	transdecoder	five_prime_UTR	1	107	.	+	.	ID=LSTA.10258.1.p1.utr5p1;Parent=LSTA.10258.1.p1
LSTA.10258.1	transdecoder	exon	1	504	.	+	.	ID=LSTA.10258.1.p1.exon1;Parent=LSTA.10258.1.p1
LSTA.10258.1	transdecoder	CDS	108	470	.	+	0	ID=cds.LSTA.10258.1.p1;Parent=LSTA.10258.1.p1
LSTA.10258.1	transdecoder	three_prime_UTR	471	504	.	+	.	ID=LSTA.10258.1.p1.utr3p1;Parent=LSTA.10258.1.p1
LSTA.1026.1	transdecoder	gene	1	1181	.	+	.	ID=GENE.LSTA.1026.1~~LSTA.1026.1.p1;Name=ORF%20type%3Acomplete%20len%3A118%20%28%2B%29%2Cscore%3D8.21%2Clcl%7CNW_004797275.1_prot_XP_005089365.1_578%7C74.359%7C7.54e-61%2CMASE4%7CPF17158.4%7C0.41%2CDUF2254%7CPF10011.9%7C2.8%2CDUF2254%7CPF10011.9%7C2.5%2CDUF2070%7CPF09843.9%7C0.53%2CDUF1129%7CPF06570.11%7C0.85
LSTA.1026.1	transdecoder	mRNA	1	1181	.	+	.	ID=LSTA.1026.1.p1;Parent=GENE.LSTA.1026.1~~LSTA.1026.1.p1;Name=ORF%20type%3Acomplete%20len%3A118%20%28%2B%29%2Cscore%3D8.21%2Clcl%7CNW_004797275.1_prot_XP_005089365.1_578%7C74.359%7C7.54e-61%2CMASE4%7CPF17158.4%7C0.41%2CDUF2254%7CPF10011.9%7C2.8%2CDUF2254%7CPF10011.9%7C2.5%2CDUF2070%7CPF09843.9%7C0.53%2CDUF1129%7CPF06570.11%7C0.85
LSTA.1026.1	transdecoder	five_prime_UTR	1	106	.	+	.	ID=LSTA.1026.1.p1.utr5p1;Parent=LSTA.1026.1.p1
LSTA.1026.1	transdecoder	exon	1	1181	.	+	.	ID=LSTA.1026.1.p1.exon1;Parent=LSTA.1026.1.p1
LSTA.1026.1	transdecoder	CDS	107	460	.	+	0	ID=cds.LSTA.1026.1.p1;Parent=LSTA.1026.1.p1
LSTA.1026.1	transdecoder	three_prime_UTR	461	1181	.	+	.	ID=LSTA.1026.1.p1.utr3p1;Parent=LSTA.1026.1.p1
# refined start codon: 3 -> 306 (score: 0.991)
LSTA.10260.1	transdecoder	gene	1	5376	.	+	.	ID=GENE.LSTA.10260.1~~LSTA.10260.1.p1;Name=ORF%20type%3Acomplete%20len%3A724%20%28%2B%29%2Cscore%3D253.03%2Clcl%7CNW_013505849.1_prot_XP_013062834.1_34582%7C66.943%7C0.0%2CLebercilin%7CPF15619.6%7C1.9e-48%2CLebercilin%7CPF15619.6%7C1.8e%2B04%2CLebercilin%7CPF15619.6%7C1.8e%2B04%2CNPV_P10%7CPF05531.12%7C12%2CNPV_P10%7CPF05531.12%7C1.3e%2B03%2CNPV_P10%7CPF05531.12%7C5.8
LSTA.10260.1	transdecoder	mRNA	1	5376	.	+	.	ID=LSTA.10260.1.p1;Parent=GENE.LSTA.10260.1~~LSTA.10260.1.p1;Name=ORF%20type%3Acomplete%20len%3A724%20%28%2B%29%2Cscore%3D253.03%2Clcl%7CNW_013505849.1_prot_XP_013062834.1_34582%7C66.943%7C0.0%2CLebercilin%7CPF15619.6%7C1.9e-48%2CLebercilin%7CPF15619.6%7C1.8e%2B04%2CLebercilin%7CPF15619.6%7C1.8e%2B04%2CNPV_P10%7CPF05531.12%7C12%2CNPV_P10%7CPF05531.12%7C1.3e%2B03%2CNPV_P10%7CPF05531.12%7C5.8
LSTA.10260.1	transdecoder	five_prime_UTR	1	305	.	+	.	ID=LSTA.10260.1.p1.utr5p1;Parent=LSTA.10260.1.p1
LSTA.10260.1	transdecoder	exon	1	5376	.	+	.	ID=LSTA.10260.1.p1.exon1;Parent=LSTA.10260.1.p1
LSTA.10260.1	transdecoder	CDS	306	2174	.	+	0	ID=cds.LSTA.10260.1.p1;Parent=LSTA.10260.1.p1
LSTA.10260.1	transdecoder	three_prime_UTR	2175	5376	.	+	.	ID=LSTA.10260.1.p1.utr3p1;Parent=LSTA.10260.1.p1
LSTA.10262.1	transdecoder	gene	1	2969	.	+	.	ID=GENE.LSTA.10262.1~~LSTA.10262.1.p1;Name=ORF%20type%3Acomplete%20len%3A131%20%28%2B%29%2Cscore%3D42.81%2Clcl%7CNW_013505849.1_prot_XP_013062861.1_34581%7C86.822%7C7.45e-71%2CSH3BGR%7CPF04908.15%7C7.1e-28%2CSH3BGR%7CPF04908.15%7C5.3e%2B03%2CGlutaredoxin%7CPF00462.24%7C0.047
LSTA.10262.1	transdecoder	mRNA	1	2969	.	+	.	ID=LSTA.10262.1.p1;Parent=GENE.LSTA.10262.1~~LSTA.10262.1.p1;Name=ORF%20type%3Acomplete%20len%3A131%20%28%2B%29%2Cscore%3D42.81%2Clcl%7CNW_013505849.1_prot_XP_013062861.1_34581%7C86.822%7C7.45e-71%2CSH3BGR%7CPF04908.15%7C7.1e-28%2CSH3BGR%7CPF04908.15%7C5.3e%2B03%2CGlutaredoxin%7CPF00462.24%7C0.047
LSTA.10262.1	transdecoder	five_prime_UTR	1	163	.	+	.	ID=LSTA.10262.1.p1.utr5p1;Parent=LSTA.10262.1.p1
LSTA.10262.1	transdecoder	exon	1	2969	.	+	.	ID=LSTA.10262.1.p1.exon1;Parent=LSTA.10262.1.p1
LSTA.10262.1	transdecoder	CDS	164	556	.	+	0	ID=cds.LSTA.10262.1.p1;Parent=LSTA.10262.1.p1
LSTA.10262.1	transdecoder	three_prime_UTR	557	2969	.	+	.	ID=LSTA.10262.1.p1.utr3p1;Parent=LSTA.10262.1.p1
LSTA.10262.2	transdecoder	gene	1	2905	.	+	.	ID=GENE.LSTA.10262.2~~LSTA.10262.2.p1;Name=ORF%20type%3Acomplete%20len%3A122%20%28%2B%29%2Cscore%3D31.81%2Clcl%7CNW_013505849.1_prot_XP_013062861.1_34581%7C89.286%7C1.39e-69%2CSH3BGR%7CPF04908.15%7C5.6e-28%2CGlutaredoxin%7CPF00462.24%7C0.04%2CArlS_N%7CPF18719.1%7C0.082
LSTA.10262.2	transdecoder	mRNA	1	2905	.	+	.	ID=LSTA.10262.2.p1;Parent=GENE.LSTA.10262.2~~LSTA.10262.2.p1;Name=ORF%20type%3Acomplete%20len%3A122%20%28%2B%29%2Cscore%3D31.81%2Clcl%7CNW_013505849.1_prot_XP_013062861.1_34581%7C89.286%7C1.39e-69%2CSH3BGR%7CPF04908.15%7C5.6e-28%2CGlutaredoxin%7CPF00462.24%7C0.04%2CArlS_N%7CPF18719.1%7C0.082
LSTA.10262.2	transdecoder	five_prime_UTR	1	163	.	+	.	ID=LSTA.10262.2.p1.utr5p1;Parent=LSTA.10262.2.p1
LSTA.10262.2	transdecoder	exon	1	2905	.	+	.	ID=LSTA.10262.2.p1.exon1;Parent=LSTA.10262.2.p1
LSTA.10262.2	transdecoder	CDS	164	529	.	+	0	ID=cds.LSTA.10262.2.p1;Parent=LSTA.10262.2.p1
LSTA.10262.2	transdecoder	three_prime_UTR	530	2905	.	+	.	ID=LSTA.10262.2.p1.utr3p1;Parent=LSTA.10262.2.p1
LSTA.10262.3	transdecoder	gene	1	2938	.	+	.	ID=GENE.LSTA.10262.3~~LSTA.10262.3.p1;Name=ORF%20type%3Acomplete%20len%3A133%20%28%2B%29%2Cscore%3D39.79%2Clcl%7CNW_013505849.1_prot_XP_013062861.1_34581%7C90.244%7C1.25e-70%2CSH3BGR%7CPF04908.15%7C7.4e-28%2CSH3BGR%7CPF04908.15%7C7e%2B03%2CGlutaredoxin%7CPF00462.24%7C0.049
LSTA.10262.3	transdecoder	mRNA	1	2938	.	+	.	ID=LSTA.10262.3.p1;Parent=GENE.LSTA.10262.3~~LSTA.10262.3.p1;Name=ORF%20type%3Acomplete%20len%3A133%20%28%2B%29%2Cscore%3D39.79%2Clcl%7CNW_013505849.1_prot_XP_013062861.1_34581%7C90.244%7C1.25e-70%2CSH3BGR%7CPF04908.15%7C7.4e-28%2CSH3BGR%7CPF04908.15%7C7e%2B03%2CGlutaredoxin%7CPF00462.24%7C0.049
LSTA.10262.3	transdecoder	five_prime_UTR	1	163	.	+	.	ID=LSTA.10262.3.p1.utr5p1;Parent=LSTA.10262.3.p1
LSTA.10262.3	transdecoder	exon	1	2938	.	+	.	ID=LSTA.10262.3.p1.exon1;Parent=LSTA.10262.3.p1
LSTA.10262.3	transdecoder	CDS	164	562	.	+	0	ID=cds.LSTA.10262.3.p1;Parent=LSTA.10262.3.p1
LSTA.10262.3	transdecoder	three_prime_UTR	563	2938	.	+	.	ID=LSTA.10262.3.p1.utr3p1;Parent=LSTA.10262.3.p1
LSTA.10262.4	transdecoder	gene	1	2936	.	+	.	ID=GENE.LSTA.10262.4~~LSTA.10262.4.p1;Name=ORF%20type%3Acomplete%20len%3A120%20%28%2B%29%2Cscore%3D34.12%2Clcl%7CNW_013505849.1_prot_XP_013062861.1_34581%7C89.286%7C1.35e-69%2CSH3BGR%7CPF04908.15%7C5.2e-28%2CGlutaredoxin%7CPF00462.24%7C0.039%2CArlS_N%7CPF18719.1%7C0.078
LSTA.10262.4	transdecoder	mRNA	1	2936	.	+	.	ID=LSTA.10262.4.p1;Parent=GENE.LSTA.10262.4~~LSTA.10262.4.p1;Name=ORF%20type%3Acomplete%20len%3A120%20%28%2B%29%2Cscore%3D34.12%2Clcl%7CNW_013505849.1_prot_XP_013062861.1_34581%7C89.286%7C1.35e-69%2CSH3BGR%7CPF04908.15%7C5.2e-28%2CGlutaredoxin%7CPF00462.24%7C0.039%2CArlS_N%7CPF18719.1%7C0.078
LSTA.10262.4	transdecoder	five_prime_UTR	1	163	.	+	.	ID=LSTA.10262.4.p1.utr5p1;Parent=LSTA.10262.4.p1
LSTA.10262.4	transdecoder	exon	1	2936	.	+	.	ID=LSTA.10262.4.p1.exon1;Parent=LSTA.10262.4.p1
LSTA.10262.4	transdecoder	CDS	164	523	.	+	0	ID=cds.LSTA.10262.4.p1;Parent=LSTA.10262.4.p1
LSTA.10262.4	transdecoder	three_prime_UTR	524	2936	.	+	.	ID=LSTA.10262.4.p1.utr3p1;Parent=LSTA.10262.4.p1
LSTA.10262.5	transdecoder	gene	1	4798	.	+	.	ID=GENE.LSTA.10262.5~~LSTA.10262.5.p1;Name=ORF%20type%3Acomplete%20len%3A739%20%28%2B%29%2Cscore%3D374.86%2Clcl%7CNW_013505849.1_prot_XP_013062861.1_34581%7C57.067%7C1.67e-127%2CSH3BGR%7CPF04908.15%7C2.8e-26%2CSH3BGR%7CPF04908.15%7C1.8e%2B04%2CSH3BGR%7CPF04908.15%7C7.4e%2B03%2CSH3BGR%7CPF04908.15%7C9.8e%2B03%2CSH3BGR%7CPF04908.15%7C9.1e%2B03%2CSH3BGR%7CPF04908.15%7C4.3e%2B03%2CDUF4830%7CPF16112.5…
LSTA.10262.5	transdecoder	mRNA	1	4798	.	+	.	ID=LSTA.10262.5.p1;Parent=GENE.LSTA.10262.5~~LSTA.10262.5.p1;Name=ORF%20type%3Acomplete%20len%3A739%20%28%2B%29%2Cscore%3D374.86%2Clcl%7CNW_013505849.1_prot_XP_013062861.1_34581%7C57.067%7C1.67e-127%2CSH3BGR%7CPF04908.15%7C2.8e-26%2CSH3BGR%7CPF04908.15%7C1.8e%2B04%2CSH3BGR%7CPF04908.15%7C7.4e%2B03%2CSH3BGR%7CPF04908.15%7C9.8e%2B03%2CSH3BGR%7CPF04908.15%7C9.1e%2B03%2CSH3BGR%7CPF04908.15%7C4.3e%2B0…
LSTA.10262.5	transdecoder	five_prime_UTR	1	163	.	+	.	ID=LSTA.10262.5.p1.utr5p1;Parent=LSTA.10262.5.p1
LSTA.10262.5	transdecoder	exon	1	4798	.	+	.	ID=LSTA.10262.5.p1.exon1;Parent=LSTA.10262.5.p1
LSTA.10262.5	transdecoder	CDS	164	2380	.	+	0	ID=cds.LSTA.10262.5.p1;Parent=LSTA.10262.5.p1
LSTA.10262.5	transdecoder	three_prime_UTR	2381	4798	.	+	.	ID=LSTA.10262.5.p1.utr3p1;Parent=LSTA.10262.5.p1
LSTA.10262.6	transdecoder	gene	1	3006	.	+	.	ID=GENE.LSTA.10262.6~~LSTA.10262.6.p1;Name=ORF%20type%3Acomplete%20len%3A125%20%28%2B%29%2Cscore%3D38.68%2Clcl%7CNW_013505849.1_prot_XP_013062861.1_34581%7C90.244%7C7.72e-71%2CSH3BGR%7CPF04908.15%7C6e-28%2CSH3BGR%7CPF04908.15%7C1.1e%2B04%2CGlutaredoxin%7CPF00462.24%7C0.043
LSTA.10262.6	transdecoder	mRNA	1	3006	.	+	.	ID=LSTA.10262.6.p1;Parent=GENE.LSTA.10262.6~~LSTA.10262.6.p1;Name=ORF%20type%3Acomplete%20len%3A125%20%28%2B%29%2Cscore%3D38.68%2Clcl%7CNW_013505849.1_prot_XP_013062861.1_34581%7C90.244%7C7.72e-71%2CSH3BGR%7CPF04908.15%7C6e-28%2CSH3BGR%7CPF04908.15%7C1.1e%2B04%2CGlutaredoxin%7CPF00462.24%7C0.043
LSTA.10262.6	transdecoder	five_prime_UTR	1	163	.	+	.	ID=LSTA.10262.6.p1.utr5p1;Parent=LSTA.10262.6.p1
LSTA.10262.6	transdecoder	exon	1	3006	.	+	.	ID=LSTA.10262.6.p1.exon1;Parent=LSTA.10262.6.p1
LSTA.10262.6	transdecoder	CDS	164	538	.	+	0	ID=cds.LSTA.10262.6.p1;Parent=LSTA.10262.6.p1
LSTA.10262.6	transdecoder	three_prime_UTR	539	3006	.	+	.	ID=LSTA.10262.6.p1.utr3p1;Parent=LSTA.10262.6.p1
LSTA.10263.1	transdecoder	gene	1	1689	.	-	.	ID=GENE.LSTA.10263.1~~LSTA.10263.1.p1;Name=ORF%20type%3Ainternal%20len%3A563%20%28-%29%2Cscore%3D312.68%2Clcl%7CNW_004798067.1_prot_XP_012944179.1_23115%7C45.251%7C4.72e-34%2Clcl%7CNW_004798067.1_prot_XP_012944179.1_23115%7C42.297%7C9.48e-27%2Clcl%7CNW_004798067.1_prot_XP_012944179.1_23115%7C40.068%7C2.75e-15%2CDUF4830%7CPF16112.5%7C1.9e%2B02%2CDUF4830%7CPF16112.5%7C3.3e%2B02%2CDUF4830%7CPF16112.…
LSTA.10263.1	transdecoder	mRNA	1	1689	.	-	.	ID=LSTA.10263.1.p1;Parent=GENE.LSTA.10263.1~~LSTA.10263.1.p1;Name=ORF%20type%3Ainternal%20len%3A563%20%28-%29%2Cscore%3D312.68%2Clcl%7CNW_004798067.1_prot_XP_012944179.1_23115%7C45.251%7C4.72e-34%2Clcl%7CNW_004798067.1_prot_XP_012944179.1_23115%7C42.297%7C9.48e-27%2Clcl%7CNW_004798067.1_prot_XP_012944179.1_23115%7C40.068%7C2.75e-15%2CDUF4830%7CPF16112.5%7C1.9e%2B02%2CDUF4830%7CPF16112.5%7C3.3e%2B…
LSTA.10263.1	transdecoder	exon	1	1689	.	-	.	ID=LSTA.10263.1.p1.exon1;Parent=LSTA.10263.1.p1
LSTA.10263.1	transdecoder	CDS	2	1687	.	-	0	ID=cds.LSTA.10263.1.p1;Parent=LSTA.10263.1.p1
# refined start codon: 1 -> 25 (score: 4.585)
LSTA.10264.1	transdecoder	gene	1	1368	.	+	.	ID=GENE.LSTA.10264.1~~LSTA.10264.1.p1;Name=ORF%20type%3Acomplete%20len%3A166%20%28%2B%29%2Cscore%3D10.35%2Clcl%7CNW_013505849.1_prot_XP_013062900.1_34578%7C90.446%7C6.19e-90%2CTransmemb_17%7CPF09799.9%7C7.9e-31
LSTA.10264.1	transdecoder	mRNA	1	1368	.	+	.	ID=LSTA.10264.1.p1;Parent=GENE.LSTA.10264.1~~LSTA.10264.1.p1;Name=ORF%20type%3Acomplete%20len%3A166%20%28%2B%29%2Cscore%3D10.35%2Clcl%7CNW_013505849.1_prot_XP_013062900.1_34578%7C90.446%7C6.19e-90%2CTransmemb_17%7CPF09799.9%7C7.9e-31
LSTA.10264.1	transdecoder	five_prime_UTR	1	24	.	+	.	ID=LSTA.10264.1.p1.utr5p1;Parent=LSTA.10264.1.p1
LSTA.10264.1	transdecoder	exon	1	1368	.	+	.	ID=LSTA.10264.1.p1.exon1;Parent=LSTA.10264.1.p1
LSTA.10264.1	transdecoder	CDS	25	498	.	+	0	ID=cds.LSTA.10264.1.p1;Parent=LSTA.10264.1.p1
LSTA.10264.1	transdecoder	three_prime_UTR	499	1368	.	+	.	ID=LSTA.10264.1.p1.utr3p1;Parent=LSTA.10264.1.p1
LSTA.10266.1	transdecoder	gene	1	1906	.	+	.	ID=GENE.LSTA.10266.1~~LSTA.10266.1.p1;Name=ORF%20type%3A5prime_partial%20len%3A417%20%28%2B%29%2Cscore%3D95.70%2Clcl%7CNW_013314809.1_prot_XP_013079853.1_17132%7C57.561%7C8.29e-178%2CMdcE%7CPF06833.11%7C0.23
LSTA.10266.1	transdecoder	mRNA	1	1906	.	+	.	ID=LSTA.10266.1.p1;Parent=GENE.LSTA.10266.1~~LSTA.10266.1.p1;Name=ORF%20type%3A5prime_partial%20len%3A417%20%28%2B%29%2Cscore%3D95.70%2Clcl%7CNW_013314809.1_prot_XP_013079853.1_17132%7C57.561%7C8.29e-178%2CMdcE%7CPF06833.11%7C0.23
LSTA.10266.1	transdecoder	exon	1	1906	.	+	.	ID=LSTA.10266.1.p1.exon1;Parent=LSTA.10266.1.p1
LSTA.10266.1	transdecoder	CDS	1	1251	.	+	0	ID=cds.LSTA.10266.1.p1;Parent=LSTA.10266.1.p1
LSTA.10266.1	transdecoder	three_prime_UTR	1252	1906	.	+	.	ID=LSTA.10266.1.p1.utr3p1;Parent=LSTA.10266.1.p1
LSTA.10268.1	transdecoder	gene	1	371	.	+	.	ID=GENE.LSTA.10268.1~~LSTA.10268.1.p1;Name=ORF%20type%3Ainternal%20len%3A124%20%28%2B%29%2Cscore%3D17.44
LSTA.10268.1	transdecoder	mRNA	1	371	.	+	.	ID=LSTA.10268.1.p1;Parent=GENE.LSTA.10268.1~~LSTA.10268.1.p1;Name=ORF%20type%3Ainternal%20len%3A124%20%28%2B%29%2Cscore%3D17.44
LSTA.10268.1	transdecoder	exon	1	371	.	+	.	ID=LSTA.10268.1.p1.exon1;Parent=LSTA.10268.1.p1
LSTA.10268.1	transdecoder	CDS	2	370	.	+	0	ID=cds.LSTA.10268.1.p1;Parent=LSTA.10268.1.p1
LSTA.10269.1	transdecoder	gene	1	1552	.	+	.	ID=GENE.LSTA.10269.1~~LSTA.10269.1.p1;Name=ORF%20type%3Acomplete%20len%3A483%20%28%2B%29%2Cscore%3D101.87%2Clcl%7CNW_004797552.1_prot_XP_012939721.1_14101%7C88.652%7C0.0%2CMed17%7CPF10156.9%7C4e%2B02%2CMed17%7CPF10156.9%7C0.00011
LSTA.10269.1	transdecoder	mRNA	1	1552	.	+	.	ID=LSTA.10269.1.p1;Parent=GENE.LSTA.10269.1~~LSTA.10269.1.p1;Name=ORF%20type%3Acomplete%20len%3A483%20%28%2B%29%2Cscore%3D101.87%2Clcl%7CNW_004797552.1_prot_XP_012939721.1_14101%7C88.652%7C0.0%2CMed17%7CPF10156.9%7C4e%2B02%2CMed17%7CPF10156.9%7C0.00011
LSTA.10269.1	transdecoder	five_prime_UTR	1	29	.	+	.	ID=LSTA.10269.1.p1.utr5p1;Parent=LSTA.10269.1.p1
LSTA.10269.1	transdecoder	exon	1	1552	.	+	.	ID=LSTA.10269.1.p1.exon1;Parent=LSTA.10269.1.p1
LSTA.10269.1	transdecoder	CDS	30	1478	.	+	0	ID=cds.LSTA.10269.1.p1;Parent=LSTA.10269.1.p1
LSTA.10269.1	transdecoder	three_prime_UTR	1479	1552	.	+	.	ID=LSTA.10269.1.p1.utr3p1;Parent=LSTA.10269.1.p1
LSTA.10269.2	transdecoder	gene	1	1076	.	+	.	ID=GENE.LSTA.10269.2~~LSTA.10269.2.p1;Name=ORF%20type%3A5prime_partial%20len%3A334%20%28%2B%29%2Cscore%3D53.85%2Clcl%7CNW_004797552.1_prot_XP_012939722.1_14102%7C87.454%7C1.34e-163%2CMed17%7CPF10156.9%7C6.2e-05%2CTcf25%7CPF04910.14%7C0.04
LSTA.10269.2	transdecoder	mRNA	1	1076	.	+	.	ID=LSTA.10269.2.p1;Parent=GENE.LSTA.10269.2~~LSTA.10269.2.p1;Name=ORF%20type%3A5prime_partial%20len%3A334%20%28%2B%29%2Cscore%3D53.85%2Clcl%7CNW_004797552.1_prot_XP_012939722.1_14102%7C87.454%7C1.34e-163%2CMed17%7CPF10156.9%7C6.2e-05%2CTcf25%7CPF04910.14%7C0.04
LSTA.10269.2	transdecoder	exon	1	1076	.	+	.	ID=LSTA.10269.2.p1.exon1;Parent=LSTA.10269.2.p1
LSTA.10269.2	transdecoder	CDS	1	1002	.	+	0	ID=cds.LSTA.10269.2.p1;Parent=LSTA.10269.2.p1
LSTA.10269.2	transdecoder	three_prime_UTR	1003	1076	.	+	.	ID=LSTA.10269.2.p1.utr3p1;Parent=LSTA.10269.2.p1
# refined start codon: 3 -> 93 (score: 2.472)
LSTA.1027.1	transdecoder	gene	1	4612	.	+	.	ID=GENE.LSTA.1027.1~~LSTA.1027.1.p1;Name=ORF%20type%3Acomplete%20len%3A207%20%28%2B%29%2Cscore%3D28.50%2Clcl%7CNW_004797480.1_prot_XP_005099409.2_11748%7C68.056%7C1.62e-69%2CYPEB%7CPF14620.6%7C0.016%2CFemAB%7CPF02388.16%7C0.018%2CCob_adeno_trans%7CPF01923.18%7C0.03%2CDUF1664%7CPF07889.12%7C0.058%2CPhage_Mu_Gam%7CPF07352.12%7C4.2e%2B03%2CPhage_Mu_Gam%7CPF07352.12%7C0.038%2CTMPIT%7CPF07851.13%7C0.0…
LSTA.1027.1	transdecoder	mRNA	1	4612	.	+	.	ID=LSTA.1027.1.p1;Parent=GENE.LSTA.1027.1~~LSTA.1027.1.p1;Name=ORF%20type%3Acomplete%20len%3A207%20%28%2B%29%2Cscore%3D28.50%2Clcl%7CNW_004797480.1_prot_XP_005099409.2_11748%7C68.056%7C1.62e-69%2CYPEB%7CPF14620.6%7C0.016%2CFemAB%7CPF02388.16%7C0.018%2CCob_adeno_trans%7CPF01923.18%7C0.03%2CDUF1664%7CPF07889.12%7C0.058%2CPhage_Mu_Gam%7CPF07352.12%7C4.2e%2B03%2CPhage_Mu_Gam%7CPF07352.12%7C0.038%2CTM…
LSTA.1027.1	transdecoder	five_prime_UTR	1	92	.	+	.	ID=LSTA.1027.1.p1.utr5p1;Parent=LSTA.1027.1.p1
LSTA.1027.1	transdecoder	exon	1	4612	.	+	.	ID=LSTA.1027.1.p1.exon1;Parent=LSTA.1027.1.p1
LSTA.1027.1	transdecoder	CDS	93	623	.	+	0	ID=cds.LSTA.1027.1.p1;Parent=LSTA.1027.1.p1
LSTA.1027.1	transdecoder	three_prime_UTR	624	4612	.	+	.	ID=LSTA.1027.1.p1.utr3p1;Parent=LSTA.1027.1.p1
LSTA.10270.1	transdecoder	gene	1	1412	.	+	.	ID=GENE.LSTA.10270.1~~LSTA.10270.1.p1;Name=ORF%20type%3Acomplete%20len%3A203%20%28%2B%29%2Cscore%3D44.58%2Clcl%7CNW_013465411.1_prot_XP_013093348.1_29114%7C79.703%7C4.34e-123%2CIF-2%7CPF11987.8%7C0.16
LSTA.10270.1	transdecoder	mRNA	1	1412	.	+	.	ID=LSTA.10270.1.p1;Parent=GENE.LSTA.10270.1~~LSTA.10270.1.p1;Name=ORF%20type%3Acomplete%20len%3A203%20%28%2B%29%2Cscore%3D44.58%2Clcl%7CNW_013465411.1_prot_XP_013093348.1_29114%7C79.703%7C4.34e-123%2CIF-2%7CPF11987.8%7C0.16
LSTA.10270.1	transdecoder	five_prime_UTR	1	54	.	+	.	ID=LSTA.10270.1.p1.utr5p1;Parent=LSTA.10270.1.p1
LSTA.10270.1	transdecoder	exon	1	1412	.	+	.	ID=LSTA.10270.1.p1.exon1;Parent=LSTA.10270.1.p1
LSTA.10270.1	transdecoder	CDS	55	663	.	+	0	ID=cds.LSTA.10270.1.p1;Parent=LSTA.10270.1.p1
LSTA.10270.1	transdecoder	three_prime_UTR	664	1412	.	+	.	ID=LSTA.10270.1.p1.utr3p1;Parent=LSTA.10270.1.p1
LSTA.10273.1	transdecoder	gene	1	3934	.	+	.	ID=GENE.LSTA.10273.1~~LSTA.10273.1.p1;Name=ORF%20type%3Acomplete%20len%3A414%20%28%2B%29%2Cscore%3D73.46%2Clcl%7CNW_004797553.1_prot_XP_005101493.1_14143%7C73.902%7C0.0%2CArrestin_N%7CPF00339.29%7C2.5e-39%2CArrestin_N%7CPF00339.29%7C5.9e%2B03%2CArrestin_C%7CPF02752.22%7C0.19%2CArrestin_C%7CPF02752.22%7C2.8e-17%2CRgp1%7CPF08737.10%7C0.028%2CRgp1%7CPF08737.10%7C6.9%2CVps26%7CPF03643.15%7C0.026%2CVp…
LSTA.10273.1	transdecoder	mRNA	1	3934	.	+	.	ID=LSTA.10273.1.p1;Parent=GENE.LSTA.10273.1~~LSTA.10273.1.p1;Name=ORF%20type%3Acomplete%20len%3A414%20%28%2B%29%2Cscore%3D73.46%2Clcl%7CNW_004797553.1_prot_XP_005101493.1_14143%7C73.902%7C0.0%2CArrestin_N%7CPF00339.29%7C2.5e-39%2CArrestin_N%7CPF00339.29%7C5.9e%2B03%2CArrestin_C%7CPF02752.22%7C0.19%2CArrestin_C%7CPF02752.22%7C2.8e-17%2CRgp1%7CPF08737.10%7C0.028%2CRgp1%7CPF08737.10%7C6.9%2CVps26%7C…
LSTA.10273.1	transdecoder	five_prime_UTR	1	371	.	+	.	ID=LSTA.10273.1.p1.utr5p1;Parent=LSTA.10273.1.p1
LSTA.10273.1	transdecoder	exon	1	3934	.	+	.	ID=LSTA.10273.1.p1.exon1;Parent=LSTA.10273.1.p1
LSTA.10273.1	transdecoder	CDS	372	1613	.	+	0	ID=cds.LSTA.10273.1.p1;Parent=LSTA.10273.1.p1
LSTA.10273.1	transdecoder	three_prime_UTR	1614	3934	.	+	.	ID=LSTA.10273.1.p1.utr3p1;Parent=LSTA.10273.1.p1
LSTA.10273.2	transdecoder	gene	1	3882	.	+	.	ID=GENE.LSTA.10273.2~~LSTA.10273.2.p1;Name=ORF%20type%3Acomplete%20len%3A414%20%28%2B%29%2Cscore%3D73.46%2Clcl%7CNW_004797553.1_prot_XP_005101493.1_14143%7C73.902%7C0.0%2CArrestin_N%7CPF00339.29%7C2.5e-39%2CArrestin_N%7CPF00339.29%7C5.9e%2B03%2CArrestin_C%7CPF02752.22%7C0.19%2CArrestin_C%7CPF02752.22%7C2.8e-17%2CRgp1%7CPF08737.10%7C0.028%2CRgp1%7CPF08737.10%7C6.9%2CVps26%7CPF03643.15%7C0.026%2CVp…
LSTA.10273.2	transdecoder	mRNA	1	3882	.	+	.	ID=LSTA.10273.2.p1;Parent=GENE.LSTA.10273.2~~LSTA.10273.2.p1;Name=ORF%20type%3Acomplete%20len%3A414%20%28%2B%29%2Cscore%3D73.46%2Clcl%7CNW_004797553.1_prot_XP_005101493.1_14143%7C73.902%7C0.0%2CArrestin_N%7CPF00339.29%7C2.5e-39%2CArrestin_N%7CPF00339.29%7C5.9e%2B03%2CArrestin_C%7CPF02752.22%7C0.19%2CArrestin_C%7CPF02752.22%7C2.8e-17%2CRgp1%7CPF08737.10%7C0.028%2CRgp1%7CPF08737.10%7C6.9%2CVps26%7C…
LSTA.10273.2	transdecoder	five_prime_UTR	1	319	.	+	.	ID=LSTA.10273.2.p1.utr5p1;Parent=LSTA.10273.2.p1
LSTA.10273.2	transdecoder	exon	1	3882	.	+	.	ID=LSTA.10273.2.p1.exon1;Parent=LSTA.10273.2.p1
LSTA.10273.2	transdecoder	CDS	320	1561	.	+	0	ID=cds.LSTA.10273.2.p1;Parent=LSTA.10273.2.p1
LSTA.10273.2	transdecoder	three_prime_UTR	1562	3882	.	+	.	ID=LSTA.10273.2.p1.utr3p1;Parent=LSTA.10273.2.p1
LSTA.10273.3	transdecoder	gene	1	4024	.	+	.	ID=GENE.LSTA.10273.3~~LSTA.10273.3.p1;Name=ORF%20type%3Acomplete%20len%3A414%20%28%2B%29%2Cscore%3D73.46%2Clcl%7CNW_004797553.1_prot_XP_005101493.1_14143%7C73.902%7C0.0%2CArrestin_N%7CPF00339.29%7C2.5e-39%2CArrestin_N%7CPF00339.29%7C5.9e%2B03%2CArrestin_C%7CPF02752.22%7C0.19%2CArrestin_C%7CPF02752.22%7C2.8e-17%2CRgp1%7CPF08737.10%7C0.028%2CRgp1%7CPF08737.10%7C6.9%2CVps26%7CPF03643.15%7C0.026%2CVp…
LSTA.10273.3	transdecoder	mRNA	1	4024	.	+	.	ID=LSTA.10273.3.p1;Parent=GENE.LSTA.10273.3~~LSTA.10273.3.p1;Name=ORF%20type%3Acomplete%20len%3A414%20%28%2B%29%2Cscore%3D73.46%2Clcl%7CNW_004797553.1_prot_XP_005101493.1_14143%7C73.902%7C0.0%2CArrestin_N%7CPF00339.29%7C2.5e-39%2CArrestin_N%7CPF00339.29%7C5.9e%2B03%2CArrestin_C%7CPF02752.22%7C0.19%2CArrestin_C%7CPF02752.22%7C2.8e-17%2CRgp1%7CPF08737.10%7C0.028%2CRgp1%7CPF08737.10%7C6.9%2CVps26%7C…
LSTA.10273.3	transdecoder	five_prime_UTR	1	461	.	+	.	ID=LSTA.10273.3.p1.utr5p1;Parent=LSTA.10273.3.p1
LSTA.10273.3	transdecoder	exon	1	4024	.	+	.	ID=LSTA.10273.3.p1.exon1;Parent=LSTA.10273.3.p1
LSTA.10273.3	transdecoder	CDS	462	1703	.	+	0	ID=cds.LSTA.10273.3.p1;Parent=LSTA.10273.3.p1
LSTA.10273.3	transdecoder	three_prime_UTR	1704	4024	.	+	.	ID=LSTA.10273.3.p1.utr3p1;Parent=LSTA.10273.3.p1
[truncated: 241,961+ more rows]
