# Supplementary material for: Transcriptome analysis provides genome annotation and expression profiles in the central nervous system of Lymnaea stagnalis at different ages
Source: BMC Genomics. 2021 Sep 3;22:637. doi: 10.1186/s12864-021-07946-y (PMC8414863; doi:10.1186/s12864-021-07946-y)
Supplement: Supplementary file 2 — Additional file 2. [file 12864_2021_7946_MOESM2_ESM.xlsx]

## Sheet: DESeq2_results_YvsA
	baseMean	log2FoldChange	lfcSE	stat	pvalue	padj
LSTA.7718	8483.28	2.4096	0.0799728	30.1302	1.94933e-199	8.2488e-195
LSTA.9179	2326.07	5.59669	0.228295	24.5152	1.01709e-132	2.15196e-128
LSTA.18890	1155.76	5.63333	0.263108	21.4107	1.06184e-101	1.49777e-97
LSTA.13764	129811	-3.78412	0.17786	-21.2758	1.90042e-100	2.01046e-96
LSTA.11971	796.15	6.25684	0.298324	20.9733	1.15001e-97	9.73279e-94
LSTA.7171	14419.6	4.5823	0.219057	20.9183	3.64575e-97	2.57123e-93
LSTA.6324	630.895	3.95742	0.18965	20.867	1.06902e-96	6.46236e-93
LSTA.10210	687.909	-3.26619	0.156756	-20.8361	2.03631e-96	1.0771e-92
LSTA.13763	94803.8	-4.47012	0.215337	-20.7588	1.0215e-95	4.80287e-92
LSTA.27831	1578.19	5.52478	0.267498	20.6535	9.07426e-95	3.83987e-91
LSTA.21646	150262	2.36067	0.117658	20.0638	1.52942e-89	5.88352e-86
LSTA.17215	535.981	4.60214	0.229965	20.0123	4.30141e-89	1.51682e-85
LSTA.25810	1480.69	4.68302	0.234758	19.9483	1.55075e-88	5.04782e-85
LSTA.428	622.264	5.44896	0.277113	19.6633	4.44422e-86	1.3433e-82
LSTA.3751	2196.19	4.93437	0.251044	19.6554	5.19915e-86	1.46671e-82
LSTA.14612	5878.19	4.12479	0.209932	19.6482	5.99268e-86	1.58491e-82
LSTA.366	538.026	4.14205	0.21227	19.5131	8.49136e-85	1.99622e-81
LSTA.7716	1651.54	6.2827	0.321942	19.515	8.18761e-85	1.99622e-81
LSTA.40772	847.334	5.80685	0.300215	19.3423	2.36799e-83	5.27388e-80
LSTA.13762	69557.1	-3.30755	0.171365	-19.3012	5.24605e-83	1.10996e-79
LSTA.9180	824.503	5.75913	0.300391	19.1721	6.32729e-82	1.27498e-78
LSTA.21270	3361.03	4.35413	0.227268	19.1586	8.20661e-82	1.5785e-78
LSTA.22688	1565.29	3.01909	0.157654	19.15	9.6713e-82	1.77935e-78
LSTA.32136	1270.27	5.71469	0.29856	19.1409	1.15369e-81	2.03415e-78
LSTA.16816	485.045	4.80836	0.251259	19.137	1.2412e-81	2.1009e-78
LSTA.10209	716.248	-3.07046	0.161842	-18.972	2.90789e-80	4.7327e-77
LSTA.23593	1352.67	2.09804	0.110763	18.9417	5.16606e-80	8.09656e-77
LSTA.41013	7329.89	4.62013	0.247028	18.7028	4.69517e-78	7.09574e-75
LSTA.32743	9314.78	-2.75178	0.148073	-18.584	4.33e-77	6.31822e-74
LSTA.11393	1447.44	6.04877	0.328512	18.4127	1.03995e-75	1.46688e-72
LSTA.13186	2278.23	-2.70276	0.147351	-18.3423	3.80432e-75	5.19302e-72
LSTA.30930	3024.92	4.81928	0.264476	18.222	3.4524e-74	4.56536e-71
LSTA.4779	4409.28	4.61153	0.253144	18.217	3.7821e-74	4.8498e-71
LSTA.12649	4920.05	2.32631	0.1294	17.9777	2.91255e-72	3.52135e-69
LSTA.14900	920.21	4.35995	0.242518	17.9778	2.9064e-72	3.52135e-69
LSTA.5433	1929.14	3.33014	0.185716	17.9314	6.71233e-72	7.88997e-69
LSTA.28868	2567.03	4.18723	0.236365	17.7151	3.20915e-70	3.67023e-67
LSTA.36570	924.943	4.59383	0.259739	17.6864	5.34205e-70	5.9488e-67
LSTA.6082	3659.29	-1.46284	0.0831384	-17.5953	2.67802e-69	2.90572e-66
LSTA.33505	11734.8	-2.65328	0.150867	-17.5869	3.10567e-69	3.28549e-66
LSTA.136	1348.41	4.83197	0.274787	17.5844	3.24378e-69	3.3479e-66
LSTA.29853	4501.28	3.55258	0.202598	17.5351	7.7359e-69	7.7941e-66
LSTA.23698	1733.53	4.94629	0.283217	17.4647	2.66232e-68	2.61997e-65
LSTA.21263	532.77	4.32802	0.247935	17.4563	3.08264e-68	2.96466e-65
LSTA.6452	471.304	2.77216	0.158837	17.4528	3.27667e-68	3.08124e-65
LSTA.11863	871.058	3.90436	0.22492	17.3588	1.69098e-67	1.55555e-64
LSTA.21945	756.679	2.68054	0.154852	17.3103	3.93352e-67	3.54151e-64
LSTA.15172	332.869	-2.99376	0.173271	-17.2778	6.90877e-67	6.09065e-64
LSTA.8462	374.831	4.5453	0.263239	17.2668	8.36411e-67	7.22317e-64
LSTA.34906	80306.9	2.99218	0.173818	17.2144	2.0708e-66	1.75256e-63
LSTA.22190	3883.46	4.53516	0.263602	17.2046	2.45407e-66	2.0362e-63
LSTA.8461	652.871	3.73552	0.217459	17.178	3.87875e-66	3.15641e-63
LSTA.5315	1475.38	2.91131	0.169554	17.1704	4.42222e-66	3.53077e-63
LSTA.23184	54411.4	2.38429	0.139769	17.0589	3.00322e-65	2.35341e-62
LSTA.22778	1194.8	5.12078	0.300576	17.0366	4.39774e-65	3.38354e-62
LSTA.38571	2701.49	5.09252	0.299196	17.0207	5.77038e-65	4.36035e-62
LSTA.24389	481.698	4.21857	0.24814	17.0008	8.1018e-65	6.01466e-62
LSTA.11290	1553.87	4.11617	0.243421	16.9097	3.81803e-64	2.78558e-61
LSTA.30936	3234.49	4.86009	0.287704	16.8927	5.09283e-64	3.65268e-61
LSTA.38493	6033.69	3.56272	0.211962	16.8083	2.12248e-63	1.49691e-60
LSTA.28172	2788.41	-3.29035	0.196335	-16.7589	4.87809e-63	3.38395e-60
LSTA.24871	341.201	-2.52919	0.151036	-16.7456	6.09349e-63	4.15891e-60
LSTA.4832	24514.2	-1.49536	0.0897608	-16.6594	2.58532e-62	1.73651e-59
LSTA.11019	2571.36	3.93412	0.236599	16.6278	4.38577e-62	2.89981e-59
LSTA.6878	1588.47	4.02827	0.242502	16.6113	5.77456e-62	3.75933e-59
LSTA.14613	1896.15	3.66441	0.221838	16.5184	2.70344e-61	1.73331e-58
LSTA.17205	453.251	3.5214	0.21335	16.5053	3.3618e-61	2.12325e-58
LSTA.26295	13556.3	-1.75121	0.106419	-16.4557	7.631e-61	4.74873e-58
LSTA.7172	4112.48	6.88179	0.418454	16.4458	8.99389e-61	5.51573e-58
LSTA.8908	1400.26	3.40093	0.20746	16.3931	2.14073e-60	1.2941e-57
LSTA.14148	371.878	-2.85791	0.174604	-16.368	3.23839e-60	1.93008e-57
LSTA.1319	659.074	2.27847	0.140059	16.268	1.66642e-59	9.7939e-57
LSTA.41711	1251.19	3.54774	0.218109	16.2659	1.72337e-59	9.98986e-57
LSTA.475	5959.12	3.17025	0.194975	16.2598	1.90389e-59	1.08872e-56
LSTA.6584	958.715	4.8316	0.29755	16.2379	2.71992e-59	1.53462e-56
LSTA.314	46451.9	-2.17077	0.133699	-16.2362	2.79822e-59	1.55802e-56
LSTA.20317	875.982	4.12323	0.254074	16.2284	3.17479e-59	1.74473e-56
LSTA.16600	438.837	2.75446	0.169867	16.2154	3.92712e-59	2.13051e-56
LSTA.2111	1121.2	5.02735	0.31135	16.147	1.19279e-58	6.38912e-56
LSTA.41001	1368.08	2.73064	0.169188	16.1396	1.3432e-58	7.10488e-56
LSTA.36714	459.489	-3.33912	0.207659	-16.0798	3.53373e-58	1.84609e-55
LSTA.16126	1412.46	4.79131	0.298469	16.0529	5.45238e-58	2.81369e-55
LSTA.4774	330.348	4.86153	0.303195	16.0343	7.3585e-58	3.75159e-55
LSTA.12619	375.438	4.37134	0.272847	16.0212	9.08352e-58	4.57593e-55
LSTA.30988	237.704	4.77982	0.298514	16.0121	1.05245e-57	5.23944e-55
LSTA.15922	288.632	3.39615	0.213073	15.9389	3.40168e-57	1.67378e-54
LSTA.9937	686.703	3.06976	0.192745	15.9266	4.14536e-57	2.01627e-54
LSTA.7852	1941.84	3.47607	0.218376	15.9179	4.76338e-57	2.29054e-54
LSTA.427	267.803	6.22591	0.391547	15.9008	6.25744e-57	2.95742e-54
LSTA.41202	8874.91	-2.74992	0.172946	-15.9005	6.29e-57	2.95742e-54
LSTA.36394	227.774	-3.27277	0.206239	-15.8688	1.04265e-56	4.84843e-54
LSTA.40666	2578.91	4.26966	0.269555	15.8397	1.6566e-56	7.61964e-54
LSTA.23597	514.535	2.03071	0.128259	15.8329	1.84438e-56	8.39214e-54
LSTA.35708	217.971	4.05201	0.256272	15.8114	2.59719e-56	1.16918e-53
LSTA.23682	658.585	5.26967	0.33342	15.8049	2.87747e-56	1.28172e-53
LSTA.23154	542.696	3.58452	0.226818	15.8035	2.94182e-56	1.29673e-53
LSTA.10885	474.349	3.27581	0.207608	15.7788	4.35228e-56	1.89867e-53
LSTA.5677	709.946	3.44592	0.218597	15.7638	5.52276e-56	2.38471e-53
LSTA.7539	21709	-2.95832	0.187939	-15.7408	7.93878e-56	3.39331e-53
LSTA.10014	1085.09	3.85599	0.24499	15.7394	8.12457e-56	3.43799e-53
LSTA.8386	847.216	3.32572	0.211348	15.7358	8.59841e-56	3.60248e-53
LSTA.40532	1177.56	4.10649	0.261002	15.7335	8.90809e-56	3.69563e-53
LSTA.13490	641.749	5.05087	0.321709	15.7001	1.51031e-55	6.2049e-53
LSTA.16028	1193.42	3.83976	0.24459	15.6988	1.54122e-55	6.271e-53
LSTA.16003	221.703	-3.28828	0.209485	-15.697	1.58678e-55	6.39487e-53
LSTA.31043	872.81	5.36555	0.342126	15.683	1.97764e-55	7.8949e-53
LSTA.5642	3666.69	2.92759	0.186797	15.6726	2.32799e-55	9.20665e-53
LSTA.14644	690.351	1.91865	0.122466	15.6667	2.55337e-55	1.00045e-52
LSTA.2849	991.592	3.78745	0.241819	15.6624	2.73572e-55	1.05241e-52
LSTA.10738	4655.84	-2.44397	0.156039	-15.6625	2.7288e-55	1.05241e-52
LSTA.13986	8441.86	-1.56001	0.0997115	-15.6452	3.58015e-55	1.36484e-52
LSTA.3272	587.614	2.41763	0.154937	15.604	6.84185e-55	2.585e-52
LSTA.1456	1657.55	3.71298	0.237997	15.6009	7.1751e-55	2.68692e-52
LSTA.40393	2654.32	4.31853	0.276918	15.595	7.87518e-55	2.92321e-52
LSTA.25678	765.803	3.769	0.241951	15.5775	1.0345e-54	3.77915e-52
LSTA.28731	815.23	5.25995	0.337664	15.5775	1.03597e-54	3.77915e-52
LSTA.14898	543.324	4.16488	0.267437	15.5733	1.10486e-54	3.99601e-52
LSTA.17213	3883.94	1.81539	0.116637	15.5644	1.26959e-54	4.55287e-52
LSTA.5434	1710.33	3.81553	0.245192	15.5614	1.33187e-54	4.72701e-52
LSTA.7187	11437.4	3.87315	0.248902	15.561	1.34049e-54	4.72701e-52
LSTA.17044	3348.9	2.23338	0.143545	15.5588	1.38754e-54	4.85249e-52
LSTA.11199	2201.41	4.13002	0.266549	15.4944	3.78529e-54	1.31294e-51
LSTA.18624	502.684	3.34304	0.215818	15.4901	4.04552e-54	1.39179e-51
LSTA.11258	1084.49	4.61194	0.298198	15.466	5.88092e-54	2.00691e-51
LSTA.23187	13280.4	3.24709	0.210094	15.4554	6.93419e-54	2.34742e-51
LSTA.106	897.434	5.16336	0.334694	15.4271	1.07627e-53	3.61457e-51
LSTA.13588	415.191	4.02728	0.261816	15.3821	2.15738e-53	7.18831e-51
LSTA.20268	287.529	3.49436	0.227472	15.3617	2.95587e-53	9.77191e-51
LSTA.27203	648.953	4.04673	0.263885	15.3352	4.44914e-53	1.45946e-50
LSTA.18409	502.03	4.85496	0.316652	15.3322	4.66093e-53	1.51717e-50
LSTA.2094	651.067	4.12268	0.269192	15.315	6.0701e-53	1.96078e-50
LSTA.18981	346.861	5.83029	0.38148	15.2833	9.87326e-53	3.16513e-50
LSTA.39934	804.887	5.12783	0.335797	15.2706	1.20026e-52	3.81882e-50
LSTA.23962	526.609	-1.8175	0.119029	-15.2693	1.22505e-52	3.86861e-50
LSTA.2008	626.658	3.59249	0.235442	15.2585	1.44571e-52	4.53162e-50
LSTA.3860	1512.48	4.08921	0.268883	15.2081	3.12484e-52	9.72286e-50
LSTA.26444	475.237	3.76187	0.247601	15.1932	3.9203e-52	1.21089e-49
LSTA.693	722.531	3.27088	0.215715	15.163	6.21436e-52	1.90556e-49
LSTA.29658	347.065	4.96695	0.327691	15.1574	6.76724e-52	2.06016e-49
LSTA.26400	2251.57	3.34759	0.221268	15.1291	1.04082e-51	3.14594e-49
LSTA.18283	10524	2.38146	0.157745	15.0969	1.69709e-51	5.09321e-49
LSTA.630	327.64	2.84893	0.18909	15.0665	2.68933e-51	8.0142e-49
LSTA.11352	881.177	4.03026	0.267638	15.0586	3.03042e-51	8.9675e-49
LSTA.14635	1068.88	-1.60502	0.10663	-15.0523	3.33657e-51	9.80488e-49
LSTA.3506	244.245	-2.59965	0.172923	-15.0336	4.42402e-51	1.29108e-48
LSTA.13451	651.817	2.71135	0.180411	15.0287	4.76024e-51	1.3703e-48
LSTA.29373	382.076	3.752	0.249649	15.0291	4.73487e-51	1.3703e-48
LSTA.27638	328.039	4.57426	0.304691	15.0128	6.05548e-51	1.73138e-48
LSTA.39765	736.855	4.61027	0.307636	14.9861	9.05154e-51	2.57064e-48
LSTA.41834	638.801	3.97514	0.26575	14.9582	1.3774e-50	3.88575e-48
LSTA.37986	2179.9	1.8055	0.120883	14.936	1.92208e-50	5.3864e-48
LSTA.7402	261.103	3.41673	0.228909	14.9262	2.2266e-50	6.19874e-48
LSTA.7540	8708.84	-2.76067	0.185011	-14.9216	2.38332e-50	6.58788e-48
LSTA.17587	2136.27	3.0809	0.206477	14.9212	2.39752e-50	6.58788e-48
LSTA.1217	521.884	3.76441	0.252352	14.9173	2.54369e-50	6.94443e-48
LSTA.30915	243.17	4.48592	0.30088	14.9093	2.86541e-50	7.7726e-48
LSTA.37602	2191.9	4.54669	0.305325	14.8913	3.75314e-50	1.01158e-47
LSTA.27545	463.933	4.54625	0.305759	14.8687	5.26121e-50	1.40907e-47
LSTA.41328	2061.22	-2.43227	0.164008	-14.8302	9.3518e-50	2.48887e-47
LSTA.5139	629.613	-2.38618	0.16096	-14.8247	1.0141e-49	2.68203e-47
LSTA.3757	174.482	4.24045	0.286216	14.8156	1.16188e-49	3.05379e-47
LSTA.6019	469.084	4.00785	0.270604	14.8107	1.24866e-49	3.26161e-47
LSTA.3586	973.224	4.63792	0.313659	14.7865	1.79006e-49	4.64713e-47
LSTA.22937	411.615	2.98311	0.202026	14.766	2.42831e-49	6.26564e-47
LSTA.10793	483.005	2.75612	0.186698	14.7624	2.55939e-49	6.56384e-47
LSTA.35452	1785.81	4.24779	0.287872	14.7558	2.82216e-49	7.19413e-47
LSTA.27132	720.785	3.71413	0.251942	14.742	3.46361e-49	8.77641e-47
LSTA.2873	2978.66	1.46408	0.0993763	14.7327	3.97512e-49	1.00126e-46
LSTA.32112	4388.58	1.87199	0.127317	14.7034	6.13268e-49	1.53556e-46
LSTA.22765	1271.11	1.84365	0.125525	14.6874	7.75792e-49	1.93108e-46
LSTA.17430	1145.47	3.11099	0.211927	14.6795	8.7222e-49	2.15841e-46
LSTA.4626	527.065	4.80179	0.327363	14.6681	1.03216e-48	2.53936e-46
LSTA.4345	931.491	2.72908	0.186172	14.6589	1.18149e-48	2.88993e-46
LSTA.135	2070.28	2.65662	0.181294	14.6537	1.27606e-48	3.10332e-46
LSTA.17719	189.154	4.26875	0.291641	14.637	1.63063e-48	3.92056e-46
LSTA.26208	280.167	3.45891	0.236308	14.6373	1.62341e-48	3.92056e-46
LSTA.8567	597.57	2.84684	0.194554	14.6327	1.73849e-48	4.15626e-46
LSTA.38838	1982.81	3.66527	0.250525	14.6303	1.79891e-48	4.27655e-46
LSTA.12813	785.89	5.19925	0.355505	14.625	1.94608e-48	4.60059e-46
LSTA.10179	317.318	4.25585	0.291276	14.611	2.38839e-48	5.61484e-46
LSTA.16242	4803.49	-2.74563	0.188054	-14.6003	2.79805e-48	6.54155e-46
LSTA.20812	951.893	2.30011	0.157739	14.5817	3.67038e-48	8.53383e-46
LSTA.35025	1148.76	-2.81382	0.192998	-14.5795	3.79238e-48	8.7693e-46
LSTA.16656	498.213	-3.61634	0.248618	-14.5458	6.21022e-48	1.42822e-45
LSTA.16102	1798.71	1.90532	0.130994	14.5451	6.27747e-48	1.43588e-45
LSTA.25230	447.091	3.68128	0.253362	14.5297	7.85215e-48	1.78641e-45
LSTA.25455	321.871	5.80678	0.400175	14.5106	1.03851e-47	2.35003e-45
LSTA.35316	216.716	4.17889	0.288721	14.4738	1.77352e-47	3.99194e-45
LSTA.33604	312.435	2.80176	0.193617	14.4706	1.85778e-47	4.15946e-45
LSTA.36468	1659.55	2.5879	0.178929	14.4632	2.06816e-47	4.60611e-45
LSTA.28287	360.428	5.10959	0.353657	14.4479	2.58457e-47	5.7261e-45
LSTA.794	221.753	-2.81331	0.195081	-14.4212	3.80443e-47	8.38481e-45
LSTA.19270	424.657	3.28534	0.228024	14.4078	4.61967e-47	1.01288e-44
LSTA.25757	293.302	5.22216	0.36287	14.3913	5.8721e-47	1.28084e-44
LSTA.7173	1701.79	7.8111	0.54519	14.3273	1.47769e-46	3.20666e-44
LSTA.30934	1912.15	4.02663	0.28114	14.3225	1.58322e-46	3.41813e-44
LSTA.28226	560.714	2.59879	0.181907	14.2864	2.66048e-46	5.71477e-44
LSTA.30935	4299.26	3.25908	0.2283	14.2755	3.11207e-46	6.65103e-44
LSTA.26800	163.887	3.96052	0.277528	14.2707	3.33228e-46	7.08586e-44
LSTA.658	1100.93	2.28583	0.160196	14.2689	3.41864e-46	7.23317e-44
LSTA.16723	1005.68	2.8839	0.202201	14.2625	3.74844e-46	7.8915e-44
LSTA.1747	996.081	2.94628	0.20675	14.2505	4.45322e-46	9.32884e-44
LSTA.13874	6611.68	-1.97343	0.138549	-14.2436	4.91567e-46	1.02469e-43
LSTA.29946	271.333	4.40356	0.30917	14.2432	4.94348e-46	1.02543e-43
LSTA.13458	570.233	2.98515	0.209652	14.2386	5.27853e-46	1.08959e-43
LSTA.15318	11756.3	3.07304	0.21584	14.2376	5.35593e-46	1.1002e-43
LSTA.20423	1097.73	3.20844	0.225422	14.2331	5.71181e-46	1.16764e-43
LSTA.25222	32183.6	-2.18227	0.153345	-14.2311	5.87922e-46	1.19608e-43
LSTA.27458	170.599	-2.79666	0.196633	-14.2227	6.62173e-46	1.3407e-43
LSTA.33228	369.218	3.02193	0.212617	14.2131	7.60334e-46	1.53211e-43
LSTA.7850	1875.76	3.74319	0.263517	14.2047	8.56233e-46	1.71717e-43
LSTA.33156	4261.42	-1.67524	0.118021	-14.1944	9.92348e-46	1.98076e-43
LSTA.36028	5841.87	1.98441	0.13986	14.1885	1.07892e-45	2.14345e-43
LSTA.8580	816.671	4.58572	0.32333	14.1828	1.17087e-45	2.31525e-43
LSTA.22562	559.865	5.14901	0.363245	14.175	1.30785e-45	2.5741e-43
LSTA.22154	2309.38	3.89641	0.275011	14.1682	1.44154e-45	2.82407e-43
LSTA.40523	900.041	-2.7623	0.195018	-14.1643	1.5232e-45	2.97031e-43
LSTA.6359	910.566	-2.14818	0.151669	-14.1636	1.53809e-45	2.98559e-43
LSTA.17372	636.122	-3.88403	0.274368	-14.1563	1.70737e-45	3.29252e-43
LSTA.20267	230.361	4.15902	0.293797	14.1561	1.71177e-45	3.29252e-43
LSTA.22249	980.527	4.28536	0.302824	14.1513	1.8331e-45	3.50992e-43
LSTA.6685	435.949	4.90297	0.346585	14.1465	1.96295e-45	3.73048e-43
LSTA.35600	666.948	3.06083	0.216368	14.1464	1.96592e-45	3.73048e-43
LSTA.4853	897.384	3.64298	0.257548	14.1449	2.00895e-45	3.79512e-43
LSTA.3119	2032.46	6.09445	0.4309	14.1435	2.04722e-45	3.85023e-43
LSTA.8797	447.769	4.79346	0.339215	14.131	2.44623e-45	4.58029e-43
LSTA.3435	6470.8	-1.57696	0.111673	-14.1212	2.81014e-45	5.2385e-43
LSTA.27370	291.282	3.34756	0.237099	14.1188	2.90967e-45	5.40024e-43
LSTA.7107	1330.45	2.46745	0.174801	14.1158	3.0372e-45	5.61233e-43
LSTA.24164	323.701	2.40917	0.170811	14.1043	3.57395e-45	6.57545e-43
LSTA.33535	846.344	3.98722	0.282839	14.0972	3.95369e-45	7.24261e-43
LSTA.37109	501.258	3.97264	0.282004	14.0872	4.55559e-45	8.30923e-43
LSTA.694	308.761	3.6458	0.259084	14.0719	5.65475e-45	1.02698e-42
LSTA.19521	319.629	-2.79591	0.198727	-14.0692	5.87715e-45	1.06281e-42
LSTA.23661	3621.73	-1.4186	0.100899	-14.0596	6.72689e-45	1.2113e-42
LSTA.7851	667.726	3.20043	0.227752	14.0523	7.46224e-45	1.33802e-42
LSTA.20813	766.569	3.82583	0.273207	14.0034	1.48512e-44	2.65166e-42
LSTA.12146	542.213	-2.94486	0.210345	-14.0002	1.55521e-44	2.76513e-42
LSTA.26899	154.493	4.30557	0.307546	13.9998	1.5633e-44	2.76789e-42
LSTA.15440	327.712	3.07895	0.220194	13.9829	1.98239e-44	3.49528e-42
LSTA.24880	2509.96	3.41248	0.244419	13.9616	2.67392e-44	4.695e-42
LSTA.10292	699.026	1.78103	0.12771	13.946	3.3297e-44	5.82231e-42
LSTA.35817	715.214	-2.36828	0.169835	-13.9446	3.3928e-44	5.90822e-42
LSTA.2622	289.978	4.67466	0.335354	13.9395	3.64561e-44	6.32245e-42
LSTA.18480	1770.65	3.79325	0.272208	13.9351	3.8776e-44	6.69732e-42
LSTA.23812	7022.1	-1.42946	0.102624	-13.9291	4.21594e-44	7.25211e-42
LSTA.28732	886.304	4.10591	0.294928	13.9217	4.67597e-44	8.01087e-42
LSTA.11755	1326.6	2.59074	0.186103	13.921	4.72468e-44	8.06168e-42
LSTA.2672	1210.23	3.514	0.25254	13.9146	5.16387e-44	8.77568e-42
LSTA.9332	520.395	3.99016	0.287236	13.8916	7.12398e-44	1.20103e-41
LSTA.15224	258.574	3.43451	0.247236	13.8916	7.12178e-44	1.20103e-41
LSTA.21591	671.607	3.37832	0.243313	13.8846	7.84942e-44	1.31808e-41
LSTA.7634	159.66	5.14313	0.370526	13.8806	8.3027e-44	1.38868e-41
LSTA.28613	362.427	2.82654	0.203659	13.8788	8.51341e-44	1.41832e-41
LSTA.32954	1821.07	2.6987	0.194504	13.8748	9.00353e-44	1.49409e-41
LSTA.22689	694.13	2.85804	0.20602	13.8726	9.27921e-44	1.53382e-41
LSTA.35816	684.958	-2.21474	0.159712	-13.867	1.00355e-43	1.65238e-41
LSTA.8924	246.67	3.57244	0.257661	13.8649	1.03342e-43	1.69496e-41
LSTA.657	1253.42	2.15343	0.155433	13.8544	1.19667e-43	1.95515e-41
LSTA.31664	993.547	2.81209	0.20309	13.8465	1.33557e-43	2.1737e-41
LSTA.22581	1416.66	3.5037	0.253137	13.8411	1.43997e-43	2.33463e-41
LSTA.27305	5360	-1.55372	0.112288	-13.837	1.52426e-43	2.46185e-41
LSTA.3789	743.343	2.88681	0.208703	13.8321	1.63091e-43	2.6241e-41
LSTA.25456	295.055	4.702	0.340148	13.8234	1.8419e-43	2.95234e-41
LSTA.5674	985.612	2.93365	0.212245	13.822	1.87786e-43	2.99863e-41
LSTA.19759	437.62	2.53513	0.183489	13.8163	2.03387e-43	3.23553e-41
LSTA.8497	6951.75	-1.93989	0.140555	-13.8017	2.49056e-43	3.94722e-41
LSTA.27372	449.225	4.46911	0.324085	13.7899	2.93133e-43	4.62844e-41
LSTA.12427	1347.17	2.51776	0.182584	13.7896	2.94336e-43	4.63015e-41
LSTA.33350	122808	2.11155	0.153334	13.771	3.81042e-43	5.97192e-41
LSTA.19855	598.147	3.38339	0.246058	13.7504	5.0673e-43	7.91246e-41
LSTA.296	2209.21	3.09411	0.225079	13.7467	5.32797e-43	8.28891e-41
LSTA.34661	386.057	2.29794	0.167303	13.7352	6.25137e-43	9.68986e-41
LSTA.20917	577.551	3.87384	0.282147	13.7299	6.72639e-43	1.03881e-40
LSTA.3449	287.117	3.3185	0.241723	13.7285	6.85033e-43	1.0541e-40
LSTA.23248	225.257	3.87429	0.282238	13.727	6.99294e-43	1.07215e-40
LSTA.23186	5959.96	2.1131	0.153956	13.7254	7.15571e-43	1.09314e-40
LSTA.29348	502.053	3.72876	0.271824	13.7176	7.97024e-43	1.2132e-40
LSTA.5507	231.524	3.33089	0.242942	13.7106	8.7682e-43	1.32987e-40
LSTA.12418	259.942	3.01839	0.220321	13.7	1.01563e-42	1.53491e-40
LSTA.35344	2039.91	3.34427	0.244349	13.6865	1.22317e-42	1.84197e-40
LSTA.7744	439.503	2.57427	0.188361	13.6667	1.60621e-42	2.41023e-40
LSTA.17513	10431.5	-1.25764	0.0920867	-13.6571	1.8305e-42	2.73708e-40
LSTA.13460	293.077	3.42593	0.250951	13.6518	1.9695e-42	2.93456e-40
LSTA.30804	385.142	2.74562	0.201138	13.6504	2.00682e-42	2.97968e-40
LSTA.11640	399.961	3.03227	0.222222	13.6453	2.15472e-42	3.18808e-40
LSTA.26194	651.769	4.40575	0.323022	13.6392	2.34201e-42	3.45312e-40
LSTA.34937	694.967	1.96711	0.144234	13.6383	2.36975e-42	3.48188e-40
LSTA.33531	269.873	3.16345	0.231984	13.6365	2.42964e-42	3.55753e-40
LSTA.12345	760.052	1.74246	0.127919	13.6216	2.98103e-42	4.33488e-40
LSTA.32633	409.984	3.23935	0.237809	13.6216	2.97836e-42	4.33488e-40
LSTA.20383	273.774	-2.20472	0.161861	-13.6211	3.00154e-42	4.34977e-40
LSTA.16127	4991.44	3.96253	0.29134	13.6011	3.94649e-42	5.69964e-40
LSTA.2673	277.084	4.17212	0.307345	13.5747	5.65664e-42	8.14172e-40
LSTA.17795	665.571	3.72854	0.274742	13.571	5.94778e-42	8.53174e-40
LSTA.29558	4515.74	2.73921	0.201884	13.5682	6.17845e-42	8.83268e-40
LSTA.26443	1299.49	3.62628	0.267479	13.5572	7.17983e-42	1.02297e-39
LSTA.18763	161.662	4.49657	0.33206	13.5414	8.905e-42	1.26451e-39
LSTA.22253	458.988	3.2973	0.243517	13.5403	9.04338e-42	1.27986e-39
LSTA.581	696.641	3.81063	0.281578	13.5331	9.9729e-42	1.40671e-39
LSTA.31893	1432.08	3.01514	0.222812	13.5322	1.00891e-41	1.41404e-39
LSTA.32043	14307.7	3.82444	0.282617	13.5322	1.00917e-41	1.41404e-39
LSTA.19231	3264.81	2.20339	0.162869	13.5287	1.05949e-41	1.47964e-39
LSTA.22675	597.707	2.93951	0.217403	13.5211	1.17482e-41	1.62996e-39
LSTA.22676	597.707	2.93951	0.217403	13.5211	1.17482e-41	1.62996e-39
LSTA.12155	396.368	4.2079	0.311251	13.5193	1.20309e-41	1.66373e-39
LSTA.39472	649.695	-2.89238	0.213978	-13.5172	1.23812e-41	1.70658e-39
LSTA.7178	345.7	3.89209	0.28795	13.5165	1.24897e-41	1.71596e-39
LSTA.9170	307.116	5.89514	0.436281	13.5122	1.3242e-41	1.81342e-39
LSTA.27627	1463.1	1.75004	0.129558	13.5078	1.40605e-41	1.9193e-39
LSTA.4433	72.5597	-3.79515	0.281011	-13.5054	1.45392e-41	1.97827e-39
LSTA.25598	1010.37	-1.61038	0.119268	-13.5022	1.51683e-41	2.05725e-39
LSTA.1105	1032.23	3.06651	0.227163	13.4992	1.58189e-41	2.13864e-39
LSTA.32040	3104.17	3.56753	0.264792	13.4729	2.25767e-41	3.04254e-39
LSTA.8466	186.563	5.58734	0.414834	13.4689	2.38516e-41	3.20414e-39
LSTA.31137	601.643	2.10107	0.156049	13.4641	2.54259e-41	3.40482e-39
LSTA.11224	477.905	3.46534	0.257458	13.4598	2.69516e-41	3.59775e-39
LSTA.28487	727.763	2.88204	0.214297	13.4488	3.1299e-41	4.16493e-39
LSTA.38041	471.11	3.78261	0.281403	13.442	3.43192e-41	4.55251e-39
LSTA.19139	1119.22	3.34803	0.249159	13.4373	3.65494e-41	4.8332e-39
LSTA.31534	23868.9	3.00722	0.223805	13.4368	3.67881e-41	4.84961e-39
LSTA.32458	9530.05	3.19001	0.237777	13.416	4.87521e-41	6.40681e-39
LSTA.6530	315.966	4.81044	0.358626	13.4135	5.03953e-41	6.60225e-39
LSTA.1617	341.14	4.21455	0.314515	13.4002	6.03328e-41	7.87976e-39
LSTA.476	3523.03	4.0768	0.304333	13.3959	6.39272e-41	8.32352e-39
LSTA.146	1412.56	2.78809	0.208148	13.3947	6.48979e-41	8.42398e-39
LSTA.11841	1142.35	2.20297	0.164578	13.3856	7.33672e-41	9.49421e-39
LSTA.26450	154.938	4.37815	0.327157	13.3824	7.66201e-41	9.88492e-39
LSTA.6376	148.112	-2.6806	0.20042	-13.3749	8.47471e-41	1.09002e-38
LSTA.5284	1369.31	-2.0092	0.150287	-13.3691	9.1696e-41	1.17582e-38
LSTA.15003	1530.93	2.65413	0.198536	13.3685	9.23963e-41	1.18122e-38
LSTA.18632	247.481	-2.85822	0.213861	-13.3649	9.69724e-41	1.23599e-38
LSTA.20337	165.582	3.96413	0.296642	13.3633	9.90368e-41	1.25851e-38
LSTA.11456	256.995	6.7458	0.504847	13.3621	1.00745e-40	1.27638e-38
LSTA.11791	714.809	2.47288	0.185394	13.3385	1.38236e-40	1.74615e-38
LSTA.19182	742.736	2.08244	0.156181	13.3335	1.47785e-40	1.86121e-38
LSTA.5432	271.252	3.97521	0.298281	13.327	1.61146e-40	2.02346e-38
LSTA.2133	859.607	2.71711	0.203893	13.3262	1.63051e-40	2.04132e-38
LSTA.12724	3308.68	3.29678	0.247503	13.3202	1.76659e-40	2.20517e-38
LSTA.35939	285.912	2.58874	0.1944	13.3165	1.85487e-40	2.30855e-38
LSTA.12558	1862.41	-1.74576	0.131131	-13.3131	1.94211e-40	2.41004e-38
LSTA.39591	305.207	-3.59765	0.270371	-13.3063	2.12642e-40	2.63104e-38
LSTA.14264	536.447	2.79453	0.210109	13.3004	2.30154e-40	2.83941e-38
LSTA.41098	184.242	3.04125	0.22872	13.2968	2.4154e-40	2.97122e-38
LSTA.15589	266.752	3.74382	0.281563	13.2965	2.42447e-40	2.97373e-38
LSTA.7188	14179	3.44046	0.258995	13.2839	2.87122e-40	3.51152e-38
LSTA.13992	1762.14	1.94433	0.146473	13.2743	3.26306e-40	3.97923e-38
LSTA.30985	818.689	2.88279	0.217222	13.2712	3.40123e-40	4.13582e-38
LSTA.34125	210.439	-4.14732	0.312711	-13.2625	3.82088e-40	4.63279e-38
LSTA.20088	276.013	2.77199	0.209344	13.2413	5.0643e-40	6.12288e-38
LSTA.33459	621.915	4.38633	0.331304	13.2396	5.18328e-40	6.24888e-38
LSTA.9362	278.879	2.10168	0.158783	13.2362	5.42309e-40	6.51942e-38
LSTA.36860	251.348	2.38981	0.180597	13.2328	5.67126e-40	6.79844e-38
LSTA.12526	392.914	4.58572	0.346635	13.2292	5.94944e-40	7.11177e-38
LSTA.26834	583.864	3.68116	0.278361	13.2244	6.3443e-40	7.56241e-38
LSTA.13941	313.421	3.26699	0.24726	13.2128	7.40492e-40	8.80187e-38
LSTA.19230	520.939	3.75817	0.284453	13.2119	7.48872e-40	8.87654e-38
LSTA.14386	2318.15	2.66526	0.201741	13.2113	7.55204e-40	8.92659e-38
LSTA.14194	473.103	4.19393	0.317487	13.2098	7.70639e-40	9.08366e-38
LSTA.5034	2369.8	3.75989	0.284751	13.2042	8.30305e-40	9.75977e-38
LSTA.23755	305.357	2.29892	0.174126	13.2026	8.47188e-40	9.93064e-38
LSTA.30454	207.918	-5.60075	0.424392	-13.1971	9.11618e-40	1.06564e-37
LSTA.14167	496.86	3.26105	0.247371	13.1828	1.10158e-39	1.28415e-37
LSTA.22197	587.079	2.86979	0.217919	13.169	1.32252e-39	1.53746e-37
LSTA.22580	455.523	4.01376	0.305369	13.144	1.84276e-39	2.13639e-37
LSTA.7056	214.399	2.32138	0.176628	13.1428	1.87232e-39	2.16474e-37
LSTA.18393	222.015	-2.76461	0.210368	-13.1418	1.89683e-39	2.1871e-37
LSTA.29957	179.084	5.49784	0.418371	13.1411	1.91515e-39	2.20221e-37
LSTA.16841	474.475	1.89539	0.144239	13.1407	1.92554e-39	2.20816e-37
LSTA.12950	666.039	-1.87266	0.142513	-13.1403	1.93448e-39	2.21241e-37
LSTA.32180	382.636	-1.98762	0.15135	-13.1326	2.1408e-39	2.44178e-37
LSTA.38779	757.128	-2.34255	0.178456	-13.1267	2.3143e-39	2.63257e-37
LSTA.40555	624.199	3.84093	0.29283	13.1166	2.64607e-39	3.00191e-37
LSTA.41614	34911	3.113	0.237531	13.1056	3.05642e-39	3.45816e-37
LSTA.3750	4741.6	3.35761	0.256265	13.1021	3.20162e-39	3.6128e-37
LSTA.2780	105.253	-2.56203	0.195586	-13.0992	3.3264e-39	3.74361e-37
LSTA.4655	971.119	-2.72529	0.208076	-13.0976	3.39772e-39	3.81374e-37
LSTA.19584	91.3392	-3.37873	0.257985	-13.0966	3.44275e-39	3.84389e-37
LSTA.19585	91.3392	-3.37873	0.257985	-13.0966	3.44275e-39	3.84389e-37
LSTA.5397	786227	2.00912	0.15356	13.0837	4.08235e-39	4.54602e-37
LSTA.7332	648.232	-3.3042	0.252734	-13.0738	4.64887e-39	5.16329e-37
LSTA.18193	276.544	4.00462	0.306384	13.0706	4.84732e-39	5.36961e-37
LSTA.9548	1058.12	3.97968	0.304673	13.0621	5.41874e-39	5.98693e-37
LSTA.15371	320.909	2.93463	0.225028	13.0412	7.13635e-39	7.86411e-37
LSTA.3118	2908.77	2.44339	0.187593	13.0249	8.83086e-39	9.70615e-37
LSTA.27290	200.963	2.70348	0.207569	13.0245	8.87875e-39	9.7335e-37
LSTA.17734	379.432	3.50693	0.269327	13.0211	9.28454e-39	1.01521e-36
LSTA.2774	255.781	-2.14808	0.165062	-13.0137	1.02216e-38	1.11479e-36
LSTA.23144	125.112	-3.9861	0.306354	-13.0114	1.05356e-38	1.14608e-36
LSTA.2125	27531	-2.18812	0.168193	-13.0096	1.07913e-38	1.17088e-36
LSTA.19935	772.221	3.73279	0.287003	13.0061	1.12967e-38	1.22258e-36
LSTA.17432	255.815	4.33084	0.333051	13.0035	1.16855e-38	1.26144e-36
LSTA.2675	249.858	5.77102	0.443819	13.0031	1.17493e-38	1.26509e-36
LSTA.3494	525.654	5.02551	0.386781	12.9932	1.33746e-38	1.43645e-36
LSTA.26992	11413.7	3.87933	0.298697	12.9875	1.44024e-38	1.54291e-36
LSTA.13461	250.006	3.62303	0.279031	12.9843	1.50135e-38	1.60432e-36
LSTA.145	889.772	2.59658	0.200046	12.9799	1.5913e-38	1.69616e-36
LSTA.36092	342.238	3.83547	0.295547	12.9775	1.64066e-38	1.74437e-36
LSTA.27366	861.456	2.59473	0.199972	12.9755	1.68599e-38	1.78808e-36
LSTA.29483	594.226	2.5714	0.198301	12.9671	1.87939e-38	1.98821e-36
LSTA.26427	780.582	-1.15714	0.0893086	-12.9567	2.15425e-38	2.2733e-36
LSTA.37551	315.068	2.79656	0.215849	12.9561	2.16949e-38	2.28368e-36
LSTA.28138	340.239	3.588	0.277197	12.9439	2.54515e-38	2.67247e-36
LSTA.20187	371.658	2.63825	0.203941	12.9363	2.80812e-38	2.9413e-36
LSTA.8408	240.369	2.35035	0.181717	12.9341	2.88945e-38	3.01901e-36
LSTA.19165	236.546	3.07623	0.237867	12.9326	2.94794e-38	3.07254e-36
LSTA.39701	331.325	3.07294	0.23764	12.9311	3.00628e-38	3.12565e-36
LSTA.6598	156.936	3.95175	0.305658	12.9287	3.10122e-38	3.21645e-36
LSTA.37055	3574.05	2.19089	0.169524	12.9238	3.30388e-38	3.41827e-36
LSTA.26207	393.609	3.08703	0.238891	12.9223	3.36839e-38	3.47651e-36
LSTA.16939	270.488	5.25626	0.406768	12.922	3.38175e-38	3.4818e-36
LSTA.15021	210.746	2.50709	0.194046	12.9201	3.46624e-38	3.56013e-36
LSTA.8579	9912.77	1.76344	0.136527	12.9164	3.63968e-38	3.72922e-36
LSTA.11200	315.688	4.83279	0.3742	12.915	3.70448e-38	3.78645e-36
LSTA.34976	2157.9	3.09052	0.23931	12.9143	3.73952e-38	3.81305e-36
LSTA.20326	3472.59	-1.58868	0.123084	-12.9073	4.0943e-38	4.16477e-36
LSTA.3238	1752.49	-2.07831	0.161035	-12.906	4.16514e-38	4.21732e-36
LSTA.16290	526.332	3.34904	0.259495	12.906	4.16589e-38	4.21732e-36
LSTA.23649	179.922	2.91889	0.226229	12.9024	4.36541e-38	4.40875e-36
LSTA.24577	183.841	3.48362	0.270011	12.9018	4.39915e-38	4.43224e-36
LSTA.15266	612.763	4.04248	0.313365	12.9002	4.48863e-38	4.51166e-36
LSTA.23660	3139.43	-1.16679	0.0904905	-12.894	4.86345e-38	4.87682e-36
LSTA.29474	202.97	3.04151	0.235976	12.889	5.18812e-38	5.19008e-36
LSTA.8871	196.881	2.88479	0.223831	12.8882	5.24383e-38	5.23344e-36
LSTA.19465	281.572	2.99962	0.233042	12.8716	6.50539e-38	6.47722e-36
LSTA.38667	157.603	3.18625	0.247663	12.8653	7.05979e-38	7.01272e-36
LSTA.25802	806.688	1.61515	0.125551	12.8645	7.13326e-38	7.05259e-36
LSTA.41737	683.54	1.8783	0.146006	12.8646	7.12463e-38	7.05259e-36
LSTA.22991	238.862	4.02027	0.312607	12.8605	7.51275e-38	7.41048e-36
LSTA.97	377.721	2.33085	0.181269	12.8585	7.70646e-38	7.58388e-36
LSTA.4427	662.692	-1.99625	0.155499	-12.8377	1.00777e-37	9.89437e-36
LSTA.25446	477.453	4.75724	0.370794	12.8299	1.11529e-37	1.09247e-35
LSTA.12559	1576.77	-1.81927	0.141884	-12.8223	1.22985e-37	1.2019e-35
LSTA.7541	1451.73	-3.85676	0.300806	-12.8214	1.2438e-37	1.20995e-35
LSTA.19833	536.32	3.08141	0.240332	12.8215	1.24345e-37	1.20995e-35
LSTA.39337	487.731	-1.60757	0.125548	-12.8044	1.54981e-37	1.50417e-35
LSTA.8490	554.202	2.86353	0.223663	12.8029	1.58011e-37	1.53007e-35
LSTA.1436	173.771	3.71797	0.29069	12.7902	1.86094e-37	1.79789e-35
LSTA.32658	1725.45	2.67973	0.209565	12.7871	1.93602e-37	1.86616e-35
LSTA.29346	733.645	4.29086	0.335734	12.7805	2.10683e-37	2.02619e-35
LSTA.27778	19117.4	-1.44545	0.113113	-12.7789	2.15217e-37	2.06511e-35
LSTA.6142	413.274	2.31735	0.181368	12.7771	2.20217e-37	2.10831e-35
LSTA.16845	494.319	3.18508	0.249312	12.7755	2.24766e-37	2.147e-35
LSTA.2707	275.463	-2.30992	0.180876	-12.7707	2.38925e-37	2.27199e-35
LSTA.15631	612.772	3.2285	0.252802	12.7709	2.38486e-37	2.27199e-35
LSTA.38102	557.557	2.17583	0.170431	12.7666	2.51901e-37	2.39001e-35
LSTA.28788	298.206	3.5289	0.276694	12.7538	2.9691e-37	2.81075e-35
LSTA.3614	6244.36	-2.36092	0.18526	-12.7439	3.37301e-37	3.18599e-35
LSTA.13051	394.166	3.64565	0.286123	12.7415	3.47501e-37	3.26928e-35
LSTA.42251	118.241	-3.72484	0.292339	-12.7415	3.47664e-37	3.26928e-35
LSTA.954	197.496	3.81349	0.299304	12.7412	3.48941e-37	3.27401e-35
LSTA.6564	664.088	1.91362	0.150304	12.7317	3.94238e-37	3.69084e-35
LSTA.25097	1352.97	3.49263	0.274467	12.7252	4.28631e-37	4.00397e-35
LSTA.285	490.29	2.7322	0.214902	12.7137	4.963e-37	4.62586e-35
LSTA.23044	36124.4	-1.30052	0.102351	-12.7065	5.4431e-37	5.06221e-35
LSTA.1619	855.428	2.27678	0.179255	12.7014	5.80787e-37	5.3896e-35
LSTA.15372	319.746	2.9031	0.22862	12.6984	6.0366e-37	5.5896e-35
LSTA.16599	540.036	3.11399	0.245334	12.6929	6.4764e-37	5.98374e-35
LSTA.7456	183.183	-2.64079	0.208121	-12.6887	6.82934e-37	6.29609e-35
LSTA.31144	515.602	3.03825	0.23951	12.6852	7.13919e-37	6.56743e-35
LSTA.19360	3399.56	-1.35016	0.106469	-12.6813	7.51025e-37	6.89379e-35
LSTA.12237	1869.87	2.58069	0.203524	12.68	7.63492e-37	6.99306e-35
LSTA.24882	514.556	4.31161	0.340211	12.6733	8.30942e-37	7.59441e-35
LSTA.8009	319.923	2.91788	0.230249	12.6727	8.37735e-37	7.64e-35
LSTA.6071	218.752	4.4137	0.348435	12.6672	8.98488e-37	8.17644e-35
LSTA.32429	439.405	3.32414	0.262438	12.6664	9.0789e-37	8.24426e-35
LSTA.2097	461.615	4.81068	0.379859	12.6644	9.31286e-37	8.4386e-35
LSTA.1462	477.69	3.0878	0.243894	12.6604	9.80237e-37	8.84429e-35
LSTA.35157	286.454	4.89421	0.386573	12.6605	9.78594e-37	8.84429e-35
LSTA.32946	720.72	3.07112	0.242626	12.6578	1.0129e-36	9.11954e-35
LSTA.4071	177.367	4.02251	0.317942	12.6517	1.09471e-36	9.83523e-35
LSTA.24343	384.39	5.01942	0.396746	12.6515	1.09808e-36	9.84453e-35
LSTA.21519	793.988	2.52157	0.199345	12.6492	1.12953e-36	1.01051e-34
LSTA.27546	914.049	2.99927	0.237163	12.6464	1.17106e-36	1.04545e-34
LSTA.33640	489.508	2.98165	0.235848	12.6422	1.23533e-36	1.10051e-34
LSTA.22443	323.133	2.94902	0.23336	12.6372	1.31624e-36	1.17012e-34
LSTA.6420	252.038	4.2135	0.333452	12.636	1.33686e-36	1.18597e-34
LSTA.21076	522.728	2.3098	0.182802	12.6355	1.34522e-36	1.19088e-34
LSTA.19880	1767.08	-1.38119	0.109312	-12.6353	1.3495e-36	1.19218e-34
LSTA.29844	1115.11	3.5552	0.281585	12.6257	1.52466e-36	1.34411e-34
LSTA.4319	735.925	-3.66504	0.290637	-12.6104	1.85107e-36	1.62848e-34
LSTA.20657	916.889	1.98813	0.157686	12.6082	1.90293e-36	1.67063e-34
LSTA.25453	213.65	5.53783	0.439308	12.6058	1.96148e-36	1.71847e-34
LSTA.37777	140.692	2.94806	0.234008	12.5981	2.16225e-36	1.89045e-34
LSTA.26399	2622.11	-1.07105	0.0850379	-12.5949	2.25114e-36	1.96411e-34
LSTA.19970	1340.98	2.85811	0.227028	12.5892	2.41981e-36	2.10693e-34
LSTA.34595	2410.44	3.21989	0.255799	12.5876	2.47133e-36	2.14737e-34
LSTA.24956	460.23	3.80442	0.302415	12.5801	2.71549e-36	2.35469e-34
LSTA.107	479.874	4.69896	0.373606	12.5773	2.81497e-36	2.43596e-34
LSTA.25440	426.522	-2.97953	0.236907	-12.5768	2.83287e-36	2.44645e-34
LSTA.3581	507.228	-2.19068	0.174193	-12.5762	2.85425e-36	2.45989e-34
LSTA.6625	1655.68	-1.40759	0.111998	-12.5679	3.1693e-36	2.72586e-34
LSTA.13457	1334.01	2.08429	0.16592	12.562	3.41601e-36	2.93209e-34
LSTA.11257	214.154	5.6152	0.447074	12.5599	3.50796e-36	2.99885e-34
LSTA.15998	8100.05	1.71292	0.136379	12.56	3.50343e-36	2.99885e-34
LSTA.1474	789.585	-2.43071	0.193737	-12.5464	4.15746e-36	3.54692e-34
LSTA.2555	249.792	-2.93158	0.233865	-12.5354	4.78161e-36	4.0712e-34
LSTA.14143	369.933	2.38866	0.190563	12.5348	4.8162e-36	4.09242e-34
LSTA.20462	1801.14	-2.18988	0.174835	-12.5254	5.41842e-36	4.59491e-34
LSTA.1487	197.377	3.59375	0.286945	12.5242	5.50428e-36	4.65838e-34
LSTA.2230	503.46	1.35407	0.1082	12.5145	6.2179e-36	5.25183e-34
LSTA.13938	108.394	3.35354	0.268029	12.5118	6.43196e-36	5.42181e-34
LSTA.6073	558.525	4.2062	0.336553	12.4979	7.66539e-36	6.44868e-34
LSTA.25933	961.712	-3.74979	0.300096	-12.4953	7.91948e-36	6.64922e-34
LSTA.30415	106.671	-6.98654	0.559849	-12.4793	9.67873e-36	8.1102e-34
LSTA.35257	1353.64	3.35733	0.269355	12.4644	1.1682e-35	9.76948e-34
LSTA.23208	1693.62	-1.11922	0.0898072	-12.4625	1.19588e-35	9.98124e-34
LSTA.19106	1719.77	1.66081	0.133291	12.46	1.23365e-35	1.02762e-33
LSTA.51	26557.3	2.55532	0.205107	12.4584	1.25814e-35	1.04596e-33
LSTA.12150	1881.23	3.04698	0.244634	12.4553	1.30926e-35	1.08632e-33
LSTA.32041	1078.01	2.87266	0.230699	12.452	1.36401e-35	1.12954e-33
LSTA.8463	292.99	4.54153	0.364777	12.4502	1.39552e-35	1.152e-33
LSTA.27369	433.633	3.39121	0.272384	12.4501	1.39658e-35	1.152e-33
LSTA.3022	284.229	-2.65204	0.213051	-12.4479	1.43541e-35	1.18173e-33
LSTA.25776	194.853	2.44914	0.196832	12.4428	1.52991e-35	1.25708e-33
LSTA.27607	622.202	3.34847	0.26916	12.4404	1.57649e-35	1.29284e-33
LSTA.20905	431.878	3.35764	0.269968	12.4372	1.64211e-35	1.34405e-33
LSTA.17435	2582.12	2.47573	0.199123	12.4332	1.72656e-35	1.41045e-33
LSTA.10203	192.256	3.30018	0.265441	12.4328	1.7343e-35	1.41404e-33
LSTA.21326	281.228	3.58198	0.28827	12.4258	1.89394e-35	1.54123e-33
LSTA.13258	21139.5	0.990513	0.0797321	12.423	1.96055e-35	1.59238e-33
LSTA.7853	2616.6	2.87984	0.231863	12.4205	2.0242e-35	1.64092e-33
LSTA.11094	1748.84	2.15323	0.173379	12.4192	2.05594e-35	1.66346e-33
LSTA.7551	644.689	2.31377	0.186323	12.418	2.08635e-35	1.68484e-33
LSTA.16343	148.614	3.28476	0.264577	12.4151	2.16333e-35	1.74369e-33
LSTA.33599	3782.8	2.19133	0.176573	12.4103	2.29653e-35	1.84752e-33
LSTA.21322	309.192	2.98504	0.240671	12.403	2.5176e-35	2.02153e-33
LSTA.39230	676.606	1.87218	0.151005	12.3982	2.67338e-35	2.14255e-33
LSTA.4974	284.22	3.20498	0.258637	12.3918	2.89548e-35	2.31617e-33
LSTA.29311	269.329	3.42221	0.276356	12.3833	3.21728e-35	2.56873e-33
LSTA.34126	3588.47	2.4245	0.195811	12.3819	3.27689e-35	2.61139e-33
LSTA.30104	1151.63	-1.90942	0.154248	-12.3788	3.40189e-35	2.70591e-33
LSTA.7279	443.424	4.60524	0.372089	12.3767	3.49313e-35	2.77327e-33
LSTA.40312	286.535	4.25243	0.343787	12.3694	3.82835e-35	3.03372e-33
LSTA.25096	474.936	-2.57216	0.207956	-12.3688	3.85636e-35	3.0502e-33
LSTA.38687	375.573	-2.39151	0.193421	-12.3643	4.07755e-35	3.21914e-33
LSTA.38804	280.371	-2.71031	0.219303	-12.3587	4.36967e-35	3.44333e-33
LSTA.1618	259.966	3.30729	0.267654	12.3566	4.48898e-35	3.53078e-33
LSTA.11794	145.857	3.2112	0.260078	12.3471	5.05129e-35	3.96569e-33
LSTA.28023	152.743	3.09523	0.250692	12.3467	5.07208e-35	3.97464e-33
LSTA.21149	827.598	2.41937	0.195969	12.3457	5.13755e-35	4.0185e-33
LSTA.14896	833.666	2.17781	0.176544	12.3357	5.81537e-35	4.54028e-33
LSTA.2831	633.814	-1.40875	0.114242	-12.3313	6.14617e-35	4.78971e-33
LSTA.566	165.742	4.80415	0.389741	12.3265	6.5197e-35	5.07146e-33
LSTA.20279	228.565	3.06951	0.249129	12.321	6.9851e-35	5.42352e-33
LSTA.39463	208.974	3.92343	0.319038	12.2977	9.31987e-35	7.22307e-33
LSTA.7694	728.223	2.21839	0.180433	12.2948	9.6613e-35	7.47399e-33
LSTA.30359	631.243	-1.66335	0.135312	-12.2927	9.90843e-35	7.65119e-33
LSTA.35765	893.105	-2.25266	0.183254	-12.2925	9.93696e-35	7.65924e-33
LSTA.33143	749.057	2.64927	0.215525	12.2922	9.97853e-35	7.6773e-33
LSTA.3566	492.028	1.89766	0.154402	12.2904	1.01947e-34	7.8294e-33
LSTA.866	5869.17	2.31832	0.188684	12.2868	1.06707e-34	8.18008e-33
LSTA.9770	949.012	3.06751	0.249804	12.2796	1.16505e-34	8.91502e-33
LSTA.15625	382.678	3.31421	0.269903	12.2793	1.17053e-34	8.92474e-33
LSTA.15626	382.678	3.31421	0.269903	12.2793	1.17053e-34	8.92474e-33
LSTA.18991	334.428	-1.94011	0.158063	-12.2743	1.24495e-34	9.47502e-33
LSTA.7401	322.636	2.97662	0.242684	12.2654	1.38936e-34	1.05552e-32
LSTA.20916	195.537	3.49954	0.285374	12.263	1.4308e-34	1.08505e-32
LSTA.33258	240.205	4.28856	0.349839	12.2587	1.50947e-34	1.14266e-32
LSTA.16462	400.887	2.8628	0.233659	12.252	1.63838e-34	1.23803e-32
LSTA.36321	391.474	3.60165	0.294127	12.2452	1.78145e-34	1.34374e-32
LSTA.12745	132.361	3.61972	0.295625	12.2443	1.80218e-34	1.35696e-32
LSTA.23910	244.308	2.18574	0.178515	12.244	1.80857e-34	1.35935e-32
LSTA.27524	127.327	4.00422	0.327563	12.2243	2.30659e-34	1.73059e-32
LSTA.7109	1877.88	1.86506	0.152594	12.2223	2.36205e-34	1.76907e-32
LSTA.3673	260.078	5.05267	0.4136	12.2163	2.5435e-34	1.9016e-32
LSTA.15132	1279.1	2.12971	0.174342	12.2157	2.56201e-34	1.91206e-32
LSTA.940	377.061	3.29449	0.269787	12.2114	2.7005e-34	2.01187e-32
LSTA.11201	559.88	4.39723	0.360246	12.2062	2.88139e-34	2.14286e-32
LSTA.12874	395.148	2.28322	0.187085	12.2042	2.95213e-34	2.19162e-32
LSTA.7871	768.343	2.57558	0.211196	12.1952	3.29563e-34	2.44234e-32
LSTA.3102	778.353	-1.74165	0.142922	-12.186	3.69019e-34	2.72997e-32
LSTA.7633	352.047	2.41422	0.19818	12.182	3.87769e-34	2.86367e-32
LSTA.34629	123.029	5.72071	0.469723	12.1789	4.02702e-34	2.96877e-32
LSTA.5309	49191.1	-1.53845	0.126341	-12.177	4.12196e-34	3.03348e-32
LSTA.13197	2172.04	3.05353	0.250802	12.1751	4.22062e-34	3.10069e-32
LSTA.18923	745.787	2.63312	0.21628	12.1746	4.24452e-34	3.11284e-32
LSTA.16544	12061.7	-1.28764	0.105878	-12.1615	4.98155e-34	3.64705e-32
LSTA.16616	4272.16	2.09215	0.172079	12.1581	5.19514e-34	3.79685e-32
LSTA.31619	307.189	4.38101	0.360342	12.1579	5.20811e-34	3.79976e-32
LSTA.27281	46922.9	1.31565	0.10835	12.1426	6.27986e-34	4.57382e-32
LSTA.32351	106.863	3.66367	0.301733	12.1421	6.3188e-34	4.59427e-32
LSTA.19374	216.698	4.47354	0.368539	12.1386	6.59744e-34	4.78863e-32
LSTA.9246	207.914	-2.58994	0.213382	-12.1376	6.67604e-34	4.83738e-32
LSTA.25982	87.6155	-2.99463	0.246738	-12.1369	6.73385e-34	4.87094e-32
LSTA.15629	432.876	3.65616	0.301476	12.1275	7.54936e-34	5.45152e-32
LSTA.27274	252.658	7.12346	0.587555	12.1239	7.89157e-34	5.68892e-32
LSTA.29707	693.792	1.9889	0.164144	12.1168	8.60618e-34	6.19352e-32
LSTA.38175	210.822	4.48832	0.370471	12.1152	8.77815e-34	6.30655e-32
LSTA.39981	294.089	5.91147	0.488189	12.109	9.46634e-34	6.78946e-32
LSTA.7695	171.067	3.92435	0.324357	12.0989	1.07081e-33	7.66707e-32
LSTA.26982	121.441	3.93298	0.325426	12.0857	1.25756e-33	8.98901e-32
LSTA.27731	290.393	2.68832	0.222487	12.083	1.29814e-33	9.26344e-32
LSTA.35251	173.428	3.8591	0.319411	12.0819	1.3162e-33	9.3765e-32
LSTA.34032	192.661	4.0664	0.336641	12.0794	1.35779e-33	9.65649e-32
LSTA.37637	203.695	3.15644	0.261312	12.0792	1.36063e-33	9.66049e-32
LSTA.41944	357.041	4.3637	0.361786	12.0615	1.6858e-33	1.19492e-31
LSTA.15100	614100	1.46714	0.121723	12.053	1.86907e-33	1.3226e-31
LSTA.2408	265.367	3.03158	0.251525	12.0528	1.87461e-33	1.3243e-31
LSTA.5210	375.046	2.63772	0.218915	12.0491	1.96097e-33	1.383e-31
LSTA.2363	1885.86	1.55438	0.129012	12.0483	1.97909e-33	1.39347e-31
LSTA.13462	147.506	4.25201	0.353012	12.0449	2.0627e-33	1.44992e-31
LSTA.25713	3520.72	2.81422	0.233654	12.0444	2.07583e-33	1.45673e-31
LSTA.7375	183.403	2.65532	0.220496	12.0425	2.12439e-33	1.48834e-31
LSTA.16750	339.558	-1.53172	0.12724	-12.038	2.24441e-33	1.56983e-31
LSTA.25741	544.151	2.56995	0.213519	12.0362	2.2937e-33	1.60165e-31
LSTA.28483	314.523	1.61276	0.134202	12.0175	2.8763e-33	2.00517e-31
LSTA.21947	225.529	4.19258	0.348945	12.015	2.96362e-33	2.06264e-31
LSTA.25009	268.426	2.92067	0.243147	12.0119	3.07514e-33	2.13674e-31
LSTA.6161	259.488	-3.55936	0.296327	-12.0116	3.08751e-33	2.14182e-31
LSTA.1634	193.875	6.06752	0.505473	12.0036	3.40022e-33	2.35489e-31
LSTA.20151	196.49	2.89117	0.240863	12.0034	3.41126e-33	2.35867e-31
LSTA.10574	3464.7	1.95127	0.162648	11.9969	3.68972e-33	2.5429e-31
LSTA.32712	508.737	2.90752	0.242355	11.997	3.68597e-33	2.5429e-31
LSTA.30358	1304.75	2.20101	0.18352	11.9933	3.8523e-33	2.65063e-31
LSTA.30459	379.639	2.94236	0.245473	11.9865	4.18124e-33	2.8723e-31
LSTA.4751	250.648	3.46126	0.28877	11.9862	4.19656e-33	2.87815e-31
LSTA.26912	160.999	4.06624	0.339323	11.9834	4.34219e-33	2.97321e-31
LSTA.39557	276.385	-2.59236	0.216439	-11.9774	4.66987e-33	3.19241e-31
LSTA.17684	268.206	-2.11076	0.176261	-11.9752	4.79463e-33	3.27241e-31
LSTA.18253	137.957	4.95188	0.41354	11.9744	4.84192e-33	3.29936e-31
LSTA.21017	7371.93	2.38868	0.199561	11.9696	5.12525e-33	3.48682e-31
LSTA.40984	382.635	-2.13994	0.178878	-11.9631	5.54417e-33	3.76577e-31
LSTA.41155	871.802	-2.06046	0.172243	-11.9625	5.58448e-33	3.78706e-31
LSTA.38775	495.637	2.43435	0.203561	11.9588	5.83806e-33	3.95269e-31
LSTA.2871	1655.46	2.11628	0.177001	11.9563	6.01777e-33	4.06786e-31
LSTA.21074	526.637	3.16335	0.264733	11.9492	6.55513e-33	4.42403e-31
LSTA.39618	8497.73	3.07684	0.257549	11.9466	6.76239e-33	4.55664e-31
LSTA.10056	467.731	4.23915	0.354854	11.9462	6.79835e-33	4.57359e-31
LSTA.19827	335.373	-1.98905	0.16661	-11.9384	7.46858e-33	5.01652e-31
LSTA.20292	207.243	-3.55606	0.297889	-11.9375	7.54266e-33	5.05824e-31
LSTA.19944	381.767	1.91182	0.160187	11.935	7.77838e-33	5.20807e-31
LSTA.4746	141.825	-2.70876	0.22698	-11.9339	7.87847e-33	5.26675e-31
LSTA.17214	3756.13	1.49017	0.124893	11.9316	8.10172e-33	5.40745e-31
LSTA.5627	278.073	1.9113	0.160206	11.9303	8.22709e-33	5.48248e-31
LSTA.8428	365.822	3.2141	0.269414	11.93	8.26011e-33	5.4872e-31
LSTA.18206	298.33	2.16078	0.181121	11.93	8.2564e-33	5.4872e-31
LSTA.27526	256.566	2.68931	0.225429	11.9297	8.28284e-33	5.49368e-31
LSTA.24757	1075.08	2.9626	0.248432	11.9252	8.74831e-33	5.79332e-31
LSTA.391	286.647	3.77969	0.316984	11.9239	8.88504e-33	5.87468e-31
LSTA.32103	2279.75	-1.74793	0.14662	-11.9215	9.14922e-33	6.03991e-31
LSTA.36708	261.299	1.77212	0.148669	11.9199	9.32288e-33	6.14497e-31
LSTA.20700	724.962	2.16543	0.181677	11.9191	9.40778e-33	6.19129e-31
LSTA.16699	270.197	3.95163	0.331723	11.9124	1.01962e-32	6.69975e-31
LSTA.3442	164.283	2.20445	0.185079	11.9109	1.03876e-32	6.81492e-31
LSTA.19879	1915.56	-1.29325	0.108628	-11.9054	1.10968e-32	7.2577e-31
LSTA.28246	494.185	-3.94747	0.33157	-11.9054	1.10923e-32	7.2577e-31
LSTA.3528	747.225	2.11085	0.177316	11.9044	1.12219e-32	7.3282e-31
LSTA.38082	1497.6	-1.21757	0.102302	-11.9017	1.15927e-32	7.55866e-31
LSTA.4232	133.278	3.18835	0.267967	11.8983	1.20789e-32	7.86358e-31
LSTA.12584	205.182	2.7718	0.233011	11.8956	1.24732e-32	8.10777e-31
LSTA.25570	733.079	1.92934	0.162274	11.8894	1.34402e-32	8.72292e-31
LSTA.4452	490.684	3.2713	0.275233	11.8856	1.4068e-32	9.1164e-31
LSTA.22579	467.559	3.78692	0.31868	11.8832	1.44805e-32	9.36935e-31
LSTA.34786	114.316	-8.09894	0.681852	-11.8779	1.54264e-32	9.96614e-31
LSTA.10847	757.948	3.02325	0.254684	11.8706	1.68246e-32	1.08529e-30
LSTA.25758	128.556	4.825	0.406529	11.8688	1.71987e-32	1.10773e-30
LSTA.16163	703.156	1.40167	0.118135	11.865	1.79933e-32	1.15715e-30
LSTA.6474	187.091	4.40019	0.371063	11.8583	1.94852e-32	1.25119e-30
LSTA.15420	157.608	-5.61185	0.473289	-11.8571	1.97665e-32	1.26733e-30
LSTA.2626	308.254	2.79968	0.236135	11.8563	1.99688e-32	1.27644e-30
LSTA.6405	260.544	2.53897	0.214145	11.8563	1.99613e-32	1.27644e-30
LSTA.8876	152.653	3.70058	0.312136	11.8557	2.01114e-32	1.28361e-30
LSTA.19826	266.06	2.08953	0.17633	11.8501	2.14945e-32	1.36982e-30
LSTA.20290	208.001	-2.50632	0.21159	-11.8452	2.27966e-32	1.45062e-30
LSTA.1878	229.209	3.62093	0.305707	11.8444	2.29931e-32	1.46093e-30
LSTA.27348	1891.44	3.21556	0.27159	11.8398	2.4313e-32	1.54247e-30
LSTA.25611	881.149	-1.47936	0.125012	-11.8338	2.61062e-32	1.65376e-30
LSTA.16640	11512	2.12045	0.179201	11.8328	2.64278e-32	1.67163e-30
LSTA.14885	272.659	-5.06348	0.428055	-11.829	2.76314e-32	1.74416e-30
LSTA.15508	160.326	3.45772	0.29231	11.829	2.7657e-32	1.74416e-30
LSTA.17419	318.972	3.54048	0.299339	11.8276	2.8096e-32	1.76921e-30
LSTA.3075	26335.1	-1.6052	0.135754	-11.8244	2.92068e-32	1.83643e-30
LSTA.11216	877.24	1.96416	0.166118	11.8238	2.93913e-32	1.84255e-30
LSTA.33131	1131	3.08514	0.260925	11.8239	2.93837e-32	1.84255e-30
LSTA.38795	238.736	3.00535	0.254279	11.8191	3.11055e-32	1.94713e-30
LSTA.19709	233.134	3.73616	0.316312	11.8116	3.39995e-32	2.12515e-30
LSTA.38346	140.246	4.10765	0.347874	11.8079	3.55473e-32	2.21861e-30
LSTA.19334	206.251	2.51848	0.213342	11.8049	3.68258e-32	2.29502e-30
LSTA.31962	175.79	4.43556	0.375795	11.8031	3.7605e-32	2.33867e-30
LSTA.41895	2204.28	-1.74236	0.14762	-11.8031	3.76366e-32	2.33867e-30
LSTA.22389	272.535	4.87815	0.413402	11.8	3.90335e-32	2.42191e-30
LSTA.35842	2149.55	-1.53897	0.130539	-11.7894	4.42844e-32	2.74369e-30
LSTA.31204	14997.5	-1.76467	0.149686	-11.7892	4.43939e-32	2.74645e-30
LSTA.39831	813.046	-2.9056	0.246519	-11.7865	4.58281e-32	2.83104e-30
LSTA.15115	377.856	2.53874	0.215408	11.7857	4.62303e-32	2.85172e-30
LSTA.28559	294.591	3.83143	0.325145	11.7837	4.73451e-32	2.91624e-30
LSTA.2161	388.827	2.54196	0.215774	11.7807	4.90988e-32	3.01986e-30
LSTA.28667	160.947	4.42109	0.375298	11.7802	4.93663e-32	3.03191e-30
LSTA.6244	172.733	3.10886	0.263992	11.7764	5.16758e-32	3.16915e-30
LSTA.31070	2652.17	1.3693	0.116307	11.7732	5.36734e-32	3.28689e-30
LSTA.27964	1169.51	2.80036	0.237909	11.7707	5.52666e-32	3.37957e-30
LSTA.34695	285.996	2.61954	0.222621	11.7668	5.78783e-32	3.53417e-30
LSTA.6624	1765.13	-1.28697	0.109514	-11.7516	6.92733e-32	4.22388e-30
LSTA.27745	492.79	3.19145	0.271758	11.7437	7.60773e-32	4.63207e-30
LSTA.24875	401.051	3.01921	0.257138	11.7416	7.79747e-32	4.74077e-30
LSTA.7780	487.747	2.31373	0.197257	11.7295	8.9995e-32	5.46374e-30
LSTA.15213	19182.8	-1.43494	0.122362	-11.7271	9.26252e-32	5.61537e-30
LSTA.7824	535.78	2.83886	0.242084	11.7267	9.29651e-32	5.62791e-30
LSTA.26376	1955.72	-1.61634	0.137883	-11.7225	9.77119e-32	5.90683e-30
LSTA.16443	223.609	2.86817	0.244789	11.7169	1.04436e-31	6.3043e-30
LSTA.26062	226.244	3.27877	0.279862	11.7156	1.05985e-31	6.38871e-30
LSTA.14591	287.385	2.77489	0.236873	11.7147	1.07198e-31	6.45263e-30
LSTA.9541	169.029	-2.10849	0.180015	-11.7129	1.0953e-31	6.58364e-30
LSTA.25672	540.663	2.43507	0.207972	11.7086	1.15129e-31	6.91037e-30
LSTA.39588	172749	1.84196	0.157325	11.708	1.15915e-31	6.94768e-30
LSTA.16792	95.9994	3.77539	0.322534	11.7054	1.19585e-31	7.1575e-30
LSTA.16728	199.029	4.16205	0.355582	11.7049	1.20331e-31	7.192e-30
LSTA.38374	144.574	3.75285	0.320661	11.7035	1.22347e-31	7.30217e-30
LSTA.2767	710.645	2.51834	0.215226	11.7009	1.26036e-31	7.51173e-30
LSTA.40437	150.969	4.4235	0.37813	11.6984	1.29941e-31	7.73361e-30
LSTA.36275	892.816	-2.25878	0.193106	-11.6971	1.31883e-31	7.83818e-30
LSTA.2144	147.623	2.56611	0.219428	11.6945	1.35939e-31	8.06785e-30
LSTA.19925	1863.1	2.88975	0.247141	11.6927	1.38877e-31	8.2307e-30
LSTA.19460	9443.67	-1.30113	0.111359	-11.6841	1.53671e-31	9.09476e-30
LSTA.17721	263.586	3.86477	0.33083	11.682	1.57498e-31	9.3082e-30
LSTA.35720	847.303	-1.7175	0.14708	-11.6773	1.66491e-31	9.82597e-30
LSTA.10053	713.894	2.95505	0.253108	11.6751	1.70944e-31	1.00748e-29
LSTA.24092	720.243	2.2585	0.193455	11.6746	1.71935e-31	1.0119e-29
LSTA.14500	464.306	-1.45592	0.124726	-11.673	1.75217e-31	1.02979e-29
LSTA.7870	424.76	2.50071	0.214238	11.6726	1.76004e-31	1.03298e-29
LSTA.7973	87.9434	3.36757	0.288643	11.6669	1.88123e-31	1.10258e-29
LSTA.33027	684.141	3.30101	0.282969	11.6656	1.91023e-31	1.11802e-29
LSTA.11418	709.908	1.83087	0.15701	11.6609	2.02009e-31	1.18069e-29
LSTA.7445	413.682	-1.95543	0.167957	-11.6424	2.5074e-31	1.46349e-29
LSTA.31980	408.426	2.32167	0.199483	11.6384	2.62943e-31	1.5326e-29
LSTA.22342	2216.39	2.40935	0.207029	11.6378	2.64889e-31	1.54182e-29
LSTA.22921	248.146	-2.83621	0.243716	-11.6373	2.6622e-31	1.54744e-29
LSTA.11918	1249.06	-0.955674	0.0821452	-11.634	2.76951e-31	1.60761e-29
LSTA.12524	296.667	3.02589	0.260222	11.6281	2.96538e-31	1.71895e-29
LSTA.10640	113.422	-6.06484	0.521767	-11.6237	3.12439e-31	1.80864e-29
LSTA.8287	16621	-2.05092	0.176447	-11.6234	3.13448e-31	1.81201e-29
LSTA.41472	13706.2	-1.89008	0.162625	-11.6223	3.17487e-31	1.83285e-29
LSTA.23923	418.953	-1.86606	0.160571	-11.6215	3.20614e-31	1.84838e-29
LSTA.11009	99466.9	-2.0476	0.176245	-11.6179	3.34165e-31	1.92388e-29
LSTA.20080	224.271	-3.70578	0.319128	-11.6122	3.57214e-31	2.05379e-29
LSTA.579	132.344	6.12101	0.527241	11.6095	3.68724e-31	2.11709e-29
LSTA.2515	265.431	1.67889	0.144627	11.6084	3.73738e-31	2.14297e-29
LSTA.24368	129.672	4.01817	0.346826	11.5855	4.87925e-31	2.79392e-29
LSTA.23177	145.531	3.66447	0.316372	11.5828	5.03815e-31	2.88101e-29
LSTA.12119	456.372	3.05571	0.263967	11.5761	5.44647e-31	3.11029e-29
LSTA.31472	1258.35	1.93341	0.167036	11.5748	5.52898e-31	3.15316e-29
LSTA.18280	2019.97	3.60086	0.311224	11.57	5.85029e-31	3.33191e-29
LSTA.6018	1110.72	3.07816	0.266078	11.5686	5.94256e-31	3.37991e-29
LSTA.13249	198.624	3.08403	0.266637	11.5664	6.09704e-31	3.46312e-29
LSTA.7745	2345.21	1.75374	0.151651	11.5643	6.25045e-31	3.5455e-29
LSTA.9254	771.882	1.88695	0.16326	11.5579	6.73229e-31	3.8137e-29
LSTA.29770	683.026	4.23004	0.366019	11.5569	6.81287e-31	3.85419e-29
LSTA.3446	1083.13	-1.42745	0.123557	-11.553	7.13192e-31	4.0293e-29
LSTA.2220	1143.56	-1.8796	0.162839	-11.5427	8.0388e-31	4.5356e-29
LSTA.16781	73855	1.04669	0.090717	11.538	8.48483e-31	4.78088e-29
LSTA.14877	73.3334	-5.55195	0.481353	-11.5341	8.88489e-31	4.99964e-29
LSTA.7946	1176.51	-2.1243	0.18445	-11.5169	1.0844e-30	6.09394e-29
LSTA.10713	695.421	-2.07125	0.179871	-11.5152	1.10632e-30	6.20886e-29
LSTA.25079	267.366	-1.69057	0.146837	-11.5132	1.13164e-30	6.3426e-29
LSTA.26861	369.713	3.69532	0.320975	11.5128	1.13701e-30	6.36423e-29
LSTA.29774	171.351	6.26569	0.544422	11.5089	1.1902e-30	6.65316e-29
LSTA.26052	1526.2	2.27184	0.19741	11.5083	1.19878e-30	6.69228e-29
LSTA.32891	2548.68	2.41916	0.210408	11.4975	1.35794e-30	7.57085e-29
LSTA.4900	126709	2.38349	0.207347	11.4952	1.39488e-30	7.76656e-29
LSTA.33844	263.41	3.36601	0.292842	11.4943	1.40953e-30	7.83779e-29
LSTA.7638	333.699	4.01186	0.349152	11.4903	1.47606e-30	8.19696e-29
LSTA.12210	909.475	2.18271	0.190074	11.4835	1.59715e-30	8.85777e-29
LSTA.32768	176.751	2.43877	0.212377	11.4832	1.60294e-30	8.87825e-29
LSTA.9523	257.563	2.28975	0.199445	11.4806	1.65097e-30	9.13233e-29
LSTA.30507	756.004	-1.87509	0.163339	-11.4797	1.66764e-30	9.21253e-29
LSTA.36235	281.225	5.34963	0.466029	11.4792	1.67865e-30	9.26123e-29
LSTA.2744	197.369	2.36791	0.206328	11.4765	1.73189e-30	9.54253e-29
LSTA.31216	63.7043	-5.36448	0.467599	-11.4724	1.8154e-30	9.98968e-29
LSTA.38552	661.002	-2.64417	0.230489	-11.472	1.8239e-30	1.00234e-28
LSTA.4086	156.927	3.55784	0.3103	11.4658	1.95926e-30	1.07533e-28
LSTA.17728	671.999	2.5498	0.222414	11.4642	1.99683e-30	1.09453e-28
LSTA.6489	269.221	2.34488	0.204575	11.4622	2.04286e-30	1.11832e-28
LSTA.26153	1836.33	1.70331	0.148611	11.4615	2.05842e-30	1.12537e-28
LSTA.14183	195.193	3.1724	0.276812	11.4605	2.08298e-30	1.13734e-28
LSTA.8856	2959.68	-2.24009	0.195492	-11.4587	2.12601e-30	1.15933e-28
LSTA.15360	563.111	-2.42646	0.211834	-11.4545	2.23201e-30	1.21557e-28
LSTA.30267	3054.67	-2.94061	0.25679	-11.4514	2.31325e-30	1.25819e-28
LSTA.14019	280.939	-2.70232	0.236014	-11.4498	2.35586e-30	1.27972e-28
LSTA.25098	2202.75	1.418	0.123851	11.4492	2.37325e-30	1.28752e-28
LSTA.10476	184.539	2.54532	0.222372	11.4462	2.45697e-30	1.33123e-28
LSTA.31876	347.5	3.60709	0.315193	11.4441	2.51781e-30	1.36245e-28
LSTA.29420	305.669	3.1286	0.273451	11.4412	2.60397e-30	1.40727e-28
LSTA.18505	819.202	2.0761	0.181531	11.4366	2.74477e-30	1.48148e-28
LSTA.15521	91.9708	-6.33568	0.554108	-11.434	2.82699e-30	1.52391e-28
LSTA.7430	1461.93	1.90578	0.166731	11.4303	2.95207e-30	1.58931e-28
LSTA.11367	285.175	3.73696	0.326949	11.4298	2.96818e-30	1.59595e-28
LSTA.22586	227.898	5.19815	0.454834	11.4287	3.00724e-30	1.6149e-28
LSTA.2304	411.912	3.38796	0.296536	11.4251	3.13271e-30	1.68015e-28
LSTA.4730	1458.17	1.43363	0.125514	11.4221	3.24399e-30	1.73763e-28
LSTA.8455	643.073	2.65745	0.232666	11.4217	3.25658e-30	1.73997e-28
LSTA.20133	273.779	-2.54633	0.222936	-11.4218	3.2558e-30	1.73997e-28
LSTA.11448	370.416	3.89259	0.340928	11.4176	3.41393e-30	1.82174e-28
LSTA.9579	573.94	-2.55586	0.223859	-11.4173	3.42785e-30	1.82686e-28
LSTA.24341	126.697	5.64496	0.494472	11.4161	3.47324e-30	1.84873e-28
LSTA.5021	1311.57	2.7669	0.24242	11.4136	3.57442e-30	1.90019e-28
LSTA.34313	173.079	3.65712	0.320563	11.4084	3.79558e-30	2.01523e-28
LSTA.16648	203.368	2.90289	0.25454	11.4044	3.97286e-30	2.10671e-28
LSTA.18205	324.499	2.45557	0.215351	11.4026	4.05748e-30	2.14889e-28
LSTA.4147	29073.9	-1.36087	0.11935	-11.4024	4.06861e-30	2.15209e-28
LSTA.39555	223.544	4.96856	0.4358	11.401	4.13263e-30	2.18322e-28
LSTA.29667	126.872	-6.41056	0.562338	-11.3998	4.18883e-30	2.21016e-28
LSTA.16527	9671	-1.71476	0.150455	-11.3972	4.32007e-30	2.27656e-28
LSTA.20642	213.688	5.09976	0.447476	11.3967	4.34149e-30	2.28501e-28
LSTA.9543	309.952	3.48782	0.306045	11.3964	4.35657e-30	2.29009e-28
LSTA.22259	2670.2	2.64814	0.232491	11.3903	4.67312e-30	2.45345e-28
LSTA.6852	3014.61	-1.5805	0.138768	-11.3895	4.71533e-30	2.47254e-28
LSTA.37027	459.065	-1.92072	0.168644	-11.3892	4.73484e-30	2.4797e-28
LSTA.24597	1505.49	-1.43622	0.126127	-11.3871	4.84793e-30	2.53579e-28
LSTA.37176	305.932	2.79868	0.245893	11.3817	5.15863e-30	2.69497e-28
LSTA.22054	63352.2	-1.257	0.110448	-11.3809	5.20442e-30	2.71554e-28
LSTA.3345	773.497	2.5532	0.22435	11.3804	5.23315e-30	2.72717e-28
LSTA.18958	51969.1	-1.44446	0.126943	-11.3788	5.32999e-30	2.77422e-28
LSTA.10426	172.622	3.01131	0.26465	11.3785	5.35203e-30	2.78227e-28
LSTA.38797	183.592	6.24216	0.548614	11.3781	5.37847e-30	2.79258e-28
LSTA.38848	1725.16	3.07098	0.269906	11.3779	5.386e-30	2.79306e-28
LSTA.40307	347.309	-2.84269	0.249983	-11.3716	5.79455e-30	3.00125e-28
LSTA.21114	754.334	2.44953	0.215443	11.3698	5.91543e-30	3.06011e-28
LSTA.2624	1576.3	-2.26019	0.198806	-11.3688	5.97747e-30	3.08843e-28
LSTA.7907	2657.56	-2.23999	0.197076	-11.3662	6.16464e-30	3.18125e-28
LSTA.13701	430.887	2.39224	0.210502	11.3645	6.2833e-30	3.23854e-28
LSTA.32405	180.829	-3.21373	0.282808	-11.3636	6.34528e-30	3.26651e-28
LSTA.35177	139.77	3.46709	0.305119	11.3631	6.38404e-30	3.28247e-28
LSTA.18155	1143.42	-3.02878	0.266626	-11.3597	6.63984e-30	3.40985e-28
LSTA.21350	1108.67	2.56794	0.226127	11.3562	6.91154e-30	3.54508e-28
LSTA.12232	264.283	2.78335	0.245187	11.3519	7.25368e-30	3.71606e-28
LSTA.22363	247.434	3.43793	0.30286	11.3515	7.28776e-30	3.72901e-28
LSTA.6973	6740.15	2.84506	0.250642	11.3511	7.32298e-30	3.7425e-28
LSTA.16072	201.495	2.9323	0.258347	11.3503	7.39491e-30	3.7747e-28
LSTA.692	724.42	2.82984	0.249349	11.3489	7.50918e-30	3.82842e-28
LSTA.36673	487.722	3.61091	0.318231	11.3468	7.69137e-30	3.91658e-28
LSTA.27326	121.88	4.21545	0.371525	11.3463	7.73432e-30	3.93372e-28
LSTA.26169	378.646	2.51525	0.221683	11.3461	7.75136e-30	3.93765e-28
LSTA.37856	3198.63	-1.66869	0.147104	-11.3436	7.9776e-30	4.04772e-28
LSTA.19949	19440.4	-1.1167	0.0984692	-11.3406	8.25788e-30	4.18492e-28
LSTA.41866	226.315	4.91765	0.433653	11.3401	8.30935e-30	4.20596e-28
LSTA.27614	897.419	-2.27422	0.20058	-11.3382	8.48826e-30	4.29139e-28
LSTA.25420	98.4911	-3.09368	0.272957	-11.3339	8.91312e-30	4.5008e-28
LSTA.7672	2055.35	-1.30162	0.114848	-11.3335	8.95978e-30	4.51898e-28
LSTA.27303	109.763	3.06264	0.270275	11.3316	9.15445e-30	4.61166e-28
LSTA.24121	81.8462	-6.23944	0.550674	-11.3306	9.26186e-30	4.66022e-28
LSTA.27430	195.342	2.57228	0.227109	11.3262	9.73378e-30	4.89186e-28
LSTA.13346	232.582	3.04062	0.268584	11.3209	1.03383e-29	5.18952e-28
LSTA.41265	26541	1.97513	0.174518	11.3176	1.07325e-29	5.38102e-28
LSTA.222	334.337	3.16761	0.279907	11.3167	1.08526e-29	5.4348e-28
LSTA.11247	334.811	3.7566	0.332107	11.3114	1.15208e-29	5.76257e-28
LSTA.11704	253.964	2.92029	0.25818	11.311	1.15729e-29	5.78179e-28
LSTA.20134	304.961	-2.44962	0.216592	-11.3098	1.17298e-29	5.85326e-28
LSTA.33319	170.493	-3.85013	0.340487	-11.3077	1.20186e-29	5.99032e-28
LSTA.40014	130.439	6.02188	0.532593	11.3067	1.21562e-29	6.05178e-28
LSTA.1346	711.957	2.06595	0.182893	11.296	1.37391e-29	6.83176e-28
LSTA.9742	167.888	-3.15991	0.27975	-11.2955	1.38187e-29	6.85524e-28
LSTA.18475	380.038	-2.07501	0.183702	-11.2955	1.38116e-29	6.85524e-28
LSTA.2031	415.322	1.33601	0.118281	11.2952	1.38545e-29	6.86496e-28
LSTA.22292	209.489	2.55846	0.226563	11.2925	1.42939e-29	7.07438e-28
LSTA.14638	159.775	-2.04369	0.181088	-11.2856	1.54561e-29	7.64066e-28
LSTA.36051	3162.03	-2.11406	0.187373	-11.2827	1.59853e-29	7.89303e-28
LSTA.19446	3610.41	1.31194	0.116295	11.2812	1.62551e-29	8.01693e-28
LSTA.17302	292.912	3.81053	0.338	11.2738	1.76835e-29	8.71121e-28
LSTA.15225	1352.67	2.23529	0.19828	11.2734	1.77514e-29	8.73453e-28
LSTA.19616	205.423	2.95535	0.262159	11.2731	1.78143e-29	8.75526e-28
LSTA.10547	340.902	3.00012	0.266184	11.2708	1.82799e-29	8.97368e-28
LSTA.25991	394.355	-1.53461	0.13619	-11.2682	1.88471e-29	9.2414e-28
LSTA.6643	333.642	-2.02182	0.17947	-11.2655	1.94246e-29	9.51354e-28
LSTA.50	2584.07	1.93616	0.171932	11.2612	2.03968e-29	9.97817e-28
LSTA.6438	287.547	-2.20883	0.196185	-11.2589	2.09394e-29	1.02318e-27
LSTA.6751	1037.54	-1.46732	0.130353	-11.2565	2.15077e-29	1.04973e-27
LSTA.5628	684.144	2.64299	0.234817	11.2555	2.17527e-29	1.06047e-27
LSTA.12327	1307.52	-1.90478	0.169308	-11.2504	2.30565e-29	1.12274e-27
LSTA.18017	403.655	3.15458	0.28041	11.2499	2.31875e-29	1.12782e-27
LSTA.34055	1501.14	1.95558	0.173915	11.2445	2.46537e-29	1.19776e-27
LSTA.18978	301.071	2.81002	0.249946	11.2425	2.52194e-29	1.22384e-27
LSTA.19677	208.979	4.27938	0.380667	11.2418	2.54117e-29	1.23175e-27
LSTA.25452	172.727	5.32067	0.473404	11.2392	2.61854e-29	1.26781e-27
LSTA.3054	141.848	3.97915	0.354376	11.2286	2.95149e-29	1.42737e-27
LSTA.11304	440.882	2.88698	0.25712	11.2281	2.96645e-29	1.43297e-27
LSTA.17707	742.189	-1.8161	0.16178	-11.2258	3.04757e-29	1.47048e-27
LSTA.893	366.884	1.7901	0.159488	11.2241	3.10638e-29	1.49715e-27
LSTA.22157	605.388	2.25232	0.200673	11.2238	3.11621e-29	1.50018e-27
LSTA.15552	5040.51	-1.20144	0.107094	-11.2186	3.30496e-29	1.58924e-27
LSTA.21828	781.262	3.22271	0.287273	11.2183	3.31549e-29	1.59249e-27
LSTA.22811	38887.4	-1.4008	0.124896	-11.2157	3.41577e-29	1.6388e-27
LSTA.9992	2013.65	6.27055	0.55923	11.2128	3.52744e-29	1.69046e-27
LSTA.34679	522.677	-3.96001	0.353405	-11.2053	3.83991e-29	1.83812e-27
LSTA.4152	624.091	-1.61177	0.143864	-11.2034	3.92289e-29	1.87572e-27
LSTA.6670	409.156	-2.63603	0.235298	-11.203	3.94344e-29	1.88341e-27
LSTA.32883	286.857	2.14486	0.191501	11.2003	4.06577e-29	1.93965e-27
LSTA.32952	812.758	1.65382	0.147664	11.1999	4.08091e-29	1.94468e-27
LSTA.39081	1057.26	-1.72683	0.154184	-11.1998	4.08856e-29	1.94613e-27
LSTA.40570	208.143	-3.09915	0.276731	-11.1991	4.11682e-29	1.95739e-27
LSTA.23188	230.099	-1.66523	0.148697	-11.1988	4.13159e-29	1.9622e-27
LSTA.21035	185.165	3.22616	0.288097	11.1982	4.16173e-29	1.9743e-27
LSTA.34141	3499.84	1.5733	0.14065	11.1859	4.78134e-29	2.2657e-27
LSTA.12329	1089.83	-1.48951	0.133164	-11.1855	4.7993e-29	2.27167e-27
LSTA.11214	265.177	-2.11599	0.189248	-11.181	5.05054e-29	2.38792e-27
LSTA.37527	3436.76	1.27407	0.114026	11.1736	5.49187e-29	2.59368e-27
LSTA.3852	962.844	-2.44714	0.219085	-11.1698	5.73084e-29	2.70353e-27
LSTA.40834	421.137	3.36292	0.301285	11.1619	6.26248e-29	2.95104e-27
LSTA.20280	338.103	2.18194	0.195503	11.1607	6.3509e-29	2.98937e-27
LSTA.11553	650.324	-2.56767	0.230175	-11.1553	6.74784e-29	3.17269e-27
LSTA.15384	702.299	-1.17341	0.105222	-11.1518	7.01767e-29	3.29589e-27
LSTA.30408	406.291	2.81254	0.252236	11.1504	7.12609e-29	3.3431e-27
LSTA.11629	462.345	2.9173	0.261687	11.148	7.31963e-29	3.43009e-27
LSTA.14102	596.411	3.10142	0.278233	11.1469	7.41697e-29	3.47187e-27
LSTA.31464	279.912	2.7811	0.249536	11.1451	7.56675e-29	3.53806e-27
LSTA.14773	24752.6	-1.20718	0.108319	-11.1446	7.60441e-29	3.55175e-27
LSTA.11606	444.151	2.61142	0.234393	11.1412	7.90227e-29	3.68363e-27
LSTA.30407	412.453	2.82797	0.25383	11.1412	7.90419e-29	3.68363e-27
LSTA.374	114.518	3.78397	0.339659	11.1405	7.96634e-29	3.70851e-27
LSTA.7941	1141.46	2.70951	0.243235	11.1395	8.06e-29	3.74799e-27
LSTA.15285	637.094	2.30133	0.206606	11.1387	8.13006e-29	3.77642e-27
LSTA.20188	322.914	2.46038	0.220932	11.1364	8.34451e-29	3.87178e-27
LSTA.14193	368.761	4.42685	0.39755	11.1353	8.44453e-29	3.9139e-27
LSTA.1741	131.44	4.81651	0.43257	11.1346	8.51081e-29	3.9403e-27
LSTA.30288	714.614	2.63098	0.236303	11.1339	8.58052e-29	3.96823e-27
LSTA.33863	91686.6	-2.26131	0.203145	-11.1315	8.81017e-29	4.06999e-27
LSTA.5726	260.706	3.33083	0.299274	11.1297	8.9946e-29	4.15066e-27
LSTA.13450	616.187	2.74688	0.246827	11.1288	9.08835e-29	4.18935e-27
LSTA.25454	115.799	5.76169	0.517851	11.1261	9.36004e-29	4.3099e-27
LSTA.37528	5274.42	2.80775	0.252436	11.1226	9.73687e-29	4.47854e-27
LSTA.955	111.05	4.31303	0.387855	11.1202	1.00044e-28	4.59658e-27
LSTA.20932	203.668	3.27463	0.294592	11.1158	1.05076e-28	4.82257e-27
LSTA.22449	550.078	2.26521	0.203789	11.1155	1.05488e-28	4.8362e-27
LSTA.22084	1856.95	-1.60535	0.144442	-11.1141	1.07145e-28	4.90688e-27
LSTA.8048	203.09	-2.23378	0.201038	-11.1112	1.10625e-28	5.06076e-27
LSTA.3469	174.361	2.37577	0.213854	11.1093	1.13055e-28	5.16633e-27
LSTA.36411	537.371	2.10951	0.18991	11.1079	1.14816e-28	5.24115e-27
LSTA.12009	663.143	-2.16623	0.195037	-11.1068	1.16294e-28	5.30292e-27
LSTA.35337	902.431	-2.80101	0.252211	-11.1058	1.17552e-28	5.35451e-27
LSTA.28268	214.446	4.47052	0.402664	11.1024	1.22143e-28	5.55765e-27
LSTA.9881	198.131	2.96609	0.267252	11.0984	1.27652e-28	5.80205e-27
LSTA.20913	545.863	4.02832	0.36304	11.0961	1.31098e-28	5.9523e-27
LSTA.14018	274.382	-1.71643	0.154723	-11.0936	1.34776e-28	6.11272e-27
LSTA.13492	905.815	2.59223	0.233682	11.093	1.3569e-28	6.14759e-27
LSTA.39593	167.481	3.1548	0.284445	11.0911	1.38604e-28	6.27291e-27
LSTA.8005	39148.1	-1.76581	0.159226	-11.09	1.40316e-28	6.34362e-27
LSTA.33002	149.299	3.52308	0.31773	11.0883	1.43034e-28	6.45957e-27
LSTA.10419	654.647	2.64132	0.238231	11.0872	1.44688e-28	6.52731e-27
LSTA.1434	816.502	1.59936	0.144265	11.0863	1.46282e-28	6.59221e-27
LSTA.38070	1452.24	4.88139	0.440445	11.0828	1.51968e-28	6.84112e-27
LSTA.11458	3340.41	1.95068	0.176011	11.0827	1.52214e-28	6.84492e-27
LSTA.4373	230	11.6126	1.04796	11.0811	1.54929e-28	6.95964e-27
LSTA.2877	1276.63	3.2036	0.289131	11.0801	1.56722e-28	7.0327e-27
LSTA.14461	603.845	2.85181	0.257451	11.0771	1.62054e-28	7.26427e-27
LSTA.7564	518.412	3.29811	0.297776	11.0758	1.6434e-28	7.35897e-27
LSTA.9484	461.798	2.93078	0.264646	11.0743	1.6714e-28	7.47644e-27
LSTA.711	222.022	4.69038	0.423591	11.0729	1.69834e-28	7.58891e-27
LSTA.7481	2964.93	-1.08061	0.097604	-11.0713	1.72831e-28	7.7147e-27
LSTA.17897	217.874	4.48601	0.405236	11.0701	1.75157e-28	7.81027e-27
LSTA.24342	123.141	6.14483	0.555186	11.068	1.79275e-28	7.98549e-27
LSTA.36340	350.333	2.18682	0.197633	11.065	1.85388e-28	8.24907e-27
LSTA.39380	531.786	2.53151	0.228805	11.0641	1.87434e-28	8.33134e-27
LSTA.12153	506.174	2.89373	0.261591	11.062	1.91705e-28	8.51226e-27
LSTA.13559	273.45	2.35591	0.21299	11.0612	1.93599e-28	8.58734e-27
LSTA.32986	450.413	3.3664	0.304381	11.0598	1.96467e-28	8.70543e-27
LSTA.26124	203.314	2.13228	0.192852	11.0566	2.0376e-28	9.01917e-27
LSTA.15868	111.22	4.441	0.401729	11.0547	2.07946e-28	9.19484e-27
LSTA.27395	168.642	3.91137	0.353835	11.0542	2.09153e-28	9.23854e-27
LSTA.7168	5168.3	3.2973	0.298298	11.0537	2.10264e-28	9.27793e-27
LSTA.38072	870.13	2.1776	0.19705	11.051	2.16795e-28	9.55616e-27
LSTA.7108	491.995	2.69356	0.243781	11.0491	2.21345e-28	9.74653e-27
LSTA.5141	158.214	3.00117	0.271625	11.0489	2.21854e-28	9.75879e-27
LSTA.39720	190.424	3.91418	0.354276	11.0484	2.23171e-28	9.80654e-27
LSTA.13143	160.654	4.42602	0.400641	11.0474	2.25776e-28	9.91073e-27
LSTA.12613	44549.9	-1.43848	0.130217	-11.0468	2.27267e-28	9.96584e-27
LSTA.37389	488.772	1.60089	0.144968	11.043	2.3699e-28	1.03815e-26
LSTA.33601	1134.15	2.00563	0.181707	11.0377	2.51267e-28	1.09955e-26
LSTA.11297	204.614	3.60534	0.326644	11.0375	2.51863e-28	1.10101e-26
LSTA.13573	234.76	3.68086	0.333518	11.0364	2.54917e-28	1.11322e-26
LSTA.31874	343.561	3.52382	0.319318	11.0355	2.57752e-28	1.12444e-26
LSTA.29617	210.35	5.19252	0.4707	11.0315	2.69413e-28	1.1741e-26
LSTA.38050	4549.17	-1.87532	0.170037	-11.0289	2.7709e-28	1.20631e-26
LSTA.3591	219.443	3.19174	0.289406	11.0286	2.78107e-28	1.2095e-26
LSTA.24176	119.594	-4.95872	0.449647	-11.028	2.79906e-28	1.21607e-26
LSTA.2276	151.739	-4.84219	0.439113	-11.0272	2.82535e-28	1.22623e-26
LSTA.27539	222.067	2.7152	0.24623	11.0271	2.82857e-28	1.22637e-26
LSTA.12351	236.291	2.54256	0.230629	11.0245	2.91231e-28	1.26139e-26
LSTA.21777	230.431	-2.10946	0.191377	-11.0226	2.97498e-28	1.28721e-26
LSTA.16365	129.914	4.41508	0.400566	11.0221	2.98999e-28	1.29238e-26
LSTA.1031	7267.8	-1.65824	0.150454	-11.0215	3.00942e-28	1.29945e-26
LSTA.28432	523.107	2.95635	0.268244	11.0211	3.02207e-28	1.30359e-26
LSTA.20301	1218.32	2.6071	0.236607	11.0187	3.10518e-28	1.33807e-26
LSTA.36059	282.401	4.61425	0.418952	11.0138	3.27894e-28	1.41151e-26
LSTA.30203	3058.17	-4.63737	0.421097	-11.0126	3.32263e-28	1.42887e-26
LSTA.26943	92.6416	-3.60362	0.327388	-11.0072	3.52845e-28	1.51583e-26
LSTA.14279	997.402	-1.69202	0.153737	-11.006	3.5757e-28	1.53458e-26
LSTA.28867	511.36	3.55968	0.323615	10.9997	3.83244e-28	1.64309e-26
LSTA.21156	1163.25	-2.23883	0.203601	-10.9961	3.98893e-28	1.70846e-26
LSTA.15539	733.301	-1.57153	0.142992	-10.9903	4.25563e-28	1.82084e-26
LSTA.20505	2452.54	-0.965533	0.0878748	-10.9876	4.38427e-28	1.87399e-26
LSTA.17058	4119.76	5.54368	0.504719	10.9837	4.57825e-28	1.95493e-26
LSTA.22327	514.376	2.54911	0.232125	10.9816	4.68359e-28	1.99789e-26
LSTA.28227	211.297	2.89261	0.263473	10.9788	4.83282e-28	2.05947e-26
LSTA.22585	281.733	4.47212	0.407351	10.9786	4.8461e-28	2.06305e-26
LSTA.7118	187.333	4.76691	0.434398	10.9736	5.11939e-28	2.17721e-26
LSTA.12053	801.474	-1.28889	0.117473	-10.9718	5.22086e-28	2.21813e-26
LSTA.17388	3669.24	-2.59284	0.236344	-10.9706	5.29058e-28	2.2455e-26
LSTA.38427	144.614	2.54654	0.232264	10.964	5.69294e-28	2.41385e-26
LSTA.5892	1436.07	-2.75615	0.251386	-10.9638	5.70329e-28	2.41582e-26
LSTA.4468	234.65	3.09145	0.281982	10.9633	5.73584e-28	2.42718e-26
LSTA.12598	327.596	-1.48679	0.135656	-10.96	5.95063e-28	2.51555e-26
LSTA.25404	158.99	3.28824	0.300061	10.9586	6.04513e-28	2.55295e-26
LSTA.18864	349.823	1.76062	0.160664	10.9584	6.05754e-28	2.55564e-26
LSTA.10205	135.592	4.40421	0.402208	10.9501	6.63977e-28	2.79849e-26
LSTA.33747	129.955	-2.35366	0.214972	-10.9487	6.74408e-28	2.83963e-26
LSTA.6502	185.129	2.3848	0.217821	10.9484	6.76057e-28	2.84374e-26
LSTA.2527	301.594	2.94459	0.269121	10.9415	7.29808e-28	3.06679e-26
LSTA.10603	46672.9	-1.50858	0.137956	-10.9352	7.81975e-28	3.28275e-26
LSTA.10646	419.872	2.43037	0.222282	10.9337	7.95085e-28	3.33447e-26
LSTA.19617	203.544	3.05441	0.279364	10.9334	7.97724e-28	3.34222e-26
LSTA.3813	394.376	-1.30178	0.119088	-10.9313	8.17004e-28	3.41962e-26
LSTA.14462	583.157	2.93661	0.268696	10.9291	8.36541e-28	3.49793e-26
LSTA.31720	217.723	3.99617	0.365723	10.9268	8.58667e-28	3.5869e-26
LSTA.22254	821.702	2.23862	0.204921	10.9243	8.82136e-28	3.68131e-26
LSTA.29766	3060.52	-1.75238	0.160485	-10.9193	9.32461e-28	3.88749e-26
LSTA.10215	76.8298	3.24573	0.297329	10.9163	9.63277e-28	4.01201e-26
LSTA.8687	403.123	3.45095	0.316251	10.9121	1.00944e-27	4.20013e-26
LSTA.8447	1033.44	2.8095	0.257557	10.9083	1.05241e-27	4.37462e-26
LSTA.11282	168.215	4.95322	0.45417	10.9061	1.07798e-27	4.47654e-26
LSTA.40674	752.696	-2.81586	0.258286	-10.9021	1.12586e-27	4.67076e-26
LSTA.10684	125.522	-3.15065	0.289033	-10.9006	1.1444e-27	4.73981e-26
LSTA.13694	194.182	4.08697	0.37493	10.9006	1.14474e-27	4.73981e-26
LSTA.5793	8505.33	1.30302	0.11954	10.9003	1.14818e-27	4.7494e-26
LSTA.34794	855.041	-2.50717	0.230128	-10.8947	1.22182e-27	5.04908e-26
LSTA.32763	145.951	3.96691	0.364122	10.8945	1.22503e-27	5.05741e-26
LSTA.4109	100.146	3.12608	0.286989	10.8927	1.24914e-27	5.1519e-26
LSTA.15678	238.505	3.39207	0.311438	10.8917	1.26308e-27	5.20435e-26
LSTA.28948	260.17	3.5527	0.326257	10.8893	1.29682e-27	5.33817e-26
LSTA.24195	293.676	2.48233	0.227965	10.8891	1.29885e-27	5.3413e-26
LSTA.15085	206.751	2.60731	0.239528	10.8852	1.35608e-27	5.57127e-26
LSTA.7210	198.062	4.17947	0.38409	10.8815	1.41202e-27	5.79545e-26
LSTA.29778	499.795	2.67762	0.246095	10.8804	1.42921e-27	5.86033e-26
LSTA.2977	50557.4	-1.65694	0.152345	-10.8762	1.49614e-27	6.12881e-26
LSTA.2233	797.944	-1.73035	0.1591	-10.8759	1.50234e-27	6.14824e-26
LSTA.5079	481.464	2.27442	0.209218	10.8711	1.58318e-27	6.47284e-26
LSTA.32777	1142.47	1.96852	0.181086	10.8707	1.59001e-27	6.49448e-26
LSTA.26722	1670.89	1.72401	0.158607	10.8697	1.60772e-27	6.5605e-26
LSTA.13858	571.657	-1.2571	0.115696	-10.8655	1.68211e-27	6.85744e-26
LSTA.1788	128.935	4.7445	0.436683	10.8648	1.69503e-27	6.90346e-26
LSTA.19809	975.499	4.70575	0.433137	10.8643	1.70456e-27	6.93561e-26
LSTA.34746	168.53	3.59808	0.331189	10.8641	1.70808e-27	6.94324e-26
LSTA.34291	315.929	-1.43958	0.132514	-10.8636	1.71812e-27	6.97733e-26
LSTA.11074	245.943	2.4621	0.22674	10.8587	1.81336e-27	7.35705e-26
LSTA.28469	4737.01	2.3907	0.220175	10.8582	1.823e-27	7.38908e-26
LSTA.7292	166.769	-2.36042	0.21743	-10.856	1.86779e-27	7.56339e-26
LSTA.36083	430.116	2.64573	0.243761	10.8538	1.91377e-27	7.74217e-26
LSTA.32363	318.265	3.20191	0.295019	10.8533	1.92433e-27	7.77744e-26
LSTA.33458	1050.21	3.45686	0.318609	10.8498	1.99779e-27	8.06665e-26
LSTA.38038	267.367	3.05483	0.281639	10.8466	2.06997e-27	8.35013e-26
LSTA.9519	124.715	4.65004	0.42872	10.8463	2.0762e-27	8.36728e-26
LSTA.7322	2163.98	-1.9513	0.180018	-10.8395	2.23704e-27	9.00692e-26
LSTA.7895	123.215	3.21385	0.296571	10.8367	2.3068e-27	9.27896e-26
LSTA.14388	1112.31	1.30487	0.120414	10.8365	2.31079e-27	9.28616e-26
LSTA.21462	202.037	-5.26128	0.485578	-10.8351	2.34738e-27	9.42428e-26
LSTA.14340	392.172	2.91836	0.26938	10.8336	2.38526e-27	9.56726e-26
LSTA.21094	227.363	2.67855	0.247346	10.8292	2.50456e-27	1.00363e-25
LSTA.16722	912.29	3.06098	0.282667	10.8289	2.51056e-27	1.00508e-25
LSTA.7177	372.222	7.02041	0.648403	10.8272	2.55798e-27	1.02309e-25
LSTA.25134	4500.63	-0.98895	0.0913464	-10.8264	2.58185e-27	1.03167e-25
LSTA.4998	490.631	-2.21237	0.204392	-10.8241	2.64595e-27	1.05628e-25
LSTA.26688	278.52	2.62399	0.24253	10.8192	2.79053e-27	1.11295e-25
LSTA.15317	28991.3	2.24141	0.207267	10.8141	2.95194e-27	1.17545e-25
LSTA.36495	3841.14	1.82068	0.168362	10.8141	2.95279e-27	1.17545e-25
LSTA.8651	142.361	4.73855	0.438303	10.8111	3.04834e-27	1.21121e-25
LSTA.40646	2975.76	2.87982	0.266374	10.8112	3.04601e-27	1.21121e-25
LSTA.22587	7582.01	1.95451	0.180788	10.8111	3.05144e-27	1.2113e-25
LSTA.6321	358.209	2.52668	0.233748	10.8094	3.10599e-27	1.2318e-25
LSTA.5314	333.521	3.01218	0.278665	10.8093	3.10954e-27	1.23205e-25
LSTA.4203	187.537	-2.72834	0.252433	-10.8082	3.14833e-27	1.24626e-25
LSTA.28149	711.761	-1.63732	0.151526	-10.8056	3.23874e-27	1.28085e-25
LSTA.14696	1116.73	2.90769	0.269096	10.8054	3.24501e-27	1.28213e-25
LSTA.18161	746.682	-1.87636	0.173699	-10.8024	3.3549e-27	1.32431e-25
LSTA.29835	227.027	2.99392	0.277205	10.8004	3.4289e-27	1.35226e-25
LSTA.14187	3848.87	1.76995	0.163885	10.8	3.44323e-27	1.35665e-25
LSTA.2617	47824.1	-1.31538	0.121818	-10.7979	3.5207e-27	1.38459e-25
LSTA.13224	445.943	-2.12099	0.196425	-10.798	3.51832e-27	1.38459e-25
LSTA.19269	1178.48	2.70335	0.250372	10.7973	3.54398e-27	1.39245e-25
LSTA.27602	123.746	4.70273	0.435634	10.7951	3.62981e-27	1.42485e-25
LSTA.27023	206.611	5.08779	0.471602	10.7883	3.90925e-27	1.53312e-25
LSTA.18809	136.123	4.64971	0.431222	10.7826	4.15766e-27	1.62903e-25
LSTA.5862	143.688	-2.79621	0.259342	-10.782	4.18893e-27	1.63977e-25
LSTA.22148	170.955	3.50925	0.325498	10.7812	4.22362e-27	1.65182e-25
LSTA.9609	192.643	2.51996	0.233768	10.7797	4.29081e-27	1.67655e-25
LSTA.17337	142.048	-2.67717	0.248392	-10.778	4.37293e-27	1.70706e-25
LSTA.27282	232.995	2.12601	0.197294	10.7758	4.47774e-27	1.74636e-25
LSTA.17907	429.683	3.34161	0.310115	10.7754	4.49834e-27	1.75278e-25
LSTA.2800	3069.27	2.67975	0.2487	10.775	4.51617e-27	1.75811e-25
LSTA.582	2228.96	2.00121	0.185866	10.7669	4.93069e-27	1.91771e-25
LSTA.28353	183.462	2.72352	0.252994	10.7652	5.02752e-27	1.95358e-25
LSTA.22170	1171.52	2.02975	0.188558	10.7646	5.06029e-27	1.96187e-25
LSTA.32987	110.641	5.51185	0.512034	10.7646	5.05808e-27	1.96187e-25
LSTA.41971	174.734	4.3793	0.406827	10.7645	5.06277e-27	1.96187e-25
LSTA.11312	305.158	-1.45144	0.134842	-10.7641	5.08784e-27	1.96978e-25
LSTA.19442	181.237	4.13651	0.38446	10.7593	5.35922e-27	2.07295e-25
LSTA.13436	359.732	2.76308	0.256861	10.7571	5.4854e-27	2.11982e-25
LSTA.12599	414.943	-1.93292	0.179726	-10.7548	5.62522e-27	2.17187e-25
LSTA.37865	548.865	-1.68828	0.157011	-10.7526	5.75858e-27	2.22133e-25
LSTA.30105	1408.06	-1.50637	0.140109	-10.7514	5.83723e-27	2.24962e-25
LSTA.17931	1192.07	2.3303	0.216804	10.7484	6.02783e-27	2.32096e-25
LSTA.8127	231.591	3.99132	0.371475	10.7445	6.28991e-27	2.41967e-25
LSTA.14506	575.688	-1.19636	0.11135	-10.7442	6.31207e-27	2.42599e-25
LSTA.9732	382.209	2.43015	0.226199	10.7434	6.36657e-27	2.44472e-25
LSTA.5085	309.592	4.02291	0.374467	10.743	6.3908e-27	2.4518e-25
LSTA.11104	430.749	-1.4454	0.134594	-10.7389	6.68195e-27	2.56117e-25
LSTA.32464	3540.89	3.089	0.287656	10.7385	6.71017e-27	2.56966e-25
LSTA.9221	149.389	2.72493	0.253789	10.737	6.82474e-27	2.61117e-25
LSTA.37477	179.304	2.37178	0.221009	10.7316	7.23356e-27	2.76509e-25
LSTA.24505	131.948	3.43016	0.319647	10.7311	7.27335e-27	2.77779e-25
LSTA.8838	274.06	2.41772	0.225325	10.7299	7.36427e-27	2.80998e-25
LSTA.3971	202.826	-2.93263	0.273331	-10.7292	7.4216e-27	2.8293e-25
LSTA.30009	171.537	2.87479	0.267961	10.7284	7.4887e-27	2.85231e-25
LSTA.5648	122.441	-2.98115	0.277882	-10.7281	7.51139e-27	2.85838e-25
LSTA.11348	205.313	3.05858	0.285199	10.7244	7.82287e-27	2.97424e-25
LSTA.23216	6281.5	-1.4445	0.134743	-10.7204	8.16746e-27	3.10246e-25
LSTA.25004	8920.42	1.15157	0.107454	10.7169	8.48405e-27	3.21983e-25
LSTA.20316	88.8445	3.17519	0.296334	10.7149	8.66331e-27	3.28197e-25
LSTA.28150	5695.24	0.850271	0.0793537	10.715	8.65948e-27	3.28197e-25
LSTA.38183	6429.22	-1.80392	0.168359	-10.7147	8.68102e-27	3.28574e-25
LSTA.13526	73868.1	-1.06931	0.0998018	-10.7144	8.71533e-27	3.29578e-25
LSTA.19646	1230.45	1.10056	0.102735	10.7126	8.88285e-27	3.35613e-25
LSTA.14257	7424.77	1.47914	0.138182	10.7043	9.71924e-27	3.66886e-25
LSTA.365	90.4438	4.94768	0.462389	10.7003	1.01483e-26	3.82742e-25
LSTA.4961	1644.48	2.4725	0.23109	10.6993	1.02559e-26	3.86456e-25
LSTA.13	570.615	2.29802	0.21482	10.6974	1.04648e-26	3.93977e-25
LSTA.39079	85.7204	4.52955	0.423491	10.6957	1.06557e-26	4.00805e-25
LSTA.28518	393.051	2.51966	0.235586	10.6953	1.07086e-26	4.02439e-25
LSTA.10450	877.201	1.57336	0.147181	10.69	1.13428e-26	4.25894e-25
LSTA.3698	326.313	-2.82595	0.264502	-10.684	1.20901e-26	4.53551e-25
LSTA.17956	41179.6	-1.77302	0.165957	-10.6836	1.21463e-26	4.55254e-25
LSTA.32187	228.401	4.14341	0.387837	10.6834	1.21771e-26	4.56004e-25
LSTA.38475	104.743	3.28439	0.307446	10.6828	1.22521e-26	4.58407e-25
LSTA.28897	323.345	-1.82025	0.170421	-10.6809	1.25055e-26	4.67476e-25
LSTA.33644	254.192	3.29973	0.308945	10.6807	1.25387e-26	4.67926e-25
LSTA.41329	426.593	-1.94485	0.182091	-10.6806	1.25397e-26	4.67926e-25
LSTA.8491	90.5028	4.22696	0.395816	10.6791	1.27471e-26	4.75249e-25
LSTA.38634	290.519	2.9229	0.273736	10.6778	1.29293e-26	4.81617e-25
LSTA.40950	1644.09	2.79863	0.26212	10.6769	1.30506e-26	4.85708e-25
LSTA.22926	157.969	4.58001	0.429036	10.6751	1.33097e-26	4.94914e-25
LSTA.19443	157.723	4.2754	0.400546	10.6739	1.34817e-26	5.00872e-25
LSTA.36412	141.586	4.43528	0.415543	10.6735	1.35486e-26	5.02914e-25
LSTA.20278	343.839	3.50356	0.32837	10.6695	1.41309e-26	5.24071e-25
LSTA.26920	4771.19	-1.30378	0.122228	-10.6668	1.45576e-26	5.3942e-25
LSTA.22902	489.136	-1.44681	0.135734	-10.6591	1.58041e-26	5.85096e-25
LSTA.2199	184.665	3.89803	0.365709	10.6588	1.58614e-26	5.85681e-25
LSTA.23138	2398.06	-1.6533	0.155111	-10.6588	1.58574e-26	5.85681e-25
LSTA.24127	802.256	-0.986245	0.0925273	-10.659	1.58349e-26	5.85681e-25
LSTA.24189	150.049	-4.49326	0.421592	-10.6578	1.60269e-26	5.91275e-25
LSTA.3185	149.187	3.0947	0.290425	10.6558	1.639e-26	6.04146e-25
LSTA.35338	393.052	-2.66824	0.250415	-10.6553	1.64775e-26	6.06843e-25
LSTA.3479	156.053	-2.12966	0.199883	-10.6545	1.66132e-26	6.11309e-25
LSTA.11564	507.27	2.06266	0.193667	10.6506	1.7333e-26	6.37239e-25
LSTA.18811	164.64	4.95638	0.465369	10.6504	1.73553e-26	6.37507e-25
LSTA.4384	5522.6	2.57979	0.242313	10.6465	1.81008e-26	6.64312e-25
LSTA.34087	1847.72	4.29096	0.403109	10.6447	1.84641e-26	6.77059e-25
LSTA.3066	4305.66	-1.72907	0.162447	-10.6439	1.86141e-26	6.81969e-25
LSTA.9576	7342.02	2.49655	0.234583	10.6425	1.88961e-26	6.91702e-25
LSTA.16221	684.269	1.51232	0.14213	10.6404	1.93307e-26	7.06998e-25
LSTA.28151	5562.45	0.798945	0.075126	10.6347	2.05413e-26	7.50625e-25
LSTA.20456	5783.54	-1.65784	0.155893	-10.6345	2.06026e-26	7.52216e-25
LSTA.16902	344.005	-2.67888	0.251921	-10.6338	2.07476e-26	7.56858e-25
LSTA.21564	1405.88	-1.98939	0.187105	-10.6325	2.10495e-26	7.67211e-25
LSTA.19929	1533.84	-1.45776	0.137247	-10.6214	2.36974e-26	8.62977e-25
LSTA.34923	1102.69	3.46241	0.326007	10.6207	2.3884e-26	8.69026e-25
LSTA.26287	730.617	3.10378	0.292342	10.6169	2.48607e-26	9.03783e-25
LSTA.21973	544.137	2.88215	0.27153	10.6145	2.55205e-26	9.26976e-25
LSTA.16057	386.106	2.4447	0.230326	10.6141	2.56251e-26	9.29976e-25
LSTA.8819	974.243	-2.29988	0.216691	-10.6136	2.5761e-26	9.34106e-25
LSTA.4351	104.565	-2.22634	0.209775	-10.613	2.59241e-26	9.38413e-25
LSTA.20005	100.901	2.95671	0.278592	10.6131	2.59126e-26	9.38413e-25
LSTA.16657	708.411	-2.12428	0.200181	-10.6117	2.62791e-26	9.49637e-25
LSTA.23924	259.964	-1.8899	0.178094	-10.6118	2.62612e-26	9.49637e-25
LSTA.32659	1005.19	2.44128	0.230061	10.6114	2.63628e-26	9.51849e-25
LSTA.32433	279.956	-1.46787	0.1384	-10.606	2.79413e-26	1.00798e-24
LSTA.30576	1085.39	-1.19078	0.112289	-10.6046	2.83581e-26	1.02215e-24
LSTA.3429	686.888	-2.35277	0.221941	-10.6009	2.95236e-26	1.06325e-24
LSTA.23134	349.367	2.03097	0.191592	10.6005	2.96285e-26	1.06612e-24
LSTA.40079	614.252	-2.74594	0.259052	-10.5999	2.98181e-26	1.07203e-24
LSTA.14806	356.522	2.6234	0.24752	10.5987	3.02055e-26	1.08504e-24
LSTA.6500	491.383	1.98969	0.187755	10.5973	3.06778e-26	1.10107e-24
LSTA.880	214.697	3.21265	0.303182	10.5964	3.09544e-26	1.11006e-24
LSTA.28493	1280.78	1.37893	0.130151	10.5949	3.14659e-26	1.12744e-24
LSTA.38345	212.675	2.55742	0.241392	10.5945	3.16086e-26	1.1316e-24
LSTA.41126	651.664	-1.52193	0.14366	-10.5939	3.17968e-26	1.13738e-24
LSTA.8744	564.251	-2.46166	0.232396	-10.5925	3.22844e-26	1.15384e-24
LSTA.5401	13603.5	-0.695909	0.0657013	-10.592	3.24487e-26	1.15763e-24
LSTA.12231	729.997	-2.39714	0.226316	-10.592	3.24499e-26	1.15763e-24
LSTA.26247	614.592	-1.65226	0.155992	-10.592	3.24724e-26	1.15763e-24
LSTA.7496	5801.76	-2.33586	0.220535	-10.5918	3.25388e-26	1.15853e-24
LSTA.19286	1280.32	-1.11082	0.104876	-10.5917	3.25525e-26	1.15853e-24
LSTA.31265	774.887	-1.51924	0.143439	-10.5915	3.26198e-26	1.15995e-24
LSTA.1569	1497.76	-1.47449	0.139253	-10.5885	3.36862e-26	1.19686e-24
LSTA.32818	436.485	-1.3319	0.125792	-10.5881	3.38392e-26	1.20129e-24
LSTA.15775	1373.39	2.69293	0.254411	10.585	3.49899e-26	1.2411e-24
LSTA.18820	123.525	5.09879	0.481716	10.5846	3.51146e-26	1.24448e-24
LSTA.12935	119.143	3.01532	0.284909	10.5835	3.55577e-26	1.25913e-24
LSTA.9292	432.365	3.73803	0.353297	10.5804	3.67321e-26	1.29963e-24
LSTA.3561	315.093	-1.33056	0.125798	-10.577	3.81077e-26	1.34717e-24
LSTA.2892	342.521	3.09706	0.292819	10.5767	3.82133e-26	1.34978e-24
LSTA.9330	16811.2	-1.75259	0.165714	-10.576	3.85009e-26	1.3588e-24
LSTA.14801	448.223	1.57922	0.149373	10.5723	4.00583e-26	1.41259e-24
LSTA.759	278.287	1.94744	0.184288	10.5674	4.2214e-26	1.48737e-24
LSTA.17797	200.551	4.01301	0.379836	10.5651	4.32525e-26	1.52269e-24
LSTA.34389	643.594	2.33622	0.221135	10.5647	4.34496e-26	1.52836e-24
LSTA.3984	529.081	-2.21699	0.209862	-10.564	4.37528e-26	1.53774e-24
LSTA.21791	206.763	2.05545	0.194575	10.5638	4.38544e-26	1.54003e-24
LSTA.3059	143.202	-2.6512	0.251079	-10.5593	4.60306e-26	1.61512e-24
LSTA.40263	237.407	-2.56773	0.243396	-10.5496	5.10225e-26	1.78879e-24
LSTA.22364	268.567	2.20877	0.209507	10.5427	5.48922e-26	1.92286e-24
LSTA.21787	615.95	-1.33384	0.126521	-10.5425	5.50436e-26	1.92657e-24
LSTA.10617	552.684	2.70589	0.256675	10.5421	5.52478e-26	1.93212e-24
LSTA.13695	358.044	2.74701	0.260624	10.5401	5.64259e-26	1.97169e-24
LSTA.18058	717.398	-2.54881	0.241827	-10.5398	5.65965e-26	1.97602e-24
LSTA.10815	1457.55	1.91653	0.181847	10.5393	5.69394e-26	1.98636e-24
LSTA.9719	113.745	3.40359	0.322965	10.5386	5.73754e-26	1.99992e-24
LSTA.40381	722.448	-1.59708	0.151548	-10.5385	5.74288e-26	2.00013e-24
LSTA.5431	140.659	5.2568	0.499062	10.5334	6.06272e-26	2.10979e-24
LSTA.6930	1173.82	-1.63175	0.154963	-10.5299	6.28824e-26	2.18647e-24
LSTA.13952	2588.19	-1.64901	0.156618	-10.5289	6.36033e-26	2.20972e-24
LSTA.2819	396.67	3.89067	0.369582	10.5272	6.47081e-26	2.24626e-24
LSTA.4999	459.046	-2.34524	0.222828	-10.5249	6.63169e-26	2.30022e-24
LSTA.5506	897.136	2.30203	0.218758	10.5232	6.75536e-26	2.3412e-24
LSTA.15664	12737.6	1.53461	0.145852	10.5217	6.86151e-26	2.37604e-24
LSTA.36521	1112.23	3.27873	0.311654	10.5204	6.95524e-26	2.40652e-24
LSTA.9274	97.1419	-2.40948	0.229077	-10.5182	7.1226e-26	2.46242e-24
LSTA.15249	432.102	-1.58556	0.150771	-10.5164	7.26146e-26	2.50837e-24
LSTA.938	79.7407	5.00123	0.4756	10.5156	7.31958e-26	2.52639e-24
LSTA.15070	120.702	3.2077	0.30505	10.5153	7.34317e-26	2.53247e-24
LSTA.41933	438.433	1.90075	0.180798	10.5131	7.51555e-26	2.58981e-24
LSTA.12189	110.589	3.19915	0.304303	10.513	7.52257e-26	2.59011e-24
LSTA.38322	410.679	-1.99246	0.189581	-10.5098	7.78698e-26	2.67897e-24
LSTA.37913	199.262	3.67386	0.349613	10.5084	7.90444e-26	2.71718e-24
LSTA.20521	1837.57	2.72777	0.259625	10.5065	8.05888e-26	2.76802e-24
LSTA.15570	2801.11	-1.39176	0.132479	-10.5056	8.1439e-26	2.79495e-24
LSTA.18803	3191.29	1.55696	0.148207	10.5053	8.16583e-26	2.80021e-24
LSTA.12157	1959.02	1.86245	0.177289	10.5051	8.17947e-26	2.80261e-24
LSTA.30505	282.006	-2.58185	0.245835	-10.5024	8.42247e-26	2.88354e-24
LSTA.11825	91.723	3.62585	0.345288	10.501	8.5512e-26	2.92524e-24
LSTA.38210	218.761	2.86382	0.272802	10.4978	8.84113e-26	3.02198e-24
LSTA.31288	740.016	2.24798	0.214152	10.4971	8.90463e-26	3.04123e-24
LSTA.27289	192.248	2.32431	0.22143	10.4968	8.93618e-26	3.04954e-24
LSTA.26878	502.128	-1.38653	0.132151	-10.492	9.39781e-26	3.20449e-24
LSTA.26877	501.928	-1.38557	0.132078	-10.4905	9.54745e-26	3.2529e-24
LSTA.6147	187.93	-2.77685	0.264705	-10.4904	9.56538e-26	3.25638e-24
LSTA.18606	268.073	-1.75358	0.167199	-10.488	9.80759e-26	3.33616e-24
LSTA.26270	494.801	1.73235	0.165186	10.4873	9.88623e-26	3.36021e-24
LSTA.131	41318.7	-1.58526	0.151164	-10.4871	9.90575e-26	3.36414e-24
LSTA.12725	6436.18	2.48753	0.237242	10.4852	1.01032e-25	3.42577e-24
LSTA.21109	932.897	1.58033	0.15072	10.4852	1.01034e-25	3.42577e-24
LSTA.6879	367.613	3.05241	0.291126	10.4848	1.01443e-25	3.43687e-24
LSTA.2327	1469.96	1.35047	0.128806	10.4845	1.01729e-25	3.44382e-24
LSTA.11823	245.436	3.5111	0.334927	10.4832	1.03215e-25	3.49133e-24
LSTA.26497	2203.83	-1.19224	0.113731	-10.483	1.03457e-25	3.49672e-24
LSTA.16650	2939.83	3.03333	0.289418	10.4808	1.05852e-25	3.5748e-24
LSTA.7222	824.316	1.80703	0.172415	10.4807	1.05939e-25	3.57488e-24
LSTA.2055	216.69	2.50147	0.23872	10.4787	1.08278e-25	3.6509e-24
LSTA.2671	3860.43	2.31022	0.220484	10.478	1.09082e-25	3.67507e-24
LSTA.29196	2653.93	-2.38116	0.227278	-10.4769	1.10343e-25	3.71463e-24
LSTA.25976	130.702	3.23108	0.308413	10.4765	1.10803e-25	3.72713e-24
LSTA.28612	156.941	2.16131	0.206304	10.4763	1.11002e-25	3.73086e-24
LSTA.367	156.59	3.57013	0.340796	10.4759	1.11522e-25	3.74536e-24
LSTA.41844	241.38	-2.11458	0.201882	-10.4743	1.13328e-25	3.80301e-24
LSTA.25913	664.335	-1.79495	0.171381	-10.4734	1.1443e-25	3.83695e-24
LSTA.10412	3588.53	2.15381	0.205699	10.4707	1.17817e-25	3.94739e-24
LSTA.38369	13752.9	-1.18584	0.113279	-10.4684	1.20723e-25	4.04153e-24
LSTA.15767	31353	-1.42649	0.136282	-10.4672	1.22268e-25	4.09004e-24
LSTA.23916	1669.82	2.84871	0.272162	10.467	1.2248e-25	4.09389e-24
LSTA.2539	543.475	1.83317	0.175152	10.4662	1.2356e-25	4.12184e-24
LSTA.12008	1276.28	-1.50707	0.143995	-10.4661	1.23608e-25	4.12184e-24
LSTA.34433	344.296	2.37298	0.226728	10.4662	1.23474e-25	4.12184e-24
LSTA.21532	168.983	3.72429	0.355866	10.4654	1.24513e-25	4.14875e-24
LSTA.5755	467.742	3.18936	0.30478	10.4644	1.25818e-25	4.18891e-24
LSTA.15506	269.586	3.45722	0.330392	10.464	1.26426e-25	4.20584e-24
LSTA.28325	429.959	2.25636	0.215643	10.4634	1.27249e-25	4.22991e-24
LSTA.11994	1523.13	1.84356	0.176249	10.46	1.31861e-25	4.37632e-24
LSTA.38643	143.21	2.16918	0.207378	10.46	1.31798e-25	4.37632e-24
LSTA.33575	299.921	3.24931	0.310658	10.4595	1.32623e-25	4.39818e-24
LSTA.29668	220.821	-2.68003	0.256239	-10.4591	1.33127e-25	4.41144e-24
LSTA.5452	803.848	1.94624	0.18611	10.4574	1.35462e-25	4.48531e-24
LSTA.19447	3938.99	1.19413	0.114196	10.4568	1.36387e-25	4.51241e-24
LSTA.8582	256.751	2.28306	0.218345	10.4562	1.37195e-25	4.53557e-24
LSTA.34382	15253.2	2.06321	0.197367	10.4537	1.40952e-25	4.65616e-24
LSTA.21442	342.2	2.22515	0.212874	10.4529	1.42081e-25	4.6898e-24
LSTA.30260	150.003	2.2723	0.217386	10.4528	1.4223e-25	4.69104e-24
LSTA.28300	2198.02	1.44141	0.137901	10.4525	1.42752e-25	4.70458e-24
LSTA.28098	2759.25	2.56267	0.245187	10.4519	1.43666e-25	4.73103e-24
LSTA.17893	875.296	1.80365	0.172593	10.4503	1.4604e-25	4.80546e-24
LSTA.12442	1132.68	4.96514	0.475156	10.4495	1.47314e-25	4.84364e-24
LSTA.21072	278.951	2.02398	0.193698	10.4492	1.47826e-25	4.8529e-24
LSTA.28299	2236.28	1.45893	0.139621	10.4492	1.47751e-25	4.8529e-24
LSTA.16829	1135.5	1.55757	0.149065	10.4489	1.48202e-25	4.86084e-24
LSTA.26984	2170.02	-1.80847	0.173078	-10.4489	1.48297e-25	4.86084e-24
LSTA.32539	146.744	2.9713	0.28437	10.4487	1.48579e-25	4.8663e-24
LSTA.15366	2123.25	2.40768	0.230434	10.4485	1.48898e-25	4.87299e-24
LSTA.26317	170.668	2.01173	0.192611	10.4445	1.55267e-25	5.07751e-24
LSTA.9801	24670.8	-1.56488	0.149837	-10.4439	1.56321e-25	5.108e-24
LSTA.24472	5457	1.61376	0.154536	10.4426	1.58348e-25	5.17027e-24
LSTA.23497	183.888	2.94295	0.281845	10.4417	1.59857e-25	5.21549e-24
LSTA.13349	967.287	2.20649	0.211324	10.4412	1.60706e-25	5.23915e-24
LSTA.23013	635.603	3.09184	0.296131	10.4408	1.61427e-25	5.25861e-24
LSTA.40591	8883.83	-2.07476	0.198731	-10.44	1.62759e-25	5.29795e-24
LSTA.437	141.765	3.31752	0.317885	10.4362	1.69372e-25	5.50473e-24
LSTA.6124	1474.29	2.59659	0.248804	10.4363	1.69306e-25	5.50473e-24
LSTA.33836	89.3573	4.10306	0.393172	10.4358	1.70178e-25	5.52666e-24
LSTA.33947	51245.4	-1.6119	0.154479	-10.4345	1.72571e-25	5.6001e-24
LSTA.10529	209.263	3.15018	0.30196	10.4324	1.76289e-25	5.71636e-24
LSTA.22542	1304.51	1.68885	0.161892	10.4319	1.77259e-25	5.74342e-24
LSTA.39819	631.266	-1.86112	0.17841	-10.4317	1.77717e-25	5.75385e-24
LSTA.17063	1066.78	2.36535	0.226801	10.4292	1.82467e-25	5.9031e-24
LSTA.37811	148.515	3.27117	0.31372	10.4271	1.86571e-25	6.03129e-24
LSTA.5114	425.697	1.9568	0.18769	10.4257	1.89263e-25	6.11363e-24
LSTA.14731	1743.73	-1.49712	0.143619	-10.4242	1.92177e-25	6.20302e-24
LSTA.500	280.539	-2.14617	0.205892	-10.4238	1.93097e-25	6.22796e-24
LSTA.38630	689.236	1.32769	0.127395	10.4218	1.9713e-25	6.3532e-24
LSTA.13990	108.162	2.76035	0.264952	10.4183	2.04502e-25	6.58578e-24
LSTA.637	282.825	2.7537	0.264335	10.4175	2.06311e-25	6.63898e-24
LSTA.6724	1812.56	1.17438	0.112796	10.4116	2.19566e-25	7.06014e-24
LSTA.26313	227.432	2.13146	0.204727	10.4112	2.20362e-25	7.08037e-24
LSTA.36392	914.957	-1.42616	0.136986	-10.411	2.20878e-25	7.09154e-24
LSTA.36467	633.217	2.51375	0.241461	10.4106	2.21853e-25	7.11747e-24
LSTA.15688	421.051	2.38778	0.229367	10.4103	2.22574e-25	7.13518e-24
LSTA.29877	878.15	-2.4042	0.230961	-10.4096	2.24208e-25	7.17669e-24
LSTA.38519	290.34	-1.49965	0.144064	-10.4096	2.24115e-25	7.17669e-24
LSTA.29371	1888.45	2.70343	0.259777	10.4068	2.30952e-25	7.38697e-24
LSTA.7683	221.977	2.3521	0.226024	10.4064	2.31802e-25	7.40855e-24
LSTA.42081	181.064	-2.77428	0.266613	-10.4057	2.33603e-25	7.46049e-24
LSTA.30781	130.607	4.08261	0.392381	10.4047	2.35965e-25	7.53023e-24
LSTA.17061	19614.4	2.26284	0.217518	10.403	2.40255e-25	7.66137e-24
LSTA.12804	308.153	3.78666	0.364105	10.3999	2.48119e-25	7.90617e-24
LSTA.36700	682.254	3.18035	0.305862	10.398	2.53255e-25	8.06377e-24
LSTA.17532	135.514	3.75716	0.36139	10.3964	2.57434e-25	8.19066e-24
LSTA.3714	280.508	2.94657	0.283445	10.3956	2.59683e-25	8.25601e-24
LSTA.15047	193.962	3.30177	0.317622	10.3953	2.60563e-25	8.27776e-24
LSTA.29836	4339.45	-1.02148	0.0982796	-10.3936	2.65023e-25	8.41315e-24
LSTA.5957	704.621	2.58344	0.248573	10.3931	2.66649e-25	8.45841e-24
LSTA.5283	3142.16	-1.1532	0.110985	-10.3906	2.73674e-25	8.67474e-24
LSTA.40982	228.118	2.40678	0.231634	10.3905	2.74053e-25	8.68025e-24
LSTA.14811	562.196	3.38595	0.325884	10.3901	2.75133e-25	8.70795e-24
LSTA.13078	158.826	2.14101	0.206069	10.3897	2.76091e-25	8.73173e-24
LSTA.10403	291.649	3.93296	0.378571	10.389	2.78318e-25	8.79561e-24
LSTA.32962	256.812	-2.09542	0.201722	-10.3877	2.82104e-25	8.90861e-24
LSTA.12273	65.7075	4.05591	0.390614	10.3834	2.95024e-25	9.30965e-24
LSTA.13506	295.496	1.82948	0.176248	10.3802	3.05202e-25	9.62363e-24
LSTA.38659	142.546	2.73682	0.263668	10.3798	3.06455e-25	9.65595e-24
LSTA.34853	263.231	2.09768	0.202112	10.3788	3.09645e-25	9.74922e-24
LSTA.34201	9893.61	-1.20301	0.115931	-10.3769	3.15786e-25	9.93516e-24
LSTA.27390	442.397	-1.83324	0.176705	-10.3746	3.23604e-25	1.01736e-23
LSTA.37723	416.661	3.48565	0.336023	10.3732	3.28228e-25	1.03113e-23
LSTA.41177	964.487	2.01892	0.194719	10.3684	3.45333e-25	1.08406e-23
LSTA.36290	293.586	2.59315	0.250133	10.3671	3.49906e-25	1.0976e-23
LSTA.39539	1226.4	-1.42545	0.137558	-10.3625	3.67223e-25	1.15107e-23
LSTA.7703	5252.66	-1.30593	0.126027	-10.3623	3.67981e-25	1.15259e-23
LSTA.36667	350.225	2.47141	0.238527	10.3611	3.7264e-25	1.16632e-23
LSTA.11056	229.85	4.18679	0.404099	10.3608	3.73744e-25	1.16891e-23
LSTA.41006	270.663	-2.23037	0.215307	-10.359	3.80851e-25	1.19026e-23
LSTA.6130	171.059	3.21634	0.310498	10.3587	3.82295e-25	1.19326e-23
LSTA.6285	2506.18	-2.29487	0.221542	-10.3586	3.82374e-25	1.19326e-23
LSTA.14848	296.962	2.81786	0.272063	10.3574	3.87395e-25	1.20803e-23
LSTA.14915	114.005	6.73499	0.650291	10.3569	3.8947e-25	1.21361e-23
LSTA.23126	935.681	3.31685	0.320342	10.3541	4.00894e-25	1.24829e-23
LSTA.25413	1558.17	-1.52102	0.146927	-10.3522	4.08802e-25	1.27198e-23
LSTA.42350	588.868	-2.46183	0.237875	-10.3493	4.2174e-25	1.31127e-23
LSTA.23403	908.258	0.980734	0.0948106	10.3441	4.44901e-25	1.38226e-23
LSTA.15677	197.594	3.3966	0.328366	10.3439	4.45905e-25	1.38437e-23
LSTA.11331	213.917	2.92508	0.282811	10.3429	4.5088e-25	1.39878e-23
LSTA.3588	12546	1.17653	0.113791	10.3394	4.67501e-25	1.44929e-23
LSTA.28546	278.872	3.18833	0.308396	10.3384	4.72201e-25	1.46279e-23
LSTA.38983	2269.37	-2.09086	0.202322	-10.3343	4.92969e-25	1.526e-23
LSTA.15755	221.095	2.19735	0.212716	10.33	5.15825e-25	1.59559e-23
LSTA.14394	1247.04	-1.80612	0.174895	-10.3269	5.32662e-25	1.64647e-23
LSTA.34841	1613.7	1.6382	0.158638	10.3267	5.33728e-25	1.64856e-23
LSTA.8941	1590.4	-1.92037	0.185977	-10.3259	5.38356e-25	1.66164e-23
LSTA.31695	208.17	3.88534	0.376379	10.3229	5.5507e-25	1.71198e-23
LSTA.40242	95.2173	2.90256	0.2812	10.3221	5.60007e-25	1.72595e-23
LSTA.15964	68288	-1.41649	0.137273	-10.3188	5.79419e-25	1.78448e-23
LSTA.18307	738.471	2.63858	0.255743	10.3173	5.88348e-25	1.81066e-23
LSTA.31142	1770.97	-1.35837	0.13168	-10.3157	5.98485e-25	1.84052e-23
LSTA.11927	387.582	1.73002	0.167731	10.3143	6.07459e-25	1.86676e-23
LSTA.5631	585.074	3.1958	0.30985	10.314	6.09044e-25	1.87027e-23
LSTA.38124	246.699	-1.3968	0.135434	-10.3135	6.12298e-25	1.8789e-23
LSTA.38245	1706.65	-1.15286	0.111809	-10.311	6.28735e-25	1.92794e-23
LSTA.9171	293.537	6.62181	0.642259	10.3102	6.33784e-25	1.94201e-23
LSTA.35461	141.933	4.45309	0.432103	10.3056	6.64666e-25	2.03517e-23
LSTA.9132	488.606	2.65121	0.257325	10.303	6.83297e-25	2.0907e-23
LSTA.6240	370.029	3.11553	0.302556	10.2974	7.23972e-25	2.21356e-23
LSTA.35549	806.212	4.71968	0.458377	10.2965	7.3061e-25	2.23224e-23
LSTA.25133	4600.64	-0.909131	0.0883067	-10.2952	7.40952e-25	2.2622e-23
LSTA.9322	295.038	-2.22576	0.216253	-10.2924	7.62611e-25	2.32665e-23
LSTA.25885	62.5353	4.12646	0.40099	10.2907	7.7616e-25	2.36628e-23
LSTA.1636	193.922	3.53341	0.343366	10.2905	7.7748e-25	2.3686e-23
LSTA.24486	125.238	3.77298	0.366667	10.2899	7.82187e-25	2.38123e-23
LSTA.9550	693.209	-1.59033	0.154562	-10.2892	7.87906e-25	2.39691e-23
LSTA.19295	390.415	2.99747	0.291355	10.288	7.98123e-25	2.42625e-23
LSTA.13539	306.19	4.37739	0.425529	10.2869	8.07078e-25	2.45171e-23
LSTA.33243	115.98	3.6271	0.352653	10.2852	8.21951e-25	2.4951e-23
LSTA.5060	852.685	-2.49931	0.24304	-10.2835	8.36326e-25	2.53692e-23
LSTA.18090	181.492	2.45307	0.238573	10.2822	8.47268e-25	2.56827e-23
LSTA.31382	1303.38	-1.02576	0.0997622	-10.282	8.49277e-25	2.57251e-23
LSTA.40210	408.75	2.24532	0.2184	10.2808	8.60224e-25	2.60381e-23
LSTA.14229	532.823	3.04952	0.296658	10.2796	8.71099e-25	2.63484e-23
LSTA.26051	1264.9	1.96656	0.191339	10.2779	8.86588e-25	2.67978e-23
LSTA.1803	1503.35	1.96713	0.1914	10.2776	8.89211e-25	2.68579e-23
LSTA.32660	1756.32	2.30581	0.224419	10.2746	9.17574e-25	2.76948e-23
LSTA.24224	102.722	4.3011	0.418673	10.2732	9.31078e-25	2.80823e-23
LSTA.23806	4168.82	1.25841	0.122525	10.2706	9.55632e-25	2.88024e-23
LSTA.14992	434.238	3.22777	0.314274	10.2706	9.56458e-25	2.88068e-23
LSTA.15633	842.053	2.36268	0.23005	10.2703	9.59182e-25	2.88682e-23
LSTA.9966	139.586	3.22754	0.314304	10.2689	9.7354e-25	2.92796e-23
LSTA.26198	178.137	2.72145	0.265027	10.2686	9.76366e-25	2.93437e-23
LSTA.29044	1095.04	3.00195	0.292493	10.2633	1.03125e-24	3.09712e-23
LSTA.18823	1626.9	1.72901	0.168471	10.2629	1.03533e-24	3.10717e-23
LSTA.640	103.56	4.43638	0.432328	10.2616	1.04948e-24	3.14741e-23
LSTA.16250	58.8344	-5.9951	0.584278	-10.2607	1.05932e-24	3.17467e-23
LSTA.13935	1071.64	-0.943939	0.0920058	-10.2596	1.07196e-24	3.21026e-23
LSTA.37082	120.573	4.05866	0.395627	10.2588	1.08019e-24	3.23262e-23
LSTA.28426	183.199	5.89675	0.574924	10.2566	1.10567e-24	3.30655e-23
LSTA.18634	96.8299	2.76171	0.269337	10.2537	1.13854e-24	3.40242e-23
LSTA.254	338.594	-1.83416	0.178885	-10.2533	1.144e-24	3.41635e-23
LSTA.30928	1159.65	1.85208	0.18064	10.2529	1.14868e-24	3.42609e-23
LSTA.33881	140.832	3.87869	0.378303	10.2529	1.14889e-24	3.42609e-23
LSTA.2696	169.843	2.5255	0.246332	10.2524	1.15434e-24	3.43993e-23
LSTA.10055	151.141	3.87683	0.378147	10.2522	1.15697e-24	3.44535e-23
LSTA.9636	697.734	-1.65819	0.161741	-10.2521	1.15812e-24	3.44635e-23
LSTA.39790	470.96	2.23889	0.218393	10.2517	1.1629e-24	3.45815e-23
LSTA.28705	3577.54	-1.42607	0.139148	-10.2486	1.20124e-24	3.56964e-23
LSTA.23501	1077.66	-1.69813	0.165701	-10.2481	1.20668e-24	3.5833e-23
LSTA.4778	564.689	5.1671	0.504232	10.2475	1.21501e-24	3.60548e-23
LSTA.20304	161.209	4.57391	0.446514	10.2436	1.26423e-24	3.74893e-23
LSTA.21940	268.496	1.77276	0.173079	10.2425	1.27849e-24	3.78855e-23
LSTA.790	51736.9	-1.76918	0.172732	-10.2423	1.28112e-24	3.79368e-23
LSTA.26602	198.516	2.69885	0.263551	10.2404	1.30754e-24	3.86922e-23
LSTA.5272	760.009	-1.96492	0.191914	-10.2385	1.33286e-24	3.9414e-23
LSTA.13055	429.999	2.60058	0.254013	10.238	1.34009e-24	3.96e-23
LSTA.20760	161.139	2.32859	0.227465	10.2371	1.35195e-24	3.99225e-23
LSTA.11260	121.491	3.95098	0.385968	10.2365	1.36016e-24	4.01371e-23
LSTA.768	135.443	-2.33707	0.228356	-10.2343	1.39163e-24	4.10372e-23
LSTA.996	45068.5	-1.31345	0.128339	-10.2342	1.39275e-24	4.10415e-23
LSTA.1295	334.134	-1.4347	0.140191	-10.2338	1.39848e-24	4.11818e-23
LSTA.29682	106.88	3.99451	0.390399	10.2318	1.42773e-24	4.20137e-23
LSTA.33832	177.727	-2.32547	0.227299	-10.2309	1.44229e-24	4.24128e-23
LSTA.33492	207.879	3.11595	0.304573	10.2306	1.44658e-24	4.25095e-23
LSTA.3649	351.957	2.52753	0.247106	10.2285	1.47811e-24	4.33758e-23
LSTA.15952	81.6417	-5.19649	0.50804	-10.2285	1.47772e-24	4.33758e-23
LSTA.34927	705.486	1.73326	0.169542	10.2232	1.56108e-24	4.57787e-23
LSTA.14359	654.569	-1.45505	0.142345	-10.222	1.58024e-24	4.63085e-23
LSTA.33333	381.845	2.81099	0.275024	10.2209	1.59846e-24	4.681e-23
LSTA.3886	150.071	2.48663	0.243292	10.2208	1.60079e-24	4.68457e-23
LSTA.10939	8803.01	-2.32977	0.228106	-10.2135	1.72443e-24	5.04292e-23
LSTA.22597	271.332	-2.32132	0.227372	-10.2094	1.80052e-24	5.26179e-23
LSTA.20115	86.4603	-5.11805	0.501492	-10.2056	1.87072e-24	5.46318e-23
LSTA.12964	1230.52	2.82821	0.277125	10.2056	1.87235e-24	5.46417e-23
LSTA.28121	506.903	-1.25933	0.123417	-10.2038	1.90596e-24	5.55841e-23
LSTA.6893	1055.59	-2.28264	0.223732	-10.2026	1.9304e-24	5.62581e-23
LSTA.1128	3362.53	-1.68773	0.16544	-10.2015	1.95239e-24	5.68599e-23
LSTA.39442	87.3325	4.44377	0.435612	10.2012	1.95825e-24	5.69912e-23
LSTA.35470	269.167	-2.07565	0.203507	-10.1994	1.99475e-24	5.80138e-23
LSTA.6286	2470.86	1.31277	0.12877	10.1947	2.09396e-24	6.08571e-23
LSTA.22133	122.44	3.98397	0.390796	10.1945	2.09819e-24	6.09384e-23
LSTA.327	15118.5	2.22052	0.217845	10.1931	2.12855e-24	6.17776e-23
LSTA.19013	1042.24	-1.5665	0.153687	-10.1928	2.13531e-24	6.18888e-23
LSTA.19014	1042.24	-1.5665	0.153687	-10.1928	2.13531e-24	6.18888e-23
LSTA.1177	265.718	2.68494	0.263501	10.1895	2.20924e-24	6.39877e-23
LSTA.28282	359.414	-2.18752	0.214699	-10.1888	2.22493e-24	6.43982e-23
LSTA.12792	4049.57	-0.92893	0.0911867	-10.1871	2.26363e-24	6.54734e-23
LSTA.540	433.814	-1.97745	0.194146	-10.1854	2.30523e-24	6.66314e-23
LSTA.22303	169.489	2.70891	0.266015	10.1833	2.35425e-24	6.80015e-23
LSTA.806	128.442	2.60978	0.25643	10.1773	2.50343e-24	7.22614e-23
LSTA.32644	949.919	-1.98746	0.195327	-10.175	2.56305e-24	7.39319e-23
LSTA.21104	410.048	2.75889	0.271148	10.1748	2.568e-24	7.40242e-23
LSTA.39374	66.6204	5.22846	0.513866	10.1748	2.57048e-24	7.40451e-23
LSTA.18185	925.37	-3.2486	0.319461	-10.169	2.72749e-24	7.85146e-23
LSTA.19306	138.065	3.68592	0.362567	10.1662	2.80684e-24	8.07438e-23
LSTA.16832	51200.1	-1.29688	0.127579	-10.1653	2.83208e-24	8.14146e-23
LSTA.24806	105.398	-3.59674	0.354115	-10.157	3.08556e-24	8.86413e-23
LSTA.28	1010.47	3.10398	0.305649	10.1554	3.13518e-24	9.00055e-23
LSTA.3400	724.712	-1.22673	0.120802	-10.1549	3.15153e-24	9.04135e-23
LSTA.28879	176.77	4.18061	0.411707	10.1543	3.16918e-24	9.08584e-23
LSTA.5264	130.768	4.67483	0.46038	10.1543	3.17138e-24	9.08599e-23
LSTA.3212	112.504	4.63119	0.456261	10.1503	3.3028e-24	9.4561e-23
LSTA.27380	3308.32	-1.27333	0.125459	-10.1494	3.33536e-24	9.54286e-23
LSTA.13252	522.453	1.97771	0.194895	10.1476	3.39738e-24	9.71376e-23
LSTA.24906	375.848	2.30545	0.227239	10.1455	3.47014e-24	9.9151e-23
LSTA.31112	311.102	3.3416	0.329407	10.1443	3.51274e-24	1.003e-22
LSTA.23706	193.582	-2.12156	0.209182	-10.1422	3.59091e-24	1.02463e-22
LSTA.25340	123.414	3.92194	0.386738	10.1411	3.63056e-24	1.03525e-22
LSTA.6155	657.688	1.98643	0.195889	10.1406	3.64795e-24	1.0395e-22
LSTA.18905	106.483	4.2667	0.420901	10.1371	3.78273e-24	1.07719e-22
LSTA.25265	77.4415	-3.50345	0.34562	-10.1367	3.79693e-24	1.0805e-22
LSTA.6183	205.501	-2.30746	0.227648	-10.1361	3.81998e-24	1.08633e-22
LSTA.5741	343.033	3.36164	0.331854	10.1299	4.07138e-24	1.15705e-22
LSTA.5533	2835.97	4.59715	0.45386	10.129	4.10763e-24	1.16657e-22
LSTA.11191	133.573	3.4699	0.342668	10.1261	4.23051e-24	1.20066e-22
LSTA.31687	224.862	3.22041	0.318064	10.1251	4.27735e-24	1.21314e-22
LSTA.474	5452.12	1.56784	0.154855	10.1246	4.29858e-24	1.21834e-22
LSTA.23366	177.13	-2.09208	0.206645	-10.1241	4.32066e-24	1.22378e-22
LSTA.33732	316.993	2.6499	0.261774	10.1229	4.37365e-24	1.23796e-22
LSTA.21610	79.9915	4.91709	0.486015	10.1172	4.63712e-24	1.31166e-22
LSTA.1929	163.614	2.93599	0.290223	10.1163	4.67604e-24	1.32179e-22
LSTA.14260	138.604	3.11177	0.307613	10.1159	4.69846e-24	1.32724e-22
LSTA.20106	65.612	4.08401	0.403773	10.1146	4.75771e-24	1.34308e-22
LSTA.13951	2786	-1.52337	0.150651	-10.112	4.89001e-24	1.3795e-22
LSTA.4916	3314.62	-1.51934	0.150256	-10.1117	4.90373e-24	1.38245e-22
LSTA.19159	5056.8	-1.47379	0.145759	-10.1112	4.92897e-24	1.38864e-22
LSTA.27160	251.614	-1.66395	0.164675	-10.1045	5.27871e-24	1.48619e-22
LSTA.33895	2499.37	-1.72878	0.171129	-10.1022	5.3992e-24	1.5191e-22
LSTA.30242	118.454	2.74603	0.271877	10.1003	5.50884e-24	1.54892e-22
LSTA.19093	183.561	3.67072	0.363446	10.0998	5.53772e-24	1.556e-22
LSTA.31135	72.8645	3.68471	0.364859	10.099	5.58085e-24	1.56708e-22
LSTA.14009	320.603	2.23385	0.22123	10.0974	5.67131e-24	1.59143e-22
LSTA.8431	1819.48	4.09536	0.405602	10.097	5.69595e-24	1.59728e-22
LSTA.19066	106.575	-3.1248	0.309495	-10.0965	5.72684e-24	1.60488e-22
LSTA.11194	1999.22	1.90937	0.189146	10.0947	5.82889e-24	1.6324e-22
LSTA.1548	300.796	-1.91897	0.190105	-10.0943	5.85752e-24	1.63933e-22
LSTA.27990	161.758	2.18866	0.21684	10.0934	5.90594e-24	1.65179e-22
LSTA.3817	215.981	-2.65415	0.262961	-10.0934	5.91138e-24	1.65222e-22
LSTA.34555	277.079	3.50309	0.347099	10.0925	5.96514e-24	1.66615e-22
LSTA.3047	164.483	4.29617	0.425741	10.091	6.05221e-24	1.68935e-22
LSTA.25196	67.9924	-5.98265	0.592905	-10.0904	6.09234e-24	1.69943e-22
LSTA.23119	234.723	-2.33846	0.231757	-10.0901	6.10801e-24	1.70268e-22
LSTA.33242	110.059	3.79273	0.375895	10.0899	6.12446e-24	1.70614e-22
LSTA.20587	2928.71	-1.59427	0.158017	-10.0892	6.1673e-24	1.71694e-22
LSTA.21323	397.012	3.15474	0.312837	10.0843	6.48351e-24	1.80379e-22
LSTA.17369	820.299	-1.93618	0.192026	-10.0829	6.57565e-24	1.82822e-22
LSTA.16074	443.113	2.16167	0.214393	10.0827	6.58809e-24	1.83048e-22
LSTA.38399	3548.25	2.29964	0.228122	10.0807	6.72129e-24	1.86626e-22
LSTA.27294	208.411	2.0637	0.204734	10.0799	6.77646e-24	1.88035e-22
LSTA.14822	165.023	3.58993	0.356162	10.0795	6.80861e-24	1.88803e-22
LSTA.13909	338.824	2.20741	0.219012	10.0789	6.84769e-24	1.89762e-22
LSTA.37988	254.182	1.75204	0.173844	10.0782	6.89524e-24	1.90955e-22
LSTA.5662	111.421	3.99751	0.396697	10.077	6.98482e-24	1.93309e-22
LSTA.3599	124.868	3.28525	0.326027	10.0766	7.00894e-24	1.9385e-22
LSTA.27497	10829.6	-1.0088	0.100116	-10.0763	7.03538e-24	1.94454e-22
LSTA.31633	2262.26	-1.26871	0.125919	-10.0756	7.08427e-24	1.95677e-22
LSTA.2693	285.785	2.27498	0.225798	10.0753	7.10732e-24	1.96186e-22
LSTA.22869	204.844	-3.56329	0.353715	-10.0739	7.20631e-24	1.98789e-22
LSTA.34694	598.166	2.06593	0.205123	10.0717	7.37293e-24	2.03253e-22
LSTA.4195	467.511	-1.84748	0.18348	-10.0691	7.56591e-24	2.08437e-22
LSTA.19678	111.866	6.29583	0.625274	10.0689	7.58202e-24	2.08745e-22
LSTA.776	72.854	4.64747	0.461665	10.0668	7.74899e-24	2.13203e-22
LSTA.33636	450.838	-1.79623	0.178433	-10.0667	7.75484e-24	2.13225e-22
LSTA.2918	141.95	3.64004	0.361602	10.0664	7.77372e-24	2.13606e-22
LSTA.40248	361.821	-2.13862	0.212472	-10.0654	7.8553e-24	2.15707e-22
LSTA.29695	1383.61	1.71564	0.170475	10.0639	7.97711e-24	2.1891e-22
LSTA.9015	30399.4	1.74231	0.173129	10.0636	7.99836e-24	2.19351e-22
LSTA.19429	284.276	2.61569	0.259949	10.0623	8.10492e-24	2.22129e-22
LSTA.20308	198.17	3.26104	0.32411	10.0615	8.17159e-24	2.23812e-22
LSTA.27931	842.341	-1.68408	0.167383	-10.0612	8.19707e-24	2.24364e-22
LSTA.6328	208.812	2.60726	0.25917	10.06	8.29625e-24	2.26932e-22
LSTA.40420	260.053	-2.07965	0.20677	-10.0578	8.48669e-24	2.31991e-22
LSTA.12254	132.307	-2.02834	0.201674	-10.0575	8.51128e-24	2.32513e-22
LSTA.9013	240.045	-2.7727	0.275733	-10.0558	8.66553e-24	2.36574e-22
LSTA.8577	425.585	3.65943	0.363921	10.0556	8.68316e-24	2.36903e-22
LSTA.3612	974.143	1.78606	0.177665	10.053	8.91215e-24	2.42994e-22
LSTA.14916	84.8156	4.8687	0.484325	10.0526	8.95158e-24	2.43912e-22
LSTA.32032	229.287	4.05692	0.403649	10.0506	9.12971e-24	2.48605e-22
LSTA.255	364.641	1.51205	0.150461	10.0495	9.23495e-24	2.51309e-22
LSTA.32978	178.357	-2.70888	0.269596	-10.0479	9.38019e-24	2.55098e-22
LSTA.3330	38433.8	-1.61235	0.160486	-10.0467	9.50307e-24	2.58274e-22
LSTA.12424	5069.58	-1.28207	0.127626	-10.0455	9.61676e-24	2.61196e-22
LSTA.41305	711.844	1.2306	0.122508	10.045	9.66336e-24	2.62293e-22
LSTA.26011	1241.08	-1.68243	0.167494	-10.0447	9.69144e-24	2.62887e-22
LSTA.18997	3822.5	-0.794768	0.0791615	-10.0398	1.01857e-23	2.76116e-22
LSTA.4011	3021.56	-2.68592	0.267567	-10.0383	1.03436e-23	2.80217e-22
LSTA.13485	79.3705	3.27525	0.3263	10.0375	1.04236e-23	2.82204e-22
LSTA.27899	121.848	3.73805	0.372439	10.0367	1.05165e-23	2.84538e-22
LSTA.27187	127.449	3.93482	0.3921	10.0352	1.06708e-23	2.88528e-22
LSTA.11567	136.65	3.34548	0.333386	10.0349	1.07112e-23	2.89435e-22
LSTA.37683	732.76	1.46727	0.146234	10.0337	1.0843e-23	2.92808e-22
LSTA.23384	1129.66	-1.39114	0.138649	-10.0336	1.08528e-23	2.92888e-22
LSTA.23092	431.674	2.85862	0.284987	10.0307	1.11701e-23	3.01257e-22
LSTA.39794	1107.92	-1.5908	0.158599	-10.0303	1.1213e-23	3.02223e-22
LSTA.48	53903.2	1.58207	0.157732	10.0301	1.12382e-23	3.0271e-22
LSTA.13511	1462.19	1.45591	0.145182	10.0281	1.14676e-23	3.08693e-22
LSTA.369	247.016	2.71157	0.270422	10.0272	1.15745e-23	3.11371e-22
LSTA.10297	505.821	-1.64307	0.163862	-10.0271	1.15821e-23	3.11377e-22
LSTA.7493	464.724	1.78455	0.177993	10.026	1.17208e-23	3.14796e-22
LSTA.21454	1824.19	2.00286	0.199767	10.0259	1.17241e-23	3.14796e-22
LSTA.2815	264.251	3.02226	0.301493	10.0243	1.19189e-23	3.19822e-22
LSTA.12828	384.351	2.59392	0.258794	10.0231	1.2066e-23	3.23565e-22
LSTA.20306	1262.31	1.89149	0.188743	10.0215	1.22615e-23	3.28598e-22
LSTA.10688	2790.17	-1.95808	0.195413	-10.0202	1.24254e-23	3.32782e-22
LSTA.23307	234.139	1.84992	0.184641	10.019	1.25742e-23	3.36553e-22
LSTA.18411	334.559	5.70335	0.569304	10.0181	1.26911e-23	3.39468e-22
LSTA.17185	2357.65	-1.10014	0.109824	-10.0173	1.27944e-23	3.42014e-22
LSTA.4776	158.733	6.93317	0.692123	10.0172	1.28027e-23	3.42019e-22
LSTA.7719	98.9943	-2.16288	0.215919	-10.0171	1.28258e-23	3.4242e-22
LSTA.3409	370.344	-2.4739	0.246982	-10.0165	1.28997e-23	3.44175e-22
LSTA.3005	3764.38	2.3219	0.231876	10.0135	1.32914e-23	3.54405e-22
LSTA.9295	85.0687	-2.48745	0.248442	-10.0122	1.34688e-23	3.58909e-22
LSTA.30342	372.319	1.98113	0.197922	10.0096	1.38279e-23	3.68244e-22
LSTA.12465	718.055	2.51197	0.250984	10.0085	1.39893e-23	3.72309e-22
LSTA.25712	1103.54	3.11597	0.311402	10.0063	1.43052e-23	3.80477e-22
LSTA.8081	263.278	1.83539	0.183439	10.0055	1.44164e-23	3.83195e-22
LSTA.32352	265.578	2.22485	0.222373	10.0051	1.44813e-23	3.84676e-22
LSTA.12639	131.707	2.99506	0.299466	10.0013	1.50366e-23	3.99177e-22
LSTA.14499	526.86	-2.00622	0.200628	-9.9997	1.52862e-23	4.05548e-22
LSTA.9265	264.075	2.92185	0.292246	9.99792	1.5563e-23	4.12634e-22
LSTA.34418	91.1881	-4.47677	0.447773	-9.99785	1.55746e-23	4.12684e-22
LSTA.14853	246.624	-2.15534	0.215625	-9.99574	1.5909e-23	4.21265e-22
LSTA.18408	8641.6	1.55864	0.155932	9.99568	1.59184e-23	4.21265e-22
LSTA.3767	160.901	3.45537	0.345699	9.99531	1.59787e-23	4.22597e-22
LSTA.10629	458.745	2.22768	0.223017	9.98886	1.70528e-23	4.50723e-22
LSTA.22634	1048.21	-1.61838	0.162041	-9.98751	1.72871e-23	4.56629e-22
LSTA.27644	1360.8	1.24985	0.125182	9.9842	1.78739e-23	4.71835e-22
LSTA.28929	105.507	2.8586	0.286332	9.98351	1.79983e-23	4.74823e-22
LSTA.4882	432.592	-1.32979	0.133207	-9.98294	1.81028e-23	4.77284e-22
LSTA.22272	292.984	-1.45679	0.145961	-9.98066	1.85234e-23	4.88066e-22
LSTA.35688	369.673	-1.28426	0.128695	-9.97905	1.88255e-23	4.9572e-22
LSTA.4920	158.174	2.83674	0.284284	9.97854	1.89235e-23	4.9799e-22
LSTA.24811	922.17	-1.6441	0.164779	-9.9776	1.9104e-23	5.02426e-22
LSTA.6682	174.778	2.76513	0.277137	9.97746	1.91293e-23	5.0278e-22
LSTA.10708	1156.79	2.44536	0.245091	9.97734	1.9154e-23	5.03115e-22
LSTA.19608	143.774	3.5579	0.356639	9.97622	1.93715e-23	5.08514e-22
LSTA.10712	1016.87	-1.28446	0.128776	-9.97444	1.97212e-23	5.17374e-22
LSTA.10390	805.67	-1.91131	0.191642	-9.97336	1.99375e-23	5.22722e-22
LSTA.22905	655.769	1.21506	0.121847	9.97199	2.02136e-23	5.29633e-22
LSTA.39625	207.344	-2.82692	0.283496	-9.97165	2.0283e-23	5.31123e-22
LSTA.29541	7067.39	2.1283	0.213451	9.97092	2.04323e-23	5.34703e-22
LSTA.14550	647.28	-1.46973	0.147404	-9.97075	2.04688e-23	5.35325e-22
LSTA.8857	159.363	-2.23565	0.224275	-9.96836	2.09671e-23	5.4802e-22
LSTA.10352	903.809	1.44113	0.144584	9.96743	2.11639e-23	5.52823e-22
LSTA.2608	336.359	3.32317	0.333414	9.96707	2.12398e-23	5.54463e-22
LSTA.24827	837.119	-1.07142	0.107498	-9.96682	2.12933e-23	5.55515e-22
LSTA.35664	124.726	2.74668	0.27565	9.96436	2.18277e-23	5.69107e-22
LSTA.7601	364.237	-2.07773	0.208555	-9.96254	2.22313e-23	5.79273e-22
LSTA.7087	541.684	-1.1555	0.115988	-9.96225	2.22951e-23	5.80221e-22
LSTA.7088	541.684	-1.1555	0.115988	-9.96225	2.22951e-23	5.80221e-22
LSTA.24681	103.704	3.21482	0.322733	9.96123	2.25264e-23	5.8588e-22
LSTA.16985	148.888	2.7212	0.273186	9.96097	2.25855e-23	5.87056e-22
LSTA.32634	157.917	2.60026	0.261077	9.95975	2.28633e-23	5.93913e-22
LSTA.30490	100.72	4.23342	0.425092	9.95882	2.30786e-23	5.99137e-22
LSTA.40227	117.659	-5.50051	0.552358	-9.95824	2.32135e-23	6.0227e-22
LSTA.9459	708.57	1.80165	0.180944	9.95695	2.35169e-23	6.09768e-22
LSTA.23464	128.068	2.32225	0.233245	9.95629	2.36721e-23	6.13416e-22
LSTA.12438	1260.5	-2.06396	0.207338	-9.95453	2.40957e-23	6.24011e-22
LSTA.28488	3535.75	-1.75866	0.176718	-9.95178	2.47707e-23	6.41098e-22
LSTA.15350	1408.18	5.35506	0.538198	9.94998	2.52222e-23	6.52385e-22
LSTA.7090	308.008	3.2027	0.321938	9.94818	2.56847e-23	6.63943e-22
LSTA.1771	469.316	1.89587	0.190649	9.94433	2.66976e-23	6.89705e-22
LSTA.21379	396.54	2.89431	0.291178	9.94	2.7882e-23	7.19863e-22
LSTA.29435	890.873	-1.46929	0.147823	-9.93954	2.80105e-23	7.22738e-22
LSTA.31122	1177.59	2.29122	0.230518	9.93944	2.8041e-23	7.23085e-22
LSTA.37699	753.268	-1.6626	0.167277	-9.93921	2.81041e-23	7.24271e-22
LSTA.11988	570.057	2.3434	0.235781	9.93888	2.81966e-23	7.26213e-22
LSTA.4012	7525.34	-2.29707	0.231133	-9.93832	2.83568e-23	7.29894e-22
LSTA.15672	107.308	5.35465	0.538867	9.93686	2.87755e-23	7.40222e-22
LSTA.2708	89.0674	-4.10277	0.412895	-9.93659	2.88532e-23	7.41769e-22
LSTA.18859	147.5	2.17755	0.219151	9.93634	2.89267e-23	7.43206e-22
LSTA.1628	322.513	3.51107	0.353422	9.93449	2.94676e-23	7.56644e-22
LSTA.32535	1161.35	1.92626	0.193916	9.93345	2.9777e-23	7.64125e-22
LSTA.15596	218.67	3.11488	0.313581	9.93325	2.98356e-23	7.65166e-22
LSTA.3981	427.93	-1.71647	0.172824	-9.93189	3.02465e-23	7.75233e-22
LSTA.14617	371.63	2.51676	0.253405	9.93178	3.02807e-23	7.7564e-22
LSTA.13279	844.157	1.67537	0.168716	9.93011	3.07928e-23	7.88282e-22
LSTA.30794	64.1906	-5.71237	0.575309	-9.92922	3.10682e-23	7.94849e-22
LSTA.11701	236.827	2.05966	0.207452	9.92836	3.13367e-23	8.01236e-22
LSTA.19912	742.51	3.44813	0.347364	9.92656	3.19075e-23	8.15336e-22
LSTA.10923	1703.34	-1.47225	0.148316	-9.92641	3.19552e-23	8.16063e-22
LSTA.24955	228.497	2.73739	0.275848	9.92356	3.28816e-23	8.39215e-22
LSTA.28743	2014.19	-1.2334	0.1243	-9.92278	3.31388e-23	8.4527e-22
LSTA.26288	127.929	3.91473	0.394527	9.92259	3.32043e-23	8.46429e-22
LSTA.37058	66.315	4.67628	0.471342	9.92121	3.36656e-23	8.57672e-22
LSTA.9583	596.29	2.34588	0.236455	9.92103	3.37255e-23	8.5868e-22
LSTA.21999	1318.57	1.44189	0.145349	9.92019	3.40096e-23	8.65393e-22
LSTA.7286	2816.35	-2.09269	0.210973	-9.91923	3.43379e-23	8.73223e-22
LSTA.10792	115.888	3.27198	0.329878	9.91878	3.44944e-23	8.76676e-22
LSTA.7287	2816.25	-2.09262	0.210978	-9.91865	3.45404e-23	8.77318e-22
LSTA.5332	225.344	-1.49973	0.151262	-9.91478	3.59036e-23	9.11395e-22
LSTA.35580	200.158	2.12694	0.214534	9.91425	3.6095e-23	9.15704e-22
LSTA.17764	165.797	3.41062	0.344032	9.91367	3.63076e-23	9.20547e-22
LSTA.20635	156.568	3.18372	0.321196	9.91209	3.68851e-23	9.34628e-22
LSTA.14373	664.904	2.09653	0.211517	9.91188	3.69635e-23	9.36055e-22
LSTA.29189	740.153	1.34549	0.135763	9.91064	3.74255e-23	9.47188e-22
LSTA.29542	1309.66	-1.31275	0.132466	-9.91009	3.76299e-23	9.51792e-22
LSTA.22941	1144.21	-1.37489	0.138813	-9.90461	3.97524e-23	1.00488e-21
LSTA.6251	1820.64	-1.70837	0.172505	-9.90326	4.02907e-23	1.01788e-21
LSTA.13675	101.796	-4.46493	0.450924	-9.90175	4.09073e-23	1.03284e-21
LSTA.25654	58.6531	-4.13473	0.417614	-9.90084	4.12807e-23	1.04164e-21
LSTA.8050	9420.1	-1.33299	0.134651	-9.89958	4.18026e-23	1.05418e-21
LSTA.20563	152.297	2.15599	0.217798	9.89904	4.20291e-23	1.05926e-21
LSTA.23805	119.339	4.17143	0.421696	9.89203	4.50782e-23	1.13543e-21
LSTA.8668	2106.77	1.22371	0.123712	9.89158	4.52823e-23	1.1399e-21
LSTA.11114	255.78	3.00479	0.303863	9.88865	4.66287e-23	1.17309e-21
LSTA.15295	175.278	3.56615	0.360659	9.88788	4.69867e-23	1.1814e-21
LSTA.16988	77.6705	-3.26379	0.330125	-9.88651	4.76327e-23	1.19693e-21
LSTA.4575	653.089	1.51442	0.153183	9.88634	4.77172e-23	1.19834e-21
LSTA.10266	462.023	2.25901	0.228532	9.88485	4.84315e-23	1.21556e-21
LSTA.16167	166.769	3.17786	0.321578	9.88209	4.97849e-23	1.24878e-21
LSTA.21238	88.2947	3.76186	0.380679	9.88197	4.98409e-23	1.24945e-21
LSTA.4810	261.614	-1.69171	0.171272	-9.87733	5.22057e-23	1.30796e-21
LSTA.11744	22099	-1.47365	0.149257	-9.87325	5.43723e-23	1.36143e-21
LSTA.27375	333.748	-1.38841	0.140636	-9.87232	5.48817e-23	1.37337e-21
LSTA.32880	590.389	-1.77407	0.179715	-9.87159	5.52787e-23	1.38249e-21
LSTA.22577	303.288	3.82451	0.387481	9.87018	5.60617e-23	1.40124e-21
LSTA.16385	247.986	3.21299	0.325527	9.87012	5.60996e-23	1.40136e-21
LSTA.37863	480.853	2.18497	0.221403	9.86877	5.68555e-23	1.41941e-21
LSTA.24162	145.537	-1.89734	0.192267	-9.86822	5.71695e-23	1.42641e-21
LSTA.42453	418.663	-2.12623	0.215502	-9.86644	5.81919e-23	1.45106e-21
LSTA.21184	497.028	2.40223	0.243491	9.86578	5.85762e-23	1.45978e-21
LSTA.18059	790.995	-2.18061	0.221096	-9.86272	6.03922e-23	1.50415e-21
LSTA.21520	225.151	-1.75542	0.178005	-9.86162	6.10574e-23	1.51983e-21
LSTA.6350	596.954	1.66517	0.168862	9.86112	6.13592e-23	1.52644e-21
LSTA.25181	457.518	-1.08449	0.109981	-9.86078	6.1572e-23	1.53083e-21
LSTA.3109	405.803	1.62437	0.164738	9.86035	6.18332e-23	1.53643e-21
LSTA.12646	6182.59	1.45536	0.147657	9.8564	6.43164e-23	1.59719e-21
LSTA.27086	488.08	2.61652	0.265504	9.85495	6.5252e-23	1.61947e-21
LSTA.37107	703.275	-1.86957	0.189712	-9.85477	6.53651e-23	1.62133e-21
LSTA.19428	1134.88	1.15554	0.117259	9.85453	6.55232e-23	1.6243e-21
LSTA.11575	2115.59	1.61845	0.164243	9.85399	6.58765e-23	1.6321e-21
LSTA.37882	446.086	2.19665	0.222939	9.85315	6.64302e-23	1.64486e-21
LSTA.20421	1668	-1.66559	0.169046	-9.85291	6.65853e-23	1.64773e-21
LSTA.7075	1253.83	1.27593	0.129511	9.85188	6.72705e-23	1.66372e-21
LSTA.15238	273.375	2.15497	0.218747	9.85144	6.75702e-23	1.67015e-21
LSTA.12320	584.159	-1.06097	0.107714	-9.84991	6.86037e-23	1.69471e-21
LSTA.28686	222.013	2.26661	0.23019	9.84668	7.08423e-23	1.74899e-21
LSTA.41914	284.973	-2.74905	0.279199	-9.8462	7.11865e-23	1.75646e-21
LSTA.18046	956.812	-1.20951	0.122859	-9.84473	7.22317e-23	1.78121e-21
LSTA.22250	316.921	2.06726	0.210011	9.84361	7.30409e-23	1.80011e-21
LSTA.32153	2231.69	4.46872	0.454013	9.84272	7.36947e-23	1.81517e-21
LSTA.1561	1594.25	-1.6411	0.166769	-9.84059	7.52673e-23	1.85283e-21
LSTA.23758	210.724	4.3409	0.441157	9.8398	7.58618e-23	1.86536e-21
LSTA.25240	246.34	3.32381	0.337793	9.8398	7.58645e-23	1.86536e-21
LSTA.25769	3167.68	-1.12715	0.114551	-9.83973	7.59178e-23	1.86558e-21
LSTA.31794	93.3422	-2.23558	0.227234	-9.83824	7.70498e-23	1.8923e-21
LSTA.37175	122.998	-2.77619	0.2822	-9.83766	7.74901e-23	1.90201e-21
LSTA.28880	489.959	3.18774	0.324077	9.83635	7.85066e-23	1.92585e-21
LSTA.10408	141.938	2.2425	0.228004	9.83535	7.92884e-23	1.9439e-21
LSTA.3234	1112.84	2.19448	0.223131	9.8349	7.96446e-23	1.9515e-21
LSTA.32111	5420.28	1.26447	0.128575	9.83452	7.99471e-23	1.95778e-21
LSTA.15094	66.3862	3.68275	0.374483	9.83423	8.01818e-23	1.96239e-21
LSTA.11234	8127.15	2.53073	0.257354	9.83363	8.06595e-23	1.97294e-21
LSTA.19489	121.381	2.09058	0.212598	9.83348	8.07777e-23	1.97469e-21
LSTA.16088	272.497	2.26355	0.230193	9.83326	8.09578e-23	1.97795e-21
LSTA.38363	566.072	-2.34777	0.238809	-9.83118	8.26458e-23	2.01803e-21
LSTA.16469	1674.32	1.44791	0.147346	9.82661	8.64777e-23	2.11037e-21
LSTA.2951	465.359	-1.41546	0.144101	-9.82268	8.99193e-23	2.1931e-21
LSTA.25621	1331.13	2.25488	0.229574	9.82198	9.05454e-23	2.2071e-21
LSTA.42164	1037.99	1.83271	0.18664	9.81949	9.28082e-23	2.26095e-21
LSTA.29926	169.08	3.98483	0.405842	9.81867	9.35673e-23	2.27813e-21
LSTA.9894	437.48	2.18479	0.222558	9.81673	9.53913e-23	2.32121e-21
LSTA.19863	919.044	-1.16248	0.118465	-9.81292	9.90594e-23	2.40908e-21
LSTA.13248	170.767	2.20815	0.22504	9.81226	9.97107e-23	2.42352e-21
LSTA.15065	1590.43	-1.19399	0.121715	-9.80974	1.02237e-22	2.48349e-21
LSTA.12892	10112.3	-1.24606	0.127038	-9.80858	1.03409e-22	2.51053e-21
LSTA.20990	70.6899	3.78474	0.385894	9.80772	1.04293e-22	2.53055e-21
LSTA.26248	570.439	-1.69648	0.172978	-9.80749	1.04535e-22	2.53495e-21
LSTA.14601	386.717	2.23885	0.22831	9.8062	1.05881e-22	2.56614e-21
LSTA.3350	2518.89	-1.26858	0.12938	-9.80509	1.07051e-22	2.593e-21
LSTA.41048	537.913	2.55083	0.260189	9.80376	1.08468e-22	2.62583e-21
LSTA.6437	426.903	-1.64541	0.167854	-9.80258	1.09742e-22	2.65513e-21
LSTA.38398	411.319	-2.79508	0.285139	-9.80251	1.09823e-22	2.65559e-21
LSTA.28099	221.496	-2.1917	0.223602	-9.80182	1.10572e-22	2.67216e-21
LSTA.13844	1028.89	1.50543	0.153595	9.80129	1.11161e-22	2.68486e-21
LSTA.6749	734.841	-1.77136	0.18074	-9.8006	1.11914e-22	2.70151e-21
LSTA.7176	85.2528	6.42311	0.655429	9.79986	1.12744e-22	2.72e-21
LSTA.14546	208.964	2.68999	0.274515	9.79907	1.13629e-22	2.73977e-21
LSTA.22321	88.3604	-4.30442	0.439297	-9.79841	1.14374e-22	2.75618e-21
LSTA.21419	132.799	-2.83337	0.289249	-9.79562	1.17573e-22	2.83165e-21
LSTA.24202	104.693	2.46391	0.251562	9.79443	1.18965e-22	2.86355e-21
LSTA.19592	9753.41	-1.82189	0.186025	-9.79379	1.19725e-22	2.8802e-21
LSTA.21841	1479.12	-1.79768	0.183595	-9.79157	1.22385e-22	2.94252e-21
LSTA.12540	535.481	-1.27791	0.130554	-9.7884	1.26275e-22	3.03433e-21
LSTA.12475	483.312	2.06126	0.21059	9.78803	1.26745e-22	3.0439e-21
LSTA.31634	2165.81	-1.3951	0.142597	-9.78351	1.32534e-22	3.18111e-21
LSTA.17480	371.56	-1.41021	0.144166	-9.78185	1.34728e-22	3.23195e-21
LSTA.3038	134.986	3.73738	0.382088	9.78146	1.35245e-22	3.24251e-21
LSTA.11467	78.3379	5.67597	0.580339	9.78043	1.36627e-22	3.27378e-21
LSTA.21381	3189.06	1.94781	0.199155	9.78036	1.36717e-22	3.2741e-21
LSTA.20008	175.74	2.14043	0.218929	9.77682	1.41583e-22	3.38871e-21
LSTA.28865	53.1463	-5.96759	0.610438	-9.77592	1.42852e-22	3.41715e-21
LSTA.5411	992.587	2.06113	0.210878	9.77408	1.4548e-22	3.47804e-21
LSTA.19538	328.944	2.12533	0.21747	9.77297	1.47076e-22	3.51252e-21
LSTA.32268	342.21	3.23838	0.331362	9.77296	1.47088e-22	3.51252e-21
LSTA.20826	173.407	2.41559	0.247177	9.77273	1.47421e-22	3.51848e-21
LSTA.18395	4271.63	-0.995212	0.101837	-9.77263	1.47566e-22	3.51997e-21
LSTA.21134	91.5822	4.06195	0.415669	9.77207	1.48383e-22	3.53745e-21
LSTA.5844	93.6096	-6.35925	0.650806	-9.77134	1.4946e-22	3.56112e-21
LSTA.38920	568.43	-1.22301	0.125176	-9.77033	1.50965e-22	3.59496e-21
LSTA.29238	114.133	3.78153	0.387104	9.76876	1.53319e-22	3.64895e-21
LSTA.19793	171.494	2.37895	0.243535	9.76844	1.53807e-22	3.65852e-21
LSTA.39265	194.865	-1.97586	0.202286	-9.76764	1.55018e-22	3.68524e-21
LSTA.19954	235.17	2.23167	0.228573	9.76351	1.61464e-22	3.83634e-21
LSTA.23	1199.47	-2.10775	0.215931	-9.76121	1.65178e-22	3.92237e-21
LSTA.28139	334.605	1.86528	0.191123	9.75955	1.67903e-22	3.98485e-21
LSTA.12446	394.277	2.16078	0.221434	9.75813	1.7027e-22	4.03876e-21
LSTA.13282	1353.14	-1.53378	0.157194	-9.7572	1.71838e-22	4.07367e-21
LSTA.4269	113.232	4.04891	0.415063	9.75494	1.75698e-22	4.16285e-21
LSTA.16844	286.408	3.56239	0.36522	9.7541	1.77158e-22	4.19509e-21
LSTA.26713	616.463	-1.51566	0.155432	-9.75127	1.82173e-22	4.31143e-21
LSTA.17941	189.134	2.41129	0.247319	9.74968	1.85054e-22	4.37716e-21
LSTA.39916	140.753	2.2746	0.233302	9.74962	1.85166e-22	4.37736e-21
LSTA.11584	338.502	2.11907	0.217363	9.74899	1.86311e-22	4.40198e-21
LSTA.25300	333.855	2.08394	0.213762	9.74884	1.86592e-22	4.40616e-21
LSTA.27024	169.146	5.596	0.574124	9.74702	1.89968e-22	4.48338e-21
LSTA.13227	506.272	1.75918	0.180509	9.74567	1.92508e-22	4.53826e-21
LSTA.16818	152.54	3.65004	0.374528	9.74572	1.92401e-22	4.53826e-21
LSTA.22210	841.171	2.28547	0.234529	9.74495	1.93875e-22	4.56793e-21
LSTA.27496	297.509	-1.5518	0.159269	-9.74327	1.97103e-22	4.64141e-21
LSTA.31575	8205.52	2.72713	0.279947	9.74157	2.00428e-22	4.71709e-21
LSTA.25277	217.074	3.74673	0.38462	9.74139	2.00782e-22	4.72279e-21
LSTA.11995	891.249	1.64032	0.16839	9.74117	2.01215e-22	4.73033e-21
LSTA.29710	166.764	-2.39196	0.245582	-9.73997	2.03614e-22	4.78341e-21
LSTA.35858	425.04	2.62146	0.269146	9.73993	2.03698e-22	4.78341e-21
LSTA.28560	93.6741	3.20071	0.328811	9.73419	2.15522e-22	5.05826e-21
LSTA.28165	503.919	1.813	0.186253	9.73404	2.1584e-22	5.06291e-21
LSTA.33733	126.432	3.08852	0.317294	9.73392	2.16093e-22	5.06604e-21
LSTA.1832	1960.45	1.99575	0.205058	9.73261	2.18906e-22	5.12915e-21
LSTA.17794	100.424	3.84249	0.394815	9.73237	2.19414e-22	5.13819e-21
LSTA.10206	412.415	2.46568	0.253362	9.73185	2.20545e-22	5.16183e-21
LSTA.16334	101.416	3.76854	0.387365	9.72866	2.27579e-22	5.3235e-21
LSTA.12480	335.528	2.04958	0.21075	9.72519	2.35459e-22	5.50479e-21
LSTA.8334	169.58	3.20453	0.329548	9.724	2.38226e-22	5.56641e-21
LSTA.33081	273.028	-1.66167	0.170888	-9.72376	2.38797e-22	5.57666e-21
LSTA.35095	654.479	-1.80884	0.186086	-9.72044	2.46703e-22	5.75813e-21
LSTA.16075	423.483	2.09526	0.215571	9.71958	2.48801e-22	5.8039e-21
LSTA.10976	1203.26	-0.961418	0.0989623	-9.71499	2.60268e-22	6.06804e-21
LSTA.25418	49.3598	-3.26933	0.33653	-9.71484	2.6065e-22	6.07359e-21
LSTA.27732	173.175	2.84106	0.29248	9.71368	2.63632e-22	6.1397e-21
LSTA.25224	76.6067	2.6783	0.275747	9.71287	2.65739e-22	6.18538e-21
LSTA.4297	406.893	1.77943	0.183207	9.71268	2.66234e-22	6.19348e-21
LSTA.7624	188.167	2.78919	0.287198	9.71174	2.68719e-22	6.24787e-21
LSTA.18540	183.576	-1.94314	0.200091	-9.71128	2.69932e-22	6.27261e-21
LSTA.11445	167.594	2.76124	0.284487	9.70602	2.84233e-22	6.60132e-21
LSTA.987	641.88	-2.39174	0.246471	-9.70393	2.90113e-22	6.73419e-21
LSTA.41441	113.175	4.40908	0.454406	9.70296	2.92881e-22	6.79471e-21
LSTA.27087	755.738	3.16756	0.326472	9.70241	2.94464e-22	6.8277e-21
LSTA.11661	926.287	1.41067	0.145399	9.70202	2.95585e-22	6.84993e-21
LSTA.26837	1160.93	2.33823	0.241023	9.70126	2.97807e-22	6.89766e-21
LSTA.31896	598.614	1.77508	0.18303	9.69832	3.06511e-22	7.09537e-21
LSTA.6666	1364.73	-1.75043	0.180496	-9.69787	3.07854e-22	7.12256e-21
LSTA.22066	79.5486	3.66567	0.37799	9.6978	3.08083e-22	7.12396e-21
LSTA.11126	118.829	2.88415	0.297412	9.69747	3.09072e-22	7.14293e-21
LSTA.32628	540.013	2.40321	0.24788	9.69506	3.16462e-22	7.30971e-21
LSTA.27058	1307.75	2.21747	0.228729	9.69477	3.1734e-22	7.326e-21
LSTA.8953	62.5176	3.28882	0.339265	9.69396	3.19868e-22	7.38033e-21
LSTA.26073	155.979	3.2249	0.332696	9.69321	3.22228e-22	7.43075e-21
LSTA.5679	248.156	3.43086	0.353966	9.69261	3.24139e-22	7.47074e-21
LSTA.21806	8677.98	-1.16862	0.120578	-9.69184	3.26576e-22	7.52281e-21
LSTA.21374	134.674	3.78287	0.390379	9.69025	3.31713e-22	7.63698e-21
LSTA.13066	961.72	1.87317	0.193338	9.68859	3.37141e-22	7.75772e-21
LSTA.12575	2300.54	-1.35613	0.139991	-9.68722	3.41716e-22	7.85873e-21
LSTA.13401	239.659	-1.80128	0.185998	-9.68443	3.51176e-22	8.07191e-21
LSTA.15331	1231.48	-1.39589	0.144157	-9.68318	3.55479e-22	8.16637e-21
LSTA.26201	9264.26	-1.43002	0.147685	-9.68295	3.56276e-22	8.18023e-21
LSTA.20018	557.474	-2.12141	0.219094	-9.68263	3.57404e-22	8.2017e-21
LSTA.12784	2009.53	1.51281	0.15626	9.68141	3.61687e-22	8.29547e-21
LSTA.15505	2291.93	-1.17629	0.121513	-9.68034	3.65514e-22	8.37417e-21
LSTA.24911	1719.61	1.93023	0.199396	9.68035	3.65458e-22	8.37417e-21
LSTA.34974	494.235	2.80452	0.289789	9.67779	3.74729e-22	8.58064e-21
LSTA.26070	659.368	2.17067	0.22433	9.6762	3.80605e-22	8.71049e-21
LSTA.2032	113.436	4.23405	0.4376	9.67564	3.82707e-22	8.75384e-21
LSTA.16663	295.144	2.88388	0.298091	9.6745	3.8697e-22	8.84658e-21
LSTA.6501	186.927	3.38799	0.350233	9.67354	3.9063e-22	8.92544e-21
LSTA.21010	212.239	1.92286	0.198785	9.67304	3.92542e-22	8.96428e-21
LSTA.35998	166.511	4.18051	0.432197	9.6727	3.93862e-22	8.98958e-21
LSTA.33356	91.0454	3.12833	0.323442	9.67202	3.96487e-22	9.04462e-21
LSTA.286	220.859	3.3086	0.342103	9.67136	3.99057e-22	9.09832e-21
LSTA.21410	814.338	2.02314	0.209206	9.67054	4.02255e-22	9.1663e-21
LSTA.15037	299.411	2.53236	0.261867	9.67039	4.02822e-22	9.17428e-21
LSTA.34281	173.897	1.98584	0.205391	9.66856	4.1009e-22	9.33479e-21
LSTA.5942	77.8853	-3.78212	0.391471	-9.6613	4.40242e-22	1.00157e-20
LSTA.31185	125.651	2.59058	0.268177	9.65996	4.46039e-22	1.01422e-20
LSTA.39774	155.888	-2.96356	0.306821	-9.65894	4.50498e-22	1.02381e-20
LSTA.16531	280.762	2.63734	0.273093	9.65729	4.5783e-22	1.03991e-20
LSTA.9413	403.504	2.64297	0.273695	9.65663	4.60759e-22	1.046e-20
LSTA.4747	2256.28	-1.52618	0.158074	-9.65484	4.68912e-22	1.06394e-20
LSTA.8637	105.661	2.85844	0.296068	9.65467	4.69647e-22	1.06504e-20
LSTA.40497	307.771	-2.21257	0.229206	-9.65317	4.76587e-22	1.0802e-20
LSTA.32360	108.841	3.32538	0.3445	9.65276	4.78518e-22	1.08399e-20
LSTA.14934	173.897	2.533	0.262428	9.65217	4.81275e-22	1.08965e-20
LSTA.15564	849.95	-2.40144	0.248851	-9.65012	4.90982e-22	1.11104e-20
LSTA.16944	412.728	-1.80703	0.187291	-9.64824	5.00044e-22	1.13094e-20
LSTA.17708	180.686	-3.00244	0.311227	-9.6471	5.05648e-22	1.14287e-20
LSTA.27808	84.2401	4.06214	0.421076	9.64706	5.05859e-22	1.14287e-20
LSTA.39898	108.927	-2.20268	0.228342	-9.64641	5.09072e-22	1.14951e-20
LSTA.29241	55.7624	4.79486	0.497258	9.64259	5.28356e-22	1.19242e-20
LSTA.8965	240.465	3.14691	0.326367	9.64224	5.30169e-22	1.19588e-20
LSTA.12785	1978.51	1.5483	0.160582	9.64182	5.32377e-22	1.20022e-20
LSTA.19396	673.802	2.14688	0.222675	9.64131	5.35004e-22	1.2055e-20
LSTA.17225	324.571	2.66602	0.276538	9.6407	5.38184e-22	1.21202e-20
LSTA.39886	768.585	-1.59681	0.165685	-9.63764	5.54454e-22	1.24799e-20
LSTA.32216	475.437	2.24211	0.232701	9.63515	5.68067e-22	1.27795e-20
LSTA.27980	1820.27	-1.14686	0.119044	-9.63388	5.75158e-22	1.29322e-20
LSTA.31107	661.186	2.09295	0.217294	9.63192	5.86236e-22	1.31743e-20
LSTA.1912	186.765	2.34171	0.243127	9.63164	5.87847e-22	1.32035e-20
LSTA.33594	207.199	-1.87195	0.194366	-9.63106	5.91183e-22	1.32713e-20
LSTA.13081	2582.73	-1.51235	0.157035	-9.63067	5.93423e-22	1.33146e-20
LSTA.14305	262.596	2.09056	0.217118	9.62869	6.04945e-22	1.35659e-20
LSTA.9957	103.948	3.38421	0.351582	9.62564	6.2318e-22	1.39674e-20
LSTA.41777	234.124	3.09543	0.321792	9.61935	6.62456e-22	1.48398e-20
LSTA.7712	76.392	3.82933	0.398095	9.61915	6.63785e-22	1.48618e-20
LSTA.20732	113.896	5.87922	0.611312	9.61738	6.75274e-22	1.51104e-20
LSTA.25162	1098.18	-1.3975	0.14531	-9.61733	6.75604e-22	1.51104e-20
LSTA.34769	3530.29	1.31459	0.136703	9.61635	6.82086e-22	1.52473e-20
LSTA.5712	147.135	2.28192	0.237301	9.61614	6.83471e-22	1.52702e-20
LSTA.22372	228.615	1.84519	0.191932	9.61376	6.99448e-22	1.56189e-20
LSTA.2546	1092.67	1.29645	0.134878	9.61207	7.11083e-22	1.58704e-20
LSTA.18477	879.6	2.05076	0.213358	9.61184	7.12607e-22	1.5896e-20
LSTA.22609	174.619	2.31382	0.240762	9.61042	7.22542e-22	1.61091e-20
LSTA.26572	265.06	-1.81071	0.188416	-9.61019	7.24162e-22	1.61367e-20
LSTA.31740	447.717	-1.98725	0.20681	-9.60905	7.32208e-22	1.63074e-20
LSTA.41617	48972.7	1.96778	0.204793	9.60866	7.35006e-22	1.63611e-20
LSTA.8065	132.068	3.38037	0.351815	9.60837	7.3708e-22	1.63987e-20
LSTA.40865	68476.5	-1.99701	0.207868	-9.6071	7.462e-22	1.65929e-20
LSTA.8496	340.451	-1.4192	0.147734	-9.60648	7.50705e-22	1.66843e-20
LSTA.7360	283.399	2.61158	0.271861	9.60631	7.51947e-22	1.67031e-20
LSTA.16386	3037.91	-1.828	0.190299	-9.60597	7.5442e-22	1.67492e-20
LSTA.31181	234.909	-1.95842	0.20389	-9.6053	7.59366e-22	1.68502e-20
LSTA.18749	1282.12	-2.19414	0.228435	-9.60509	7.60889e-22	1.68751e-20
LSTA.5087	154.61	-2.21239	0.230356	-9.60424	7.67253e-22	1.70074e-20
LSTA.6586	2748.98	1.64394	0.17117	9.60411	7.682e-22	1.70159e-20
LSTA.14327	3530.18	2.35349	0.245051	9.60408	7.68444e-22	1.70159e-20
LSTA.21897	429.068	-2.25125	0.234411	-9.60387	7.69963e-22	1.70407e-20
LSTA.38587	115.437	3.07454	0.320143	9.60363	7.71786e-22	1.70721e-20
LSTA.11103	428.386	-1.31361	0.136789	-9.60316	7.75324e-22	1.71414e-20
LSTA.26526	64.0883	4.02161	0.41888	9.60085	7.92895e-22	1.75207e-20
LSTA.24476	7933.74	1.71213	0.178368	9.59886	8.08337e-22	1.78526e-20
LSTA.11143	128.913	4.10909	0.428101	9.59841	8.11884e-22	1.79216e-20
LSTA.30674	2627.46	1.03188	0.107515	9.59762	8.18156e-22	1.80506e-20
LSTA.36725	85.8863	3.24171	0.337783	9.59702	8.22918e-22	1.81462e-20
LSTA.23005	609.999	-1.78367	0.185862	-9.59675	8.25085e-22	1.81845e-20
LSTA.19301	1019.66	-1.76867	0.184304	-9.59651	8.26973e-22	1.82166e-20
LSTA.29087	74.9015	-2.37198	0.247178	-9.59625	8.29053e-22	1.8253e-20
LSTA.9923	108.729	3.29879	0.343802	9.59504	8.38865e-22	1.84498e-20
LSTA.9924	108.729	3.29879	0.343802	9.59504	8.38865e-22	1.84498e-20
LSTA.21202	278.072	2.43144	0.253448	9.59342	8.52106e-22	1.87313e-20
LSTA.32477	419.863	-2.53887	0.264674	-9.59242	8.60389e-22	1.89035e-20
LSTA.29093	339.537	3.22975	0.336715	9.59195	8.64362e-22	1.8981e-20
LSTA.41071	49.3661	-5.98449	0.623983	-9.59079	8.74166e-22	1.91863e-20
LSTA.27824	1213.47	-1.27192	0.132658	-9.58798	8.98232e-22	1.97043e-20
LSTA.20039	553.376	-2.73477	0.285241	-9.58757	9.01797e-22	1.97723e-20
LSTA.3184	111.089	3.50264	0.365349	9.5871	9.05914e-22	1.98522e-20
LSTA.966	7045.03	-1.31921	0.137625	-9.58559	9.19265e-22	2.01344e-20
LSTA.22578	183.179	3.40095	0.354836	9.58455	9.28657e-22	2.03296e-20
LSTA.30973	186.828	-1.5801	0.164861	-9.58448	9.29288e-22	2.03329e-20
LSTA.710	4338	1.04035	0.108552	9.58392	9.34297e-22	2.04319e-20
LSTA.17981	1798.18	-1.79248	0.187068	-9.58193	9.52487e-22	2.08189e-20
LSTA.14515	204.65	3.2378	0.337915	9.5817	9.54623e-22	2.08548e-20
LSTA.4426	32041.5	-2.24025	0.23384	-9.58026	9.67987e-22	2.11359e-20
LSTA.7660	118.241	2.13972	0.223458	9.57548	1.01387e-21	2.21262e-20
LSTA.35230	333.82	-2.52107	0.263303	-9.57478	1.02079e-21	2.22658e-20
LSTA.15986	434.482	2.24359	0.234335	9.57429	1.02559e-21	2.23589e-20
LSTA.39812	461.939	-1.29541	0.135341	-9.57148	1.05381e-21	2.29624e-20
LSTA.31847	295.519	2.87949	0.300887	9.57	1.06909e-21	2.32834e-20
LSTA.10467	48726.5	-1.3868	0.144956	-9.56701	1.10044e-21	2.39539e-20
LSTA.14852	906.891	-1.64975	0.172467	-9.56561	1.11542e-21	2.42674e-20
LSTA.7125	685.423	-1.41391	0.147829	-9.56444	1.12807e-21	2.453e-20
LSTA.4925	1997.82	-0.994215	0.103964	-9.56309	1.14288e-21	2.48392e-20
LSTA.12477	450.225	-1.3087	0.136866	-9.56191	1.15603e-21	2.50994e-20
LSTA.13486	75.8474	3.10086	0.324291	9.56196	1.15546e-21	2.50994e-20
LSTA.42282	210.827	-1.75092	0.183127	-9.56125	1.1634e-21	2.52463e-20
LSTA.34471	97.7493	2.49528	0.26099	9.56083	1.16811e-21	2.53356e-20
LSTA.27856	211.314	-2.07025	0.216537	-9.5607	1.16968e-21	2.53567e-20
LSTA.30293	69.6885	4.27701	0.447368	9.56038	1.1732e-21	2.54199e-20
LSTA.26380	245.158	3.09222	0.323485	9.55909	1.188e-21	2.57275e-20
LSTA.40554	410.023	-3.15939	0.33052	-9.55887	1.19048e-21	2.57679e-20
LSTA.7696	91.9897	3.17255	0.331918	9.55826	1.19752e-21	2.59072e-20
LSTA.7452	121.181	-3.37471	0.353095	-9.55749	1.20649e-21	2.60878e-20
LSTA.27883	220.086	2.49379	0.260966	9.55597	1.22428e-21	2.64588e-20
LSTA.12089	525.465	-1.90495	0.199374	-9.55463	1.24028e-21	2.6791e-20
LSTA.20354	194.404	3.17053	0.3319	9.55266	1.26402e-21	2.729e-20
LSTA.35738	327.956	-1.33437	0.139706	-9.55125	1.28145e-21	2.76521e-20
LSTA.18301	103.98	3.84826	0.402965	9.54986	1.2987e-21	2.80102e-20
LSTA.8949	296.504	-1.37392	0.143882	-9.54899	1.30973e-21	2.82335e-20
LSTA.18184	694.85	-2.13776	0.223909	-9.54745	1.32927e-21	2.86402e-20
LSTA.7520	90.8285	3.77658	0.395605	9.54632	1.34385e-21	2.89397e-20
LSTA.9573	2382.8	-0.733569	0.0768644	-9.54368	1.37852e-21	2.9671e-20
LSTA.9977	427.599	3.73475	0.391337	9.54356	1.38008e-21	2.96896e-20
LSTA.36830	350.045	1.36795	0.143344	9.54316	1.38543e-21	2.97896e-20
LSTA.18579	993.846	5.54367	0.581032	9.54107	1.41373e-21	3.03826e-20
LSTA.22687	6235.42	1.63757	0.17164	9.5407	1.41874e-21	3.04747e-20
LSTA.26918	602.132	-1.90387	0.199603	-9.53828	1.45224e-21	3.11786e-20
LSTA.14468	503.266	1.92174	0.201502	9.53709	1.46896e-21	3.15056e-20
LSTA.31965	82.9667	5.51446	0.578211	9.5371	1.46882e-21	3.15056e-20
LSTA.34993	120.862	3.32493	0.348663	9.53622	1.48128e-21	3.17536e-20
LSTA.5810	26810	-1.75541	0.18408	-9.5361	1.483e-21	3.17744e-20
LSTA.18842	156.406	2.88377	0.30251	9.53281	1.53083e-21	3.27827e-20
LSTA.310	113.877	4.54653	0.477027	9.53099	1.55796e-21	3.33468e-20
LSTA.9296	70.2406	-2.69416	0.282714	-9.52962	1.57866e-21	3.37728e-20
LSTA.20152	316.411	3.12312	0.327792	9.52777	1.60701e-21	3.4362e-20
LSTA.25903	96.619	-1.90876	0.200347	-9.52727	1.61472e-21	3.45094e-20
LSTA.28772	253.154	2.17939	0.228769	9.52658	1.62552e-21	3.47226e-20
LSTA.27403	467.142	-1.90957	0.200502	-9.52395	1.6672e-21	3.55949e-20
LSTA.8253	191.697	2.7956	0.293604	9.52168	1.70406e-21	3.63636e-20
LSTA.17855	164.005	6.99253	0.734537	9.51965	1.73768e-21	3.70623e-20
LSTA.35827	81.9119	4.05004	0.425484	9.51868	1.75393e-21	3.73901e-20
LSTA.40224	59.3584	-2.80945	0.295177	-9.51786	1.7678e-21	3.76668e-20
LSTA.40883	622.668	-1.46882	0.154327	-9.51762	1.77185e-21	3.77341e-20
LSTA.26594	742.269	-1.14324	0.120134	-9.5164	1.79275e-21	3.816e-20
LSTA.5743	93.8386	3.12139	0.32801	9.51613	1.79746e-21	3.82411e-20
LSTA.11004	1021.44	-2.42547	0.254884	-9.51596	1.80037e-21	3.82836e-20
LSTA.30340	26719.2	-1.4577	0.153202	-9.51493	1.81832e-21	3.8646e-20
LSTA.22998	267.808	-2.3946	0.251677	-9.51458	1.82456e-21	3.87591e-20
LSTA.17593	173.679	3.58868	0.377186	9.51434	1.8287e-21	3.88276e-20
LSTA.31430	18164.9	-2.06216	0.216779	-9.51271	1.85762e-21	3.94218e-20
LSTA.4036	267.639	5.77341	0.60707	9.51028	1.90158e-21	4.03344e-20
LSTA.36077	334.757	1.88422	0.198155	9.50882	1.9284e-21	4.08828e-20
LSTA.38652	118.058	3.61425	0.380102	9.50862	1.93206e-21	4.09399e-20
LSTA.4054	304.367	-1.67497	0.176172	-9.50757	1.95173e-21	4.13361e-20
LSTA.13714	387.594	2.95717	0.31104	9.50737	1.95545e-21	4.1394e-20
[truncated: 40,473 more rows]

## Sheet: DESeq2_results_YvsO
	baseMean	log2FoldChange	lfcSE	stat	pvalue	padj
LSTA.13764	129811	-5.00589	0.177942	-28.1322	3.95434e-174	1.67332e-169
LSTA.314	46451.9	-3.58756	0.133844	-26.8041	2.89421e-158	6.12356e-154
LSTA.14612	5878.19	5.38374	0.20983	25.6576	3.4765e-145	4.90371e-141
LSTA.13763	94803.8	-5.51792	0.215455	-25.6106	1.16285e-144	1.23018e-140
LSTA.13762	69557.1	-4.37659	0.171465	-25.5247	1.04819e-143	8.87102e-140
LSTA.13986	8441.86	-2.51754	0.100195	-25.1265	2.55554e-139	1.80234e-135
LSTA.32743	9314.78	-3.70454	0.148615	-24.927	3.78969e-137	2.29092e-133
LSTA.9179	2326.07	5.55398	0.22835	24.3222	1.1416e-130	6.03851e-127
LSTA.7539	21709	-4.50202	0.188326	-23.9055	2.68522e-126	1.26253e-122
LSTA.7540	8708.84	-4.42531	0.185985	-23.7939	3.86485e-125	1.63545e-121
LSTA.18890	1155.76	6.25102	0.262966	23.7712	6.63352e-125	2.55185e-121
LSTA.21646	150262	2.76948	0.117657	23.5386	1.64096e-122	5.78658e-119
LSTA.7718	8483.28	1.87855	0.0801103	23.4495	1.33704e-121	4.35217e-118
LSTA.4832	24514.2	-2.09845	0.0898745	-23.3487	1.42002e-120	4.2921e-117
LSTA.10210	687.909	-3.71462	0.161199	-23.0437	1.70054e-117	4.79734e-114
LSTA.26295	13556.3	-2.42286	0.106634	-22.7212	2.76504e-114	7.31284e-111
LSTA.10209	716.248	-3.70636	0.166849	-22.2139	2.52112e-109	6.27552e-106
LSTA.28172	2788.41	-4.37375	0.198506	-22.0333	1.38168e-107	3.24818e-104
LSTA.41202	8874.91	-3.75613	0.173465	-21.6535	5.62971e-104	1.25383e-100
LSTA.20326	3472.59	-2.65595	0.124173	-21.3892	1.68586e-101	3.56694e-98
LSTA.14613	1896.15	4.67941	0.221616	21.115	5.79613e-99	1.16795e-95
LSTA.33156	4261.42	-2.48946	0.118738	-20.9659	1.34255e-97	2.58233e-94
LSTA.13186	2278.23	-3.10462	0.148315	-20.9327	2.69979e-97	4.96715e-94
LSTA.10738	4655.84	-3.20881	0.156725	-20.4741	3.66205e-93	6.32698e-90
LSTA.21156	1163.25	-4.31069	0.210554	-20.4731	3.73794e-93	6.32698e-90
LSTA.23660	3139.43	-1.86646	0.0913652	-20.4285	9.32567e-93	1.51779e-89
LSTA.34906	80306.9	3.52994	0.173816	20.3085	1.08136e-91	1.69477e-88
LSTA.3751	2196.19	5.05026	0.251066	20.1152	5.42846e-90	8.20395e-87
LSTA.11971	796.15	5.96992	0.298562	19.9956	6.0148e-89	8.77663e-86
LSTA.27831	1578.19	5.28538	0.26762	19.7496	8.08543e-87	1.14048e-83
LSTA.23812	7022.1	-2.02813	0.102958	-19.6986	2.21861e-86	3.02848e-83
LSTA.35816	684.958	-3.24116	0.16518	-19.622	1.00354e-85	1.32706e-82
LSTA.428	622.264	5.43963	0.277263	19.619	1.06352e-85	1.36376e-82
LSTA.41013	7329.89	4.7892	0.247032	19.387	9.94124e-84	1.23728e-80
LSTA.33350	122808	2.96792	0.15333	19.3565	1.79833e-83	2.17424e-80
LSTA.41328	2061.22	-3.20095	0.165476	-19.3439	2.29353e-83	2.69592e-80
LSTA.25810	1480.69	4.52764	0.23488	19.2764	8.47828e-83	9.6964e-80
LSTA.33505	11734.8	-2.90994	0.150999	-19.2713	9.36244e-83	1.04258e-79
LSTA.366	538.026	4.06212	0.212569	19.1097	2.09869e-81	2.27713e-78
LSTA.23962	526.609	-2.33812	0.123014	-19.0069	1.49582e-80	1.58243e-77
LSTA.21270	3361.03	4.29469	0.227309	18.8936	1.2877e-79	1.32904e-76
LSTA.40523	900.041	-3.76916	0.199541	-18.8891	1.40141e-79	1.41195e-76
LSTA.35842	2149.55	-2.48933	0.131958	-18.8645	2.2337e-79	2.19817e-76
LSTA.23184	54411.4	2.63092	0.139768	18.8234	4.85696e-79	4.67107e-76
LSTA.8497	6951.75	-2.64159	0.140917	-18.7458	2.09581e-78	1.94248e-75
LSTA.16003	221.703	-4.38933	0.234155	-18.7454	2.1116e-78	1.94248e-75
LSTA.35817	715.214	-3.25012	0.174353	-18.641	1.49298e-77	1.34419e-74
LSTA.5397	786227	2.84286	0.153559	18.5132	1.61702e-76	1.42554e-73
LSTA.39591	305.207	-6.03663	0.326163	-18.508	1.77848e-76	1.53588e-73
LSTA.16816	485.045	4.64744	0.251611	18.4708	3.55015e-76	3.00456e-73
LSTA.22688	1565.29	2.90382	0.157814	18.4002	1.3086e-75	1.08578e-72
LSTA.38050	4549.17	-3.14026	0.17089	-18.3759	2.04726e-75	1.66599e-72
LSTA.6082	3659.29	-1.52259	0.0833837	-18.2601	1.72046e-74	1.37364e-71
LSTA.15172	332.869	-3.21409	0.177652	-18.0921	3.68012e-73	2.88385e-70
LSTA.7541	1451.73	-5.5256	0.307787	-17.9527	4.57237e-72	3.5179e-69
LSTA.27497	10829.6	-1.79922	0.10036	-17.9277	7.17157e-72	5.41915e-69
LSTA.40772	847.334	5.37031	0.300505	17.8709	1.98613e-71	1.47447e-68
LSTA.23216	6281.5	-2.41067	0.135205	-17.8298	4.15053e-71	3.02817e-68
LSTA.35025	1148.76	-3.47498	0.19537	-17.7867	8.96693e-71	6.43126e-68
LSTA.34291	315.929	-2.53199	0.142811	-17.7297	2.47511e-70	1.74561e-67
LSTA.794	221.753	-3.75386	0.211956	-17.7106	3.47371e-70	2.40973e-67
LSTA.6324	630.895	3.36846	0.190438	17.688	5.18655e-70	3.53991e-67
LSTA.23661	3621.73	-1.78485	0.101343	-17.6118	1.99845e-69	1.32135e-66
LSTA.24389	481.698	4.3715	0.24821	17.6121	1.98882e-69	1.32135e-66
LSTA.21263	532.77	4.36864	0.248092	17.609	2.10234e-69	1.36866e-66
LSTA.9180	824.503	5.27669	0.30071	17.5474	6.22515e-69	3.99126e-66
LSTA.2125	27531	-2.95154	0.168287	-17.5387	7.25321e-69	4.581e-66
LSTA.24871	341.201	-2.70613	0.154436	-17.5226	9.62937e-69	5.9923e-66
LSTA.36714	459.489	-3.67911	0.211926	-17.3603	1.64719e-67	9.95748e-65
LSTA.39337	487.731	-2.25787	0.130055	-17.3609	1.63265e-67	9.95748e-65
LSTA.11290	1553.87	4.20527	0.243462	17.2728	7.53723e-67	4.4298e-64
LSTA.16242	4803.49	-3.25597	0.1885	-17.2731	7.50127e-67	4.4298e-64
LSTA.11393	1447.44	5.67135	0.328652	17.2564	1.00138e-66	5.8047e-64
LSTA.3506	244.245	-3.13238	0.181801	-17.2297	1.58901e-66	9.08654e-64
LSTA.37986	2179.9	2.07932	0.120862	17.2041	2.47267e-66	1.39511e-63
LSTA.30930	3024.92	4.54236	0.264546	17.1704	4.42171e-66	2.46196e-63
LSTA.38493	6033.69	3.63841	0.211976	17.1643	4.9166e-66	2.70196e-63
LSTA.19880	1767.08	-1.89436	0.11038	-17.1621	5.10036e-66	2.76701e-63
LSTA.345	916.527	-2.10398	0.124162	-16.9455	2.07846e-64	1.11332e-61
LSTA.32136	1270.27	5.05715	0.298825	16.9235	3.02198e-64	1.59848e-61
LSTA.36570	924.943	4.3953	0.259935	16.9092	3.84869e-64	2.01063e-61
LSTA.4779	4409.28	4.27847	0.2532	16.8976	4.68768e-64	2.41907e-61
LSTA.38571	2701.49	5.04686	0.299233	16.866	8.00487e-64	4.08113e-61
LSTA.21945	756.679	2.61298	0.155146	16.8421	1.19865e-63	6.03832e-61
LSTA.26399	2622.11	-1.44132	0.0856758	-16.823	1.65572e-63	8.24278e-61
LSTA.3435	6470.8	-1.86535	0.111878	-16.6731	2.05723e-62	1.01225e-59
LSTA.5433	1929.14	3.08666	0.185867	16.6069	6.21616e-62	3.02348e-59
LSTA.4916	3314.62	-2.5053	0.151084	-16.5821	9.38386e-62	4.51236e-59
LSTA.19879	1915.56	-1.81569	0.109598	-16.5667	1.21242e-61	5.74438e-59
LSTA.28868	2567.03	3.91722	0.236457	16.5663	1.22175e-61	5.74438e-59
LSTA.25222	32183.6	-2.53481	0.153391	-16.5251	2.41873e-61	1.12474e-58
LSTA.6359	910.566	-2.52021	0.153321	-16.4375	1.03044e-60	4.73958e-58
LSTA.27458	170.599	-3.4863	0.212228	-16.4271	1.22277e-60	5.56374e-58
LSTA.19521	319.629	-3.37352	0.205857	-16.3877	2.34142e-60	1.05404e-57
LSTA.6376	148.112	-3.62738	0.223116	-16.2578	1.96583e-59	8.75645e-57
LSTA.8462	374.831	4.28734	0.263786	16.2531	2.12285e-59	9.35734e-57
LSTA.41001	1368.08	2.74407	0.169296	16.2087	4.37766e-59	1.90974e-56
LSTA.136	1348.41	4.45477	0.27497	16.201	4.96349e-59	2.14322e-56
LSTA.17707	742.189	-2.67449	0.165145	-16.1947	5.49221e-59	2.34756e-56
LSTA.6452	471.304	2.58166	0.159488	16.1872	6.21164e-59	2.62852e-56
LSTA.7852	1941.84	3.53356	0.218421	16.1778	7.23667e-59	3.03195e-56
LSTA.32677	540.556	-3.12563	0.193411	-16.1605	9.57089e-59	3.97061e-56
LSTA.475	5959.12	3.15102	0.194999	16.1591	9.79107e-59	4.02251e-56
LSTA.7171	14419.6	3.53814	0.219106	16.1481	1.1716e-58	4.76707e-56
LSTA.51	26557.3	3.31027	0.205096	16.1401	1.33295e-58	5.37191e-56
LSTA.7481	2964.93	-1.58413	0.0982273	-16.1272	1.64299e-58	6.55893e-56
LSTA.7716	1651.54	5.19106	0.322241	16.1092	2.19782e-58	8.69185e-56
LSTA.19360	3399.56	-1.71688	0.106905	-16.0598	4.87785e-58	1.91121e-55
LSTA.14635	1068.88	-1.71862	0.107461	-15.993	1.42998e-57	5.55147e-55
LSTA.22778	1194.8	4.80607	0.300743	15.9807	1.74307e-57	6.70543e-55
LSTA.6625	1655.68	-1.80422	0.112919	-15.978	1.8188e-57	6.93374e-55
LSTA.1474	789.585	-3.14303	0.196728	-15.9765	1.86292e-57	7.03852e-55
LSTA.22190	3883.46	4.20903	0.263663	15.9637	2.28838e-57	8.56948e-55
LSTA.40393	2654.32	4.41047	0.276938	15.9258	4.19639e-57	1.55767e-54
LSTA.4774	330.348	4.82983	0.30348	15.9148	4.99989e-57	1.83979e-54
LSTA.8461	652.871	3.46292	0.217857	15.8953	6.82471e-57	2.48961e-54
LSTA.32103	2279.75	-2.34311	0.147446	-15.8912	7.28811e-57	2.63593e-54
LSTA.36394	227.774	-3.33276	0.210106	-15.8623	1.15655e-56	4.1475e-54
LSTA.6624	1765.13	-1.75037	0.11046	-15.8461	1.49499e-56	5.31614e-54
LSTA.30934	1912.15	4.45307	0.281099	15.8416	1.60576e-56	5.66245e-54
LSTA.26400	2251.57	3.50076	0.221285	15.8201	2.26034e-56	7.90483e-54
LSTA.3581	507.228	-2.80788	0.178162	-15.7603	5.83881e-56	2.02521e-53
LSTA.36275	892.816	-3.08511	0.195927	-15.7462	7.2924e-56	2.50882e-53
LSTA.14900	920.21	3.82365	0.242908	15.7412	7.89903e-56	2.69561e-53
LSTA.2220	1143.56	-2.58991	0.164694	-15.7256	1.0105e-55	3.42084e-53
LSTA.40666	2578.91	4.23825	0.269596	15.7207	1.09064e-55	3.66283e-53
LSTA.17044	3348.9	2.25687	0.143596	15.7169	1.1593e-55	3.86276e-53
LSTA.3272	587.614	2.4369	0.155207	15.701	1.48935e-55	4.92369e-53
LSTA.15922	288.632	3.35204	0.213573	15.6951	1.63465e-55	5.36215e-53
LSTA.35095	654.479	-2.99523	0.190866	-15.6928	1.69409e-55	5.51438e-53
LSTA.20292	207.243	-5.34166	0.340722	-15.6775	2.15636e-55	6.96552e-53
LSTA.34888	3946.85	-1.60429	0.102513	-15.6497	3.33681e-55	1.0697e-52
LSTA.23698	1733.53	4.43385	0.283387	15.6459	3.54092e-55	1.1266e-52
LSTA.8567	597.57	3.04387	0.194586	15.6428	3.71802e-55	1.17412e-52
LSTA.30936	3234.49	4.47327	0.287778	15.5442	1.74248e-54	5.46183e-52
LSTA.20317	875.982	3.95209	0.254274	15.5426	1.78516e-54	5.55446e-52
LSTA.427	267.803	6.06493	0.391951	15.4737	5.2221e-54	1.61298e-51
LSTA.16723	1005.68	3.12494	0.202195	15.4551	6.9682e-54	2.13671e-51
LSTA.4761	1752.18	-1.76974	0.114873	-15.4061	1.48849e-53	4.53143e-51
LSTA.17205	453.251	3.29491	0.213883	15.4052	1.50958e-53	4.56281e-51
LSTA.6584	958.715	4.58032	0.297736	15.3838	2.10203e-53	6.30846e-51
LSTA.17513	10431.5	-1.4171	0.0921854	-15.3723	2.51263e-53	7.48763e-51
LSTA.3614	6244.36	-2.8482	0.185532	-15.3515	3.45901e-53	1.02358e-50
LSTA.17100	684.979	-2.79117	0.182012	-15.3351	4.45752e-53	1.30989e-50
LSTA.41834	638.801	4.06908	0.265838	15.3066	6.90951e-53	2.01643e-50
LSTA.31534	23868.9	3.42032	0.223801	15.2829	9.9478e-53	2.88323e-50
LSTA.27627	1463.1	1.97223	0.129562	15.2223	2.51434e-52	7.23786e-50
LSTA.2111	1121.2	4.73843	0.311513	15.211	2.98919e-52	8.54666e-50
LSTA.14148	371.878	-2.65811	0.174807	-15.2059	3.23025e-52	9.17392e-50
LSTA.23593	1352.67	1.67948	0.111298	15.0899	1.88679e-51	5.32276e-49
LSTA.12053	801.474	-1.80425	0.119579	-15.0883	1.93371e-51	5.419e-49
LSTA.11019	2571.36	3.56866	0.23671	15.0761	2.32616e-51	6.47591e-49
LSTA.18632	247.481	-3.33638	0.221383	-15.0706	2.52879e-51	6.99399e-49
LSTA.23186	5959.96	2.31695	0.153959	15.0492	3.49677e-51	9.6084e-49
LSTA.7332	648.232	-3.85481	0.256327	-15.0387	4.09775e-51	1.11871e-48
LSTA.33228	369.218	3.19829	0.212693	15.0371	4.19223e-51	1.12993e-48
LSTA.35316	216.716	4.34332	0.288834	15.0374	4.17576e-51	1.12993e-48
LSTA.33604	312.435	2.91267	0.193841	15.0261	4.95155e-51	1.32614e-48
LSTA.5315	1475.38	2.55094	0.16983	15.0206	5.38395e-51	1.43287e-48
LSTA.27132	720.785	3.78482	0.25204	15.0168	5.70229e-51	1.50484e-48
LSTA.36028	5841.87	2.10046	0.139877	15.0165	5.72548e-51	1.50484e-48
LSTA.12950	666.039	-2.16615	0.144302	-15.0112	6.20244e-51	1.62014e-48
LSTA.38838	1982.81	3.75495	0.250557	14.9864	9.01027e-51	2.33913e-48
LSTA.39350	2350.29	2.91996	0.194965	14.9769	1.04032e-50	2.68427e-48
LSTA.14638	159.775	-2.95006	0.197071	-14.9696	1.16089e-50	2.97723e-48
LSTA.3446	1083.13	-1.86992	0.124951	-14.9653	1.23824e-50	3.15647e-48
LSTA.29658	347.065	4.90328	0.327972	14.9503	1.55062e-50	3.92911e-48
LSTA.40532	1177.56	3.90255	0.261159	14.9432	1.72498e-50	4.34489e-48
LSTA.20268	287.529	3.40598	0.228017	14.9374	1.88232e-50	4.71315e-48
LSTA.12619	375.438	4.0797	0.273413	14.9214	2.39303e-50	5.95667e-48
LSTA.16600	438.837	2.54469	0.170553	14.9203	2.43295e-50	6.02063e-48
LSTA.3970	682.99	-2.11103	0.141616	-14.9067	2.98111e-50	7.33423e-48
LSTA.16656	498.213	-3.7372	0.250853	-14.898	3.39632e-50	8.30744e-48
LSTA.24685	3406.39	-1.42235	0.0955276	-14.8894	3.85998e-50	9.38729e-48
LSTA.10014	1085.09	3.64934	0.245174	14.8847	4.14167e-50	1.00148e-47
LSTA.14731	1743.73	-2.15223	0.144692	-14.8745	4.82502e-50	1.16009e-47
LSTA.3022	284.229	-3.27777	0.220488	-14.866	5.47787e-50	1.30961e-47
LSTA.630	327.64	2.81621	0.189576	14.8554	6.42315e-50	1.52698e-47
LSTA.18624	502.684	3.21088	0.216195	14.8518	6.77352e-50	1.60128e-47
LSTA.2327	1469.96	1.90875	0.128585	14.8443	7.57266e-50	1.78025e-47
LSTA.34201	9893.61	-1.72103	0.116101	-14.8236	1.03056e-49	2.40934e-47
LSTA.2363	1885.86	1.91067	0.128947	14.8175	1.12903e-49	2.62404e-47
LSTA.15318	11756.3	3.1982	0.215845	14.8172	1.13479e-49	2.62404e-47
LSTA.30988	237.704	4.43529	0.29941	14.8134	1.1993e-49	2.75812e-47
LSTA.30674	2627.46	1.59013	0.107361	14.811	1.24315e-49	2.84352e-47
LSTA.7056	214.399	2.61123	0.176437	14.7998	1.46874e-49	3.34147e-47
LSTA.16126	1412.46	4.41899	0.298628	14.7976	1.51768e-49	3.43434e-47
LSTA.20462	1801.14	-2.5961	0.175627	-14.7819	1.91717e-49	4.31526e-47
LSTA.24686	3401.15	-1.42556	0.0964566	-14.7793	1.99322e-49	4.4627e-47
LSTA.32818	436.485	-1.91566	0.129845	-14.7534	2.92736e-49	6.51969e-47
LSTA.1319	659.074	2.07454	0.14062	14.7528	2.95188e-49	6.53989e-47
LSTA.41711	1251.19	3.21902	0.218342	14.743	3.41133e-49	7.51843e-47
LSTA.8908	1400.26	3.06087	0.207685	14.738	3.67285e-49	8.05287e-47
LSTA.7402	261.103	3.37921	0.22941	14.73	4.13824e-49	9.02648e-47
LSTA.10859	1734.07	-1.75109	0.118903	-14.7271	4.32097e-49	9.37673e-47
LSTA.6878	1588.47	3.56942	0.242705	14.7068	5.82843e-49	1.25835e-46
LSTA.7107	1330.45	2.57136	0.174864	14.7049	5.99315e-49	1.28734e-46
LSTA.27282	232.995	2.88043	0.195903	14.7033	6.13504e-49	1.31116e-46
LSTA.10885	474.349	3.05919	0.208124	14.6989	6.55469e-49	1.39381e-46
LSTA.23208	1693.62	-1.32991	0.090481	-14.6982	6.61921e-49	1.40049e-46
LSTA.27545	463.933	4.48971	0.30598	14.6732	9.57539e-49	2.01588e-46
LSTA.13451	651.817	2.65027	0.180697	14.6669	1.04976e-48	2.19909e-46
LSTA.27638	328.039	4.47237	0.305055	14.6608	1.1483e-48	2.39366e-46
LSTA.24827	837.119	-1.60585	0.10958	-14.6546	1.25881e-48	2.61116e-46
LSTA.6142	413.274	2.65424	0.181198	14.6483	1.38196e-48	2.84818e-46
LSTA.15249	432.102	-2.27353	0.15521	-14.648	1.38653e-48	2.84818e-46
LSTA.2849	991.592	3.54032	0.242042	14.6269	1.89343e-48	3.87064e-46
LSTA.23682	658.585	4.87254	0.333736	14.6	2.80969e-48	5.71611e-46
LSTA.27778	19117.4	-1.64971	0.113166	-14.5778	3.88837e-48	7.87274e-46
LSTA.39794	1107.92	-2.33669	0.160401	-14.5678	4.50106e-48	9.06985e-46
LSTA.25065	12908	-1.35132	0.0927725	-14.5659	4.62668e-48	9.27879e-46
LSTA.9817	14949.8	-2.49875	0.171808	-14.5439	6.38719e-48	1.26951e-45
LSTA.11863	871.058	3.27857	0.225427	14.5438	6.39017e-48	1.26951e-45
LSTA.38369	13752.9	-1.64745	0.113392	-14.5289	7.94941e-48	1.5719e-45
LSTA.22675	597.707	3.15407	0.217415	14.5071	1.09209e-47	2.13948e-45
LSTA.22676	597.707	3.15407	0.217415	14.5071	1.09209e-47	2.13948e-45
LSTA.11009	99466.9	-2.555	0.176261	-14.4956	1.29189e-47	2.51925e-45
LSTA.22937	411.615	2.93319	0.20241	14.4914	1.37396e-47	2.66699e-45
LSTA.37551	315.068	3.12529	0.215679	14.4905	1.39225e-47	2.69016e-45
LSTA.27496	297.509	-2.41598	0.166752	-14.4885	1.43269e-47	2.75572e-45
LSTA.5411	992.587	3.0441	0.210429	14.4661	1.98296e-47	3.79688e-45
LSTA.23154	542.696	3.28319	0.227307	14.4438	2.74097e-47	5.22464e-45
LSTA.5284	1369.31	-2.17779	0.150939	-14.4283	3.43291e-47	6.51421e-45
LSTA.3860	1512.48	3.87986	0.269004	14.4231	3.70519e-47	6.9995e-45
LSTA.39557	276.385	-3.22109	0.223767	-14.3949	5.574e-47	1.04831e-44
LSTA.13490	641.749	4.63317	0.322058	14.3861	6.32501e-47	1.18429e-44
LSTA.7456	183.183	-3.12292	0.217399	-14.3649	8.59359e-47	1.6003e-44
LSTA.23432	2142.88	-1.75405	0.122108	-14.3647	8.62244e-47	1.6003e-44
LSTA.48	53903.2	2.25747	0.157725	14.3127	1.82282e-46	3.36356e-44
LSTA.10179	317.318	4.17421	0.291648	14.3125	1.8282e-46	3.36356e-44
LSTA.17430	1145.47	3.03035	0.212073	14.2892	2.55497e-46	4.68034e-44
LSTA.3750	4741.6	3.66033	0.256258	14.2838	2.76219e-46	5.01651e-44
LSTA.20134	304.961	-3.19768	0.223867	-14.2839	2.75915e-46	5.01651e-44
LSTA.20290	208.001	-3.16116	0.221398	-14.2782	2.99327e-46	5.41297e-44
LSTA.7172	4112.48	5.96636	0.418531	14.2555	4.14429e-46	7.46255e-44
LSTA.39831	813.046	-3.55211	0.249227	-14.2525	4.32224e-46	7.75e-44
LSTA.32043	14307.7	4.0192	0.282618	14.2213	6.75903e-46	1.20681e-43
LSTA.106	897.434	4.75889	0.334929	14.2087	8.0952e-46	1.43931e-43
LSTA.11258	1084.49	4.23913	0.298405	14.206	8.414e-46	1.48974e-43
LSTA.2677	342.035	-2.37579	0.167259	-14.2042	8.62279e-46	1.52034e-43
LSTA.4152	624.091	-2.07614	0.146195	-14.2012	9.00474e-46	1.5811e-43
LSTA.50	2584.07	2.43984	0.171857	14.1969	9.57397e-46	1.6741e-43
LSTA.5434	1710.33	3.48216	0.245344	14.193	1.01289e-45	1.76384e-43
LSTA.22765	1271.11	1.78402	0.125747	14.1874	1.09718e-45	1.9028e-43
LSTA.41614	34911	3.36667	0.237531	14.1736	1.33476e-45	2.30538e-43
LSTA.1217	521.884	3.58122	0.252703	14.1717	1.37187e-45	2.35984e-43
LSTA.16750	339.558	-1.84951	0.13076	-14.1444	2.02332e-45	3.46634e-43
LSTA.8386	847.216	2.99137	0.211709	14.1296	2.4943e-45	4.256e-43
LSTA.2230	503.46	1.53006	0.108322	14.1251	2.65972e-45	4.52003e-43
LSTA.4427	662.692	-2.21405	0.156965	-14.1053	3.5222e-45	5.96182e-43
LSTA.7292	166.769	-3.27335	0.232725	-14.0653	6.20853e-45	1.04669e-42
LSTA.12146	542.213	-2.97484	0.211533	-14.0632	6.38848e-45	1.07276e-42
LSTA.5642	3666.69	2.62747	0.186887	14.0591	6.76973e-45	1.13228e-42
LSTA.1456	1657.55	3.34785	0.238169	14.0566	7.0161e-45	1.16887e-42
LSTA.3570	720.926	-1.65474	0.117811	-14.0457	8.18482e-45	1.35823e-42
LSTA.27305	5360	-1.57858	0.1124	-14.0443	8.35394e-45	1.38088e-42
LSTA.28731	815.23	4.74594	0.337967	14.0426	8.54954e-45	1.40771e-42
LSTA.22941	1144.21	-1.96762	0.140277	-14.0267	1.07069e-44	1.7561e-42
LSTA.34937	694.967	2.02486	0.144441	14.0187	1.19871e-44	1.95848e-42
LSTA.22597	271.332	-3.32565	0.237329	-14.0128	1.30113e-44	2.11763e-42
LSTA.9246	207.914	-3.10307	0.221584	-14.0041	1.47223e-44	2.38693e-42
LSTA.13081	2582.73	-2.20672	0.157741	-13.9895	1.8063e-44	2.91738e-42
LSTA.25097	1352.97	3.83778	0.274431	13.9845	1.93916e-44	3.12006e-42
LSTA.25456	295.055	4.75657	0.340338	13.976	2.18383e-44	3.50042e-42
LSTA.8949	296.504	-2.10063	0.150341	-13.9725	2.29502e-44	3.66475e-42
LSTA.42005	135.137	5.90404	0.422801	13.9641	2.58062e-44	4.10531e-42
LSTA.19759	437.62	2.56442	0.183779	13.9538	2.98115e-44	4.72474e-42
LSTA.12649	4920.05	1.80748	0.129545	13.9525	3.03588e-44	4.79352e-42
LSTA.3449	287.117	3.37114	0.242009	13.9298	4.17514e-44	6.56785e-42
LSTA.18981	346.861	5.31099	0.38211	13.8991	6.41432e-44	1.00529e-41
LSTA.2094	651.067	3.74142	0.269584	13.8785	8.55352e-44	1.33561e-41
LSTA.20657	916.889	2.18606	0.157712	13.8611	1.0899e-43	1.6956e-41
LSTA.36732	2469.27	-1.88928	0.136377	-13.8534	1.21332e-43	1.88069e-41
LSTA.36860	251.348	2.50555	0.180888	13.8514	1.24809e-43	1.92753e-41
LSTA.13588	415.191	3.63245	0.262464	13.8398	1.46554e-43	2.25512e-41
LSTA.26713	616.463	-2.18689	0.158308	-13.8141	2.096e-43	3.21356e-41
LSTA.14019	280.939	-3.36119	0.243363	-13.8114	2.17495e-43	3.32256e-41
LSTA.29558	4515.74	2.78805	0.201907	13.8086	2.26305e-43	3.44472e-41
LSTA.33747	129.955	-3.22614	0.233651	-13.8075	2.29601e-43	3.48236e-41
LSTA.25678	765.803	3.34065	0.242355	13.7841	3.17802e-43	4.8029e-41
LSTA.4730	1458.17	1.7284	0.125468	13.7756	3.57627e-43	5.38554e-41
LSTA.39230	676.606	2.07975	0.15103	13.7704	3.83847e-43	5.75988e-41
LSTA.16028	1193.42	3.3695	0.244864	13.7607	4.39148e-43	6.56642e-41
LSTA.16781	73855	1.24801	0.0907175	13.7571	4.61457e-43	6.8757e-41
LSTA.27370	291.282	3.26769	0.237604	13.7527	4.9095e-43	7.28949e-41
LSTA.29853	4501.28	2.7879	0.202729	13.7519	4.96401e-43	7.34465e-41
LSTA.39934	804.887	4.6208	0.336102	13.7482	5.22189e-43	7.69928e-41
LSTA.16841	474.475	1.98423	0.144487	13.733	6.44521e-43	9.46998e-41
LSTA.38102	557.557	2.34029	0.170512	13.7251	7.18237e-43	1.05166e-40
LSTA.39765	736.855	4.22209	0.30794	13.7107	8.75572e-43	1.27761e-40
LSTA.10316	391.605	-2.25135	0.164502	-13.6858	1.23442e-42	1.79504e-40
LSTA.4655	971.119	-2.85694	0.208931	-13.6741	1.45046e-42	2.10198e-40
LSTA.15317	28991.3	2.8316	0.20726	13.6621	1.71054e-42	2.47042e-40
LSTA.15440	327.712	3.01288	0.22066	13.654	1.91215e-42	2.7522e-40
LSTA.22054	63352.2	-1.50755	0.110465	-13.6473	2.09407e-42	3.00382e-40
LSTA.19925	1863.1	3.37174	0.247078	13.6465	2.11857e-42	3.02869e-40
LSTA.4853	897.384	3.51609	0.257721	13.643	2.2218e-42	3.16557e-40
LSTA.41155	871.802	-2.36629	0.173518	-13.6372	2.40727e-42	3.41832e-40
LSTA.8496	340.451	-2.08405	0.152893	-13.6307	2.62939e-42	3.72124e-40
LSTA.21897	429.068	-3.27696	0.240496	-13.6258	2.81312e-42	3.968e-40
LSTA.7634	159.66	5.05271	0.371115	13.6149	3.26407e-42	4.57359e-40
LSTA.13258	21139.5	1.0857	0.0797428	13.6151	3.25832e-42	4.57359e-40
LSTA.14898	543.324	3.6484	0.268021	13.6123	3.38213e-42	4.72338e-40
LSTA.20383	273.774	-2.22807	0.163872	-13.5964	4.20618e-42	5.85489e-40
LSTA.24164	323.701	2.33115	0.171465	13.5955	4.25635e-42	5.9053e-40
LSTA.11352	881.177	3.64212	0.267934	13.5933	4.38599e-42	6.06528e-40
LSTA.17215	535.981	3.1503	0.231761	13.5929	4.4118e-42	6.0811e-40
LSTA.3119	2032.46	5.85647	0.430958	13.5894	4.62846e-42	6.35903e-40
LSTA.7744	439.503	2.56321	0.188699	13.5836	5.01235e-42	6.86416e-40
LSTA.29946	271.333	4.1949	0.309748	13.543	8.72e-42	1.19031e-39
LSTA.9937	686.703	2.61831	0.193347	13.542	8.83349e-42	1.20192e-39
LSTA.14912	624.362	-3.51432	0.259579	-13.5385	9.26246e-42	1.25625e-39
LSTA.19827	335.373	-2.30048	0.169929	-13.5379	9.34652e-42	1.2636e-39
LSTA.30935	4299.26	3.09016	0.228346	13.5328	1.00094e-41	1.34891e-39
LSTA.19270	424.657	3.09118	0.228522	13.5269	1.08552e-41	1.45824e-39
LSTA.32433	279.956	-1.94044	0.143482	-13.5239	1.13054e-41	1.51392e-39
LSTA.1318	1168.16	-1.55297	0.114848	-13.522	1.16058e-41	1.54925e-39
LSTA.19231	3264.81	2.20087	0.162921	13.5089	1.38656e-41	1.84508e-39
LSTA.7850	1875.76	3.55691	0.263611	13.493	1.71932e-41	2.28071e-39
LSTA.6685	435.949	4.66208	0.346928	13.4382	3.61176e-41	4.7761e-39
LSTA.18991	334.428	-2.16154	0.160856	-13.4377	3.63395e-41	4.79047e-39
LSTA.4345	931.491	2.5051	0.186477	13.4338	3.83317e-41	5.0374e-39
LSTA.18155	1143.42	-3.60398	0.268343	-13.4305	4.00866e-41	5.25172e-39
LSTA.11755	1326.6	2.4995	0.186255	13.4198	4.63271e-41	6.05054e-39
LSTA.29435	890.873	-2.00302	0.149502	-13.3979	6.21671e-41	8.09434e-39
LSTA.7853	2616.6	3.10632	0.231864	13.3972	6.2789e-41	8.15025e-39
LSTA.2305	454.593	-1.89546	0.141555	-13.3903	6.89294e-41	8.91992e-39
LSTA.23248	225.257	3.78439	0.282796	13.3821	7.6991e-41	9.93277e-39
LSTA.31472	1258.35	2.234	0.166995	13.3776	8.16947e-41	1.05076e-38
LSTA.23187	13280.4	2.8083	0.210121	13.3651	9.66455e-41	1.23929e-38
LSTA.16102	1798.71	1.7528	0.131193	13.3604	1.02953e-40	1.31618e-38
LSTA.41098	184.242	3.06152	0.229282	13.3526	1.14371e-40	1.45774e-38
LSTA.22562	559.865	4.85298	0.36353	13.3496	1.19084e-40	1.51326e-38
LSTA.12427	1347.17	2.43834	0.182731	13.3439	1.28596e-40	1.62924e-38
LSTA.2774	255.781	-2.23702	0.167691	-13.3402	1.35178e-40	1.70752e-38
LSTA.35708	217.971	3.44089	0.258002	13.3367	1.41643e-40	1.78386e-38
LSTA.26899	154.493	4.11401	0.308525	13.3344	1.45954e-40	1.8327e-38
LSTA.26992	11413.7	3.98229	0.298701	13.332	1.50736e-40	1.88715e-38
LSTA.20337	165.582	3.96056	0.297167	13.3277	1.59679e-40	1.98914e-38
LSTA.26877	501.928	-1.79482	0.134671	-13.3274	1.60294e-40	1.98914e-38
LSTA.26878	502.128	-1.79578	0.134742	-13.3275	1.60155e-40	1.98914e-38
LSTA.22253	458.988	3.2477	0.243799	13.3212	1.74308e-40	2.15672e-38
LSTA.37602	2191.9	4.06599	0.305444	13.3117	1.97839e-40	2.44074e-38
LSTA.7851	667.726	3.03315	0.22805	13.3004	2.30293e-40	2.83287e-38
LSTA.15998	8100.05	1.80914	0.136394	13.2641	3.73922e-40	4.58634e-38
LSTA.2008	626.658	3.12744	0.235983	13.2528	4.34751e-40	5.31703e-38
LSTA.6751	1037.54	-1.74041	0.13136	-13.2491	4.56722e-40	5.56964e-38
LSTA.1317	1116.45	-1.65609	0.125018	-13.2468	4.71082e-40	5.72825e-38
LSTA.25162	1098.18	-1.94268	0.146679	-13.2444	4.86084e-40	5.89373e-38
LSTA.26427	780.582	-1.19393	0.090174	-13.2403	5.13389e-40	6.20702e-38
LSTA.26800	163.887	3.68867	0.27876	13.2324	5.70218e-40	6.87446e-38
LSTA.22249	980.527	4.00441	0.303016	13.2152	7.17174e-40	8.62158e-38
LSTA.26920	4771.19	-1.61646	0.122467	-13.1992	8.86443e-40	1.06263e-37
LSTA.33895	2499.37	-2.26628	0.171715	-13.1979	9.01845e-40	1.07804e-37
LSTA.40984	382.635	-2.39455	0.181456	-13.1963	9.21845e-40	1.09884e-37
LSTA.7109	1877.88	2.01243	0.152629	13.1851	1.06868e-39	1.27029e-37
LSTA.27380	3308.32	-1.65751	0.12584	-13.1715	1.28007e-39	1.5173e-37
LSTA.2304	411.912	3.90182	0.296271	13.1698	1.31004e-39	1.54848e-37
LSTA.32658	1725.45	2.75925	0.209613	13.1636	1.42241e-39	1.67662e-37
LSTA.34125	210.439	-4.16753	0.316704	-13.1591	1.50912e-39	1.77389e-37
LSTA.30804	385.142	2.65241	0.201619	13.1555	1.58194e-39	1.85433e-37
LSTA.8466	186.563	5.46038	0.415335	13.1469	1.77194e-39	2.07131e-37
LSTA.15803	2893.61	-1.55537	0.118359	-13.1411	1.91411e-39	2.23134e-37
LSTA.17587	2136.27	2.71443	0.206634	13.1364	2.03673e-39	2.36775e-37
LSTA.11214	265.177	-2.55119	0.194236	-13.1345	2.08931e-39	2.42222e-37
LSTA.25933	961.712	-3.95753	0.301436	-13.1289	2.24867e-39	2.59986e-37
LSTA.25455	321.871	5.25838	0.40085	13.1181	2.59491e-39	2.992e-37
LSTA.22902	489.136	-1.81118	0.138178	-13.1076	2.9786e-39	3.42506e-37
LSTA.32891	2548.68	2.75535	0.210384	13.0967	3.43702e-39	3.94148e-37
LSTA.34661	386.057	2.19782	0.167908	13.0894	3.78348e-39	4.32708e-37
LSTA.15589	266.752	3.69025	0.281983	13.0868	3.91744e-39	4.4682e-37
LSTA.135	2070.28	2.37372	0.181455	13.0816	4.19645e-39	4.77358e-37
LSTA.18763	161.662	4.35281	0.332825	13.0784	4.37832e-39	4.9671e-37
LSTA.30915	243.17	3.94775	0.302068	13.0691	4.94614e-39	5.59628e-37
LSTA.23144	125.112	-4.11771	0.315572	-13.0484	6.48851e-39	7.32181e-37
LSTA.19584	91.3392	-3.49347	0.267767	-13.0467	6.63703e-39	7.44967e-37
LSTA.19585	91.3392	-3.49347	0.267767	-13.0467	6.63703e-39	7.44967e-37
LSTA.22689	694.13	2.69196	0.20634	13.0463	6.67366e-39	7.47097e-37
LSTA.18058	717.398	-3.18124	0.24434	-13.0198	9.44728e-39	1.0548e-36
LSTA.17372	636.122	-3.56663	0.273951	-13.0193	9.50923e-39	1.05893e-36
LSTA.3528	747.225	2.30811	0.177345	13.0148	1.00782e-38	1.11934e-36
LSTA.35600	666.948	2.82008	0.216743	13.0112	1.05735e-38	1.17128e-36
LSTA.11841	1142.35	2.1433	0.164761	13.0086	1.09372e-38	1.20841e-36
LSTA.20267	230.361	3.83196	0.294717	13.0022	1.18928e-38	1.31056e-36
LSTA.38804	280.371	-2.89122	0.222495	-12.9946	1.31364e-38	1.44384e-36
LSTA.22197	587.079	2.83085	0.21816	12.976	1.67291e-38	1.83396e-36
LSTA.2622	289.978	4.35949	0.335975	12.9756	1.68171e-38	1.83884e-36
LSTA.866	5869.17	2.44765	0.188695	12.9715	1.77635e-38	1.93733e-36
LSTA.25230	447.091	3.29191	0.253984	12.9611	2.03283e-38	2.21134e-36
LSTA.8349	1381.52	-1.65111	0.127392	-12.9608	2.04024e-38	2.21372e-36
LSTA.34976	2157.9	3.09893	0.239359	12.9468	2.45008e-38	2.6516e-36
LSTA.2555	249.792	-3.06841	0.237204	-12.9358	2.82753e-38	3.05229e-36
LSTA.10292	699.026	1.65769	0.128198	12.9306	3.02257e-38	3.25453e-36
LSTA.21322	309.192	3.11371	0.240824	12.9294	3.07264e-38	3.30005e-36
LSTA.14914	490.46	-1.94235	0.150275	-12.9253	3.24045e-38	3.47146e-36
LSTA.32952	812.758	1.90687	0.147639	12.9158	3.66844e-38	3.92004e-36
LSTA.9320	857.671	-1.72019	0.133204	-12.914	3.75274e-38	4.00002e-36
LSTA.22596	299.708	-2.9537	0.228781	-12.9106	3.92268e-38	4.17066e-36
LSTA.34749	559.27	-1.89833	0.147154	-12.9003	4.48527e-38	4.75686e-36
LSTA.25079	267.366	-1.93878	0.150406	-12.8903	5.1052e-38	5.40079e-36
LSTA.11794	145.857	3.35447	0.260332	12.8854	5.44106e-38	5.72746e-36
LSTA.20917	577.551	3.63969	0.282466	12.8854	5.43843e-38	5.72746e-36
LSTA.20351	616.956	-1.4312	0.111078	-12.8846	5.49542e-38	5.77033e-36
LSTA.14500	464.306	-1.63035	0.126554	-12.8827	5.63216e-38	5.89927e-36
LSTA.25757	293.302	4.68435	0.363679	12.8805	5.79864e-38	6.05865e-36
LSTA.36504	141.76	4.42165	0.343585	12.8692	6.71138e-38	6.99505e-36
LSTA.25741	544.151	2.74362	0.213575	12.8462	9.03491e-38	9.39364e-36
LSTA.28788	298.206	3.5566	0.276967	12.8412	9.63235e-38	9.99026e-36
LSTA.2672	1210.23	3.24386	0.252726	12.8355	1.03754e-37	1.07346e-35
LSTA.22581	1416.66	3.24958	0.25329	12.8295	1.1214e-37	1.15739e-35
LSTA.7187	11437.4	3.19356	0.248939	12.8287	1.13287e-37	1.16638e-35
LSTA.7946	1176.51	-2.37601	0.185257	-12.8254	1.18107e-37	1.21307e-35
LSTA.3971	202.826	-3.64246	0.284048	-12.8234	1.2131e-37	1.24294e-35
LSTA.16127	4991.44	3.73161	0.291375	12.8069	1.50062e-37	1.53382e-35
LSTA.2673	277.084	3.94368	0.307943	12.8065	1.50731e-37	1.53695e-35
LSTA.2707	275.463	-2.33897	0.182808	-12.7947	1.75587e-37	1.78609e-35
LSTA.4626	527.065	4.1952	0.327914	12.7936	1.78057e-37	1.80688e-35
LSTA.41988	7496.21	-1.96841	0.153894	-12.7907	1.8474e-37	1.8702e-35
LSTA.24127	802.256	-1.20007	0.0938464	-12.7876	1.92203e-37	1.94111e-35
LSTA.37109	501.258	3.61143	0.282476	12.7849	1.99073e-37	2.00571e-35
LSTA.27203	648.953	3.37906	0.264494	12.7756	2.24417e-37	2.25568e-35
LSTA.39727	158.699	3.45476	0.270464	12.7735	2.30594e-37	2.31228e-35
LSTA.14018	274.382	-2.02492	0.158541	-12.7722	2.34422e-37	2.34511e-35
LSTA.4963	593.203	-1.52955	0.119811	-12.7663	2.52955e-37	2.52454e-35
LSTA.4384	5522.6	3.09245	0.242288	12.7635	2.62094e-37	2.6096e-35
LSTA.11640	399.961	2.84316	0.222763	12.7632	2.63255e-37	2.615e-35
LSTA.11791	714.809	2.36942	0.18569	12.7601	2.73891e-37	2.71428e-35
LSTA.1569	1497.76	-1.78587	0.139966	-12.7593	2.7663e-37	2.73502e-35
LSTA.29542	1309.66	-1.69943	0.133396	-12.7398	3.55251e-37	3.50415e-35
LSTA.12237	1869.87	2.59334	0.203591	12.738	3.63629e-37	3.57845e-35
LSTA.14644	690.351	1.56964	0.123318	12.7285	4.10911e-37	4.03437e-35
LSTA.27731	290.393	2.83371	0.222636	12.728	4.13265e-37	4.04809e-35
LSTA.6161	259.488	-3.83853	0.301616	-12.7265	4.21152e-37	4.11581e-35
LSTA.12418	259.942	2.81367	0.221192	12.7205	4.54841e-37	4.43481e-35
LSTA.27274	252.658	7.47264	0.587467	12.7201	4.57219e-37	4.44774e-35
LSTA.3789	743.343	2.65881	0.209045	12.7189	4.64519e-37	4.50839e-35
LSTA.35452	1785.81	3.66349	0.288053	12.7181	4.69247e-37	4.54385e-35
LSTA.31144	515.602	3.04785	0.239713	12.7146	4.90669e-37	4.74044e-35
LSTA.476	3523.03	3.86967	0.304378	12.7134	4.98379e-37	4.79305e-35
LSTA.28732	886.304	3.75275	0.295179	12.7135	4.97737e-37	4.79305e-35
LSTA.19165	236.546	3.02689	0.23843	12.6951	6.29594e-37	6.04125e-35
LSTA.3586	973.224	3.98364	0.313991	12.6871	6.96843e-37	6.67141e-35
LSTA.32581	8234.71	-1.21443	0.095733	-12.6856	7.10473e-37	6.78654e-35
LSTA.42081	181.064	-3.53209	0.278603	-12.6779	7.84494e-37	7.47672e-35
LSTA.145	889.772	2.53576	0.200236	12.6638	9.38252e-37	8.92204e-35
LSTA.15371	320.909	2.85372	0.225521	12.6539	1.06426e-36	1.00976e-34
LSTA.33459	621.915	4.19189	0.331532	12.644	1.20756e-36	1.14316e-34
LSTA.24933	1979.72	-1.7934	0.142011	-12.6286	1.46856e-36	1.38713e-34
LSTA.9324	145.58	-2.26691	0.179555	-12.6252	1.53366e-36	1.4454e-34
LSTA.4351	104.565	-2.84875	0.225717	-12.6209	1.62015e-36	1.52352e-34
LSTA.28613	362.427	2.57918	0.204409	12.6178	1.68558e-36	1.58153e-34
LSTA.9015	30399.4	2.18412	0.173124	12.6159	1.72563e-36	1.61553e-34
LSTA.146	1412.56	2.62726	0.208302	12.6128	1.79595e-36	1.67765e-34
LSTA.8871	196.881	2.83231	0.224563	12.6125	1.80083e-36	1.6785e-34
LSTA.12973	286.85	-2.76275	0.219279	-12.5993	2.13144e-36	1.98228e-34
LSTA.5432	271.252	3.76454	0.298888	12.5951	2.24578e-36	2.08404e-34
LSTA.7870	424.76	2.69823	0.214278	12.5921	2.33253e-36	2.15981e-34
LSTA.24343	384.39	4.99692	0.396926	12.589	2.42605e-36	2.2415e-34
LSTA.19230	520.939	3.58462	0.284758	12.5883	2.44849e-36	2.2573e-34
LSTA.14386	2318.15	2.53989	0.201829	12.5844	2.57406e-36	2.36791e-34
LSTA.10128	2590.66	-0.871933	0.0693156	-12.5792	2.74885e-36	2.52321e-34
LSTA.31204	14997.5	-1.88123	0.149731	-12.564	3.32953e-36	3.04962e-34
LSTA.28282	359.414	-2.74514	0.218848	-12.5436	4.31178e-36	3.94077e-34
LSTA.28287	360.428	4.44529	0.354455	12.5412	4.4434e-36	4.0523e-34
LSTA.13858	571.657	-1.47072	0.117334	-12.5345	4.8328e-36	4.39795e-34
LSTA.25453	213.65	5.50087	0.439616	12.5129	6.34658e-36	5.76313e-34
LSTA.39588	172749	1.96824	0.157325	12.5106	6.53049e-36	5.91743e-34
LSTA.2780	105.253	-2.48363	0.198551	-12.5088	6.6817e-36	6.04151e-34
LSTA.33535	846.344	3.54159	0.283159	12.5074	6.80039e-36	6.13572e-34
LSTA.10847	757.948	3.18239	0.254725	12.4934	8.10733e-36	7.29936e-34
LSTA.29707	693.792	2.05193	0.16432	12.4874	8.74732e-36	7.85884e-34
LSTA.2675	249.858	5.54572	0.444267	12.4828	9.26126e-36	8.30295e-34
LSTA.35344	2039.91	3.04993	0.244469	12.4757	1.01265e-35	9.05951e-34
LSTA.3813	394.376	-1.51462	0.12142	-12.4742	1.03268e-35	9.21918e-34
LSTA.2693	285.785	2.80954	0.225235	12.4738	1.03778e-35	9.24518e-34
LSTA.13526	73868.1	-1.24483	0.0998143	-12.4715	1.0684e-35	9.49795e-34
LSTA.12972	302.847	-2.71924	0.218122	-12.4666	1.13548e-35	1.00732e-33
LSTA.30367	3046.42	-1.74069	0.139675	-12.4624	1.19694e-35	1.05961e-33
LSTA.18059	790.995	-2.77935	0.223052	-12.4606	1.22502e-35	1.08221e-33
LSTA.34382	15253.2	2.45831	0.197361	12.4559	1.29806e-35	1.14435e-33
LSTA.33131	1131	3.24966	0.260949	12.4532	1.34337e-35	1.18183e-33
LSTA.26444	475.237	3.09328	0.248494	12.4481	1.43189e-35	1.25709e-33
LSTA.25913	664.335	-2.15218	0.173028	-12.4383	1.61851e-35	1.41799e-33
LSTA.3757	174.482	3.58353	0.288258	12.4317	1.75937e-35	1.53822e-33
LSTA.32644	949.919	-2.44474	0.196661	-12.4312	1.76848e-35	1.54299e-33
LSTA.24757	1075.08	3.08861	0.248476	12.4302	1.79187e-35	1.56018e-33
LSTA.28483	314.523	1.6739	0.134694	12.4274	1.8557e-35	1.61244e-33
LSTA.12813	785.89	4.42226	0.355921	12.4248	1.91627e-35	1.66166e-33
LSTA.8797	447.769	4.21948	0.339815	12.417	2.11334e-35	1.8288e-33
LSTA.3118	2908.77	2.32976	0.187668	12.4143	2.18661e-35	1.88834e-33
LSTA.22359	823.305	2.12281	0.171006	12.4137	2.20264e-35	1.89831e-33
LSTA.10315	714.068	-1.62088	0.130667	-12.4046	2.46591e-35	2.12088e-33
LSTA.21326	281.228	3.57957	0.28859	12.4036	2.49688e-35	2.13882e-33
LSTA.27372	449.225	4.02631	0.324604	12.4038	2.49364e-35	2.13882e-33
LSTA.26194	651.769	4.0101	0.323355	12.4015	2.56321e-35	2.19121e-33
LSTA.18283	10524	1.95621	0.157793	12.3973	2.7022e-35	2.30537e-33
LSTA.29957	179.084	5.19374	0.419152	12.3911	2.92106e-35	2.48708e-33
LSTA.11456	256.995	6.26034	0.505456	12.3855	3.13025e-35	2.65983e-33
LSTA.39625	207.344	-3.64498	0.29452	-12.376	3.52523e-35	2.98408e-33
LSTA.41122	1524.29	-2.3161	0.187145	-12.376	3.52595e-35	2.98408e-33
LSTA.3984	529.081	-2.62521	0.212141	-12.3748	3.5757e-35	3.02014e-33
LSTA.15021	210.746	2.41246	0.194971	12.3734	3.64029e-35	3.06858e-33
LSTA.1105	1032.23	2.81187	0.227401	12.3652	4.0298e-35	3.39016e-33
LSTA.23138	2398.06	-1.92279	0.155506	-12.3647	4.05698e-35	3.40626e-33
LSTA.22634	1048.21	-2.01706	0.163146	-12.3635	4.1173e-35	3.45005e-33
LSTA.9322	295.038	-2.72978	0.22094	-12.3553	4.55943e-35	3.81298e-33
LSTA.38183	6429.22	-2.08146	0.168507	-12.3524	4.72832e-35	3.94643e-33
LSTA.4433	72.5597	-3.38032	0.273937	-12.3398	5.53024e-35	4.60664e-33
LSTA.21787	615.95	-1.57965	0.128071	-12.3342	5.92998e-35	4.92992e-33
LSTA.27369	433.633	3.36157	0.272631	12.3301	6.23648e-35	5.17456e-33
LSTA.6019	469.084	3.3463	0.271419	12.3289	6.32959e-35	5.24155e-33
LSTA.37856	3198.63	-1.81596	0.147334	-12.3255	6.60586e-35	5.45964e-33
LSTA.1346	711.957	2.25335	0.182931	12.318	7.24553e-35	5.97664e-33
LSTA.15372	319.746	2.81745	0.229114	12.2971	9.38651e-35	7.72762e-33
LSTA.26834	583.864	3.42708	0.278697	12.2968	9.42334e-35	7.74287e-33
LSTA.26450	154.938	4.03759	0.32841	12.2944	9.7128e-35	7.96525e-33
LSTA.20133	273.779	-2.78251	0.226335	-12.2937	9.78718e-35	8.01072e-33
LSTA.20856	1349.65	-2.84571	0.231529	-12.2909	1.01314e-34	8.27643e-33
LSTA.29483	594.226	2.44161	0.198658	12.2905	1.01889e-34	8.3074e-33
LSTA.29191	1643.91	-1.53714	0.125081	-12.2892	1.03534e-34	8.42524e-33
LSTA.10713	695.421	-2.223	0.180921	-12.2871	1.06246e-34	8.62939e-33
LSTA.17708	180.686	-4.02192	0.32744	-12.2829	1.11846e-34	9.06682e-33
LSTA.27546	914.049	2.91428	0.237329	12.2795	1.16777e-34	9.44846e-33
LSTA.34694	598.166	2.51517	0.204908	12.2746	1.23949e-34	1.00096e-32
LSTA.6210	252.851	-3.01109	0.245348	-12.2727	1.26891e-34	1.02277e-32
LSTA.6489	269.221	2.51161	0.204707	12.2693	1.32468e-34	1.06569e-32
LSTA.25446	477.453	4.54898	0.371066	12.2592	1.49951e-34	1.20404e-32
LSTA.17711	625.271	-2.55831	0.208836	-12.2503	1.67301e-34	1.34082e-32
LSTA.32458	9530.05	2.9129	0.237803	12.2492	1.69648e-34	1.35706e-32
LSTA.13992	1762.14	1.79559	0.146652	12.2439	1.81165e-34	1.44645e-32
LSTA.14167	496.86	3.03383	0.247795	12.2433	1.82449e-34	1.45396e-32
LSTA.7108	491.995	2.98376	0.243722	12.2425	1.84278e-34	1.46577e-32
LSTA.12345	760.052	1.57218	0.128431	12.2414	1.86812e-34	1.48314e-32
LSTA.19159	5056.8	-1.78576	0.145961	-12.2345	2.03429e-34	1.61204e-32
LSTA.694	308.761	3.18017	0.26008	12.2277	2.21238e-34	1.74989e-32
LSTA.24076	180.961	-3.6894	0.301803	-12.2245	2.29942e-34	1.81534e-32
LSTA.11918	1249.06	-1.01101	0.0827345	-12.22	2.43223e-34	1.91308e-32
LSTA.12526	392.914	4.2416	0.347104	12.22	2.43226e-34	1.91308e-32
LSTA.31893	1432.08	2.7242	0.223001	12.2161	2.55058e-34	2.00242e-32
LSTA.30415	106.671	-6.0937	0.498985	-12.2122	2.67596e-34	2.09696e-32
LSTA.28743	2014.19	-1.52357	0.124815	-12.2066	2.86603e-34	2.24175e-32
LSTA.5283	3142.16	-1.35774	0.111279	-12.2013	3.06011e-34	2.38915e-32
LSTA.29474	202.97	2.889	0.236888	12.1956	3.27985e-34	2.55598e-32
LSTA.13282	1353.14	-1.92707	0.158037	-12.1938	3.35443e-34	2.6093e-32
LSTA.14194	473.103	3.87622	0.317894	12.1934	3.36946e-34	2.61618e-32
LSTA.17719	189.154	3.57829	0.293567	12.189	3.5572e-34	2.75689e-32
LSTA.18206	298.33	2.20968	0.181518	12.1734	4.3097e-34	3.33399e-32
LSTA.15631	612.772	3.079	0.25308	12.1661	4.70988e-34	3.63692e-32
LSTA.18480	1770.65	3.31353	0.272377	12.1652	4.76128e-34	3.66991e-32
LSTA.296	2209.21	2.7393	0.225216	12.163	4.8924e-34	3.76412e-32
LSTA.25903	96.619	-2.65745	0.218617	-12.1557	5.3482e-34	4.10734e-32
LSTA.27366	861.456	2.43289	0.200238	12.15	5.73768e-34	4.39847e-32
LSTA.38041	471.11	3.42388	0.281905	12.1455	6.06122e-34	4.6381e-32
LSTA.11234	8127.15	3.12523	0.257334	12.1446	6.12562e-34	4.67891e-32
LSTA.8924	246.67	3.14304	0.258847	12.1424	6.29293e-34	4.79805e-32
LSTA.17063	1066.78	2.75276	0.226724	12.1414	6.36877e-34	4.84714e-32
LSTA.9332	520.395	3.49327	0.28779	12.1382	6.62279e-34	5.03142e-32
LSTA.32946	720.72	2.94676	0.242858	12.1337	7.0032e-34	5.31088e-32
LSTA.7633	352.047	2.4086	0.198574	12.1295	7.37137e-34	5.58009e-32
LSTA.18864	349.823	1.94975	0.16075	12.1291	7.40854e-34	5.59821e-32
LSTA.4319	735.925	-3.52649	0.290956	-12.1204	8.2379e-34	6.20276e-32
LSTA.19970	1340.98	2.75322	0.227154	12.1205	8.2285e-34	6.20276e-32
LSTA.26722	1670.89	1.92201	0.158622	12.1169	8.59133e-34	6.45739e-32
LSTA.6852	3014.61	-1.68403	0.138986	-12.1165	8.63541e-34	6.47901e-32
LSTA.20039	553.376	-3.50037	0.288927	-12.1151	8.78986e-34	6.58322e-32
LSTA.18859	147.5	2.64243	0.218278	12.1058	9.84266e-34	7.3587e-32
LSTA.9170	307.116	5.28865	0.436982	12.1027	1.02248e-33	7.63092e-32
LSTA.6670	409.156	-2.87525	0.237582	-12.1021	1.02914e-33	7.66708e-32
LSTA.27290	200.963	2.52443	0.208707	12.0956	1.11446e-33	8.28811e-32
LSTA.5139	629.613	-1.93652	0.160195	-12.0885	1.21496e-33	9.0197e-32
LSTA.285	490.29	2.60104	0.215299	12.0811	1.32958e-33	9.85334e-32
LSTA.38667	157.603	3.00429	0.248862	12.0721	1.48244e-33	1.0967e-31
LSTA.12724	3308.68	2.98843	0.247578	12.0706	1.5095e-33	1.11456e-31
LSTA.28226	560.714	2.2045	0.182635	12.0705	1.51186e-33	1.11456e-31
LSTA.15625	382.678	3.25811	0.270215	12.0575	1.77142e-33	1.30138e-31
LSTA.15626	382.678	3.25811	0.270215	12.0575	1.77142e-33	1.30138e-31
LSTA.15384	702.299	-1.28108	0.106278	-12.054	1.84739e-33	1.35483e-31
LSTA.35939	285.912	2.35422	0.195381	12.0494	1.95423e-33	1.43072e-31
LSTA.26052	1526.2	2.37725	0.197458	12.0393	2.20917e-33	1.61456e-31
LSTA.4925	1997.82	-1.25727	0.104498	-12.0315	2.42752e-33	1.77109e-31
LSTA.11199	2201.41	3.20932	0.266785	12.0296	2.48358e-33	1.80887e-31
LSTA.23649	179.922	2.73327	0.227402	12.0196	2.80475e-33	2.03578e-31
LSTA.32712	508.737	2.91547	0.24256	12.0196	2.80401e-33	2.03578e-31
LSTA.18475	380.038	-2.23002	0.185598	-12.0153	2.95345e-33	2.14004e-31
LSTA.38795	238.736	3.05856	0.254609	12.0128	3.0444e-33	2.20217e-31
LSTA.4763	508.199	-2.33876	0.194749	-12.0091	3.18313e-33	2.29859e-31
LSTA.25713	3520.72	2.80583	0.233687	12.0068	3.2736e-33	2.35989e-31
LSTA.29190	1680.48	-1.48742	0.123932	-12.0019	3.47081e-33	2.4978e-31
LSTA.36321	391.474	3.53348	0.294416	12.0016	3.48305e-33	2.50236e-31
LSTA.6598	156.936	3.67856	0.30683	11.9889	4.06228e-33	2.91355e-31
LSTA.39618	8497.73	3.08748	0.25756	11.9874	4.13556e-33	2.96109e-31
LSTA.33531	269.873	2.79397	0.233089	11.9867	4.17266e-33	2.98261e-31
LSTA.22254	821.702	2.4557	0.204929	11.9832	4.35299e-33	3.10626e-31
LSTA.37637	203.695	3.13754	0.26184	11.9827	4.38053e-33	3.12065e-31
LSTA.24162	145.537	-2.41299	0.201389	-11.9817	4.43097e-33	3.14802e-31
LSTA.34695	285.996	2.67123	0.222944	11.9817	4.43383e-33	3.14802e-31
LSTA.25802	806.688	1.50892	0.125967	11.9787	4.59389e-33	3.2562e-31
LSTA.5034	2369.8	3.41063	0.284848	11.9735	4.8926e-33	3.46213e-31
LSTA.20700	724.962	2.17752	0.181874	11.9727	4.94054e-33	3.49022e-31
LSTA.26208	280.167	2.84636	0.237798	11.9697	5.12276e-33	3.61291e-31
LSTA.2133	859.607	2.44411	0.204229	11.9675	5.25773e-33	3.70193e-31
LSTA.34629	123.029	5.62779	0.470328	11.9657	5.37568e-33	3.77869e-31
LSTA.20456	5783.54	-1.86666	0.156035	-11.9631	5.5465e-33	3.8923e-31
LSTA.16722	912.29	3.38002	0.282627	11.9593	5.80563e-33	4.0674e-31
LSTA.32112	4388.58	1.5226	0.127447	11.9469	6.73711e-33	4.71219e-31
LSTA.581	696.641	3.3685	0.281969	11.9463	6.78413e-33	4.73725e-31
LSTA.17795	665.571	3.28705	0.275162	11.9459	6.8228e-33	4.7564e-31
LSTA.42438	256.596	-2.49656	0.209086	-11.9403	7.29317e-33	5.07595e-31
LSTA.9362	278.879	1.90911	0.159932	11.937	7.59127e-33	5.27475e-31
LSTA.31664	993.547	2.42815	0.203449	11.935	7.78032e-33	5.39725e-31
LSTA.15909	366.114	-2.29387	0.192443	-11.9197	9.33934e-33	6.46814e-31
LSTA.693	722.531	2.57955	0.21642	11.9192	9.3989e-33	6.49876e-31
LSTA.9548	1058.12	3.63287	0.304874	11.9159	9.77473e-33	6.74249e-31
LSTA.12584	205.182	2.78278	0.233535	11.9159	9.78327e-33	6.74249e-31
LSTA.29373	382.076	2.98908	0.25088	11.9144	9.96169e-33	6.85429e-31
LSTA.38779	757.128	-2.12585	0.178488	-11.9103	1.04585e-32	7.18445e-31
LSTA.4232	133.278	3.19883	0.268659	11.9066	1.09283e-32	7.49502e-31
LSTA.5627	278.073	1.91421	0.160821	11.9027	1.14516e-32	7.84117e-31
LSTA.7401	322.636	2.89151	0.243144	11.8922	1.30003e-32	8.88727e-31
LSTA.7943	8356.59	-1.69094	0.142205	-11.8909	1.32038e-32	9.0118e-31
LSTA.25505	5290.51	-1.40082	0.117851	-11.8864	1.39263e-32	9.48963e-31
LSTA.107	479.874	4.44369	0.373905	11.8845	1.42441e-32	9.69054e-31
LSTA.23597	514.535	1.54021	0.129622	11.8823	1.4625e-32	9.93372e-31
LSTA.30204	410.245	-2.4806	0.208881	-11.8757	1.58394e-32	1.07413e-30
LSTA.32481	7597.52	-1.88566	0.158905	-11.8666	1.76498e-32	1.19499e-30
LSTA.38346	140.246	4.1319	0.348337	11.8618	1.86945e-32	1.2637e-30
LSTA.32351	106.863	3.59126	0.302775	11.8611	1.88418e-32	1.27163e-30
LSTA.26572	265.06	-2.28938	0.193094	-11.8563	1.99601e-32	1.34495e-30
LSTA.5401	13603.5	-0.779585	0.0657703	-11.8531	2.07259e-32	1.39433e-30
LSTA.38175	210.822	4.39508	0.370925	11.849	2.17868e-32	1.46338e-30
LSTA.4882	432.592	-1.60162	0.135422	-11.8269	2.83462e-32	1.89794e-30
LSTA.20187	371.658	2.42018	0.204633	11.8269	2.83441e-32	1.89794e-30
LSTA.20812	951.893	1.87156	0.158274	11.8248	2.90597e-32	1.94264e-30
LSTA.18193	276.544	3.63029	0.307187	11.8179	3.15642e-32	2.10674e-30
LSTA.23300	833.196	-2.19195	0.185641	-11.8075	3.5717e-32	2.38016e-30
LSTA.22154	2309.38	3.2488	0.275172	11.8064	3.6153e-32	2.40543e-30
LSTA.17337	142.048	-3.02522	0.256389	-11.7993	3.93434e-32	2.61358e-30
LSTA.37777	140.692	2.7757	0.235407	11.791	4.34145e-32	2.87951e-30
LSTA.19833	536.32	2.83862	0.240754	11.7906	4.36615e-32	2.89136e-30
LSTA.37988	254.182	2.04733	0.173659	11.7894	4.42852e-32	2.92809e-30
LSTA.21094	227.363	2.91361	0.247333	11.7801	4.94373e-32	3.26363e-30
LSTA.39472	649.695	-2.51411	0.213484	-11.7766	5.15326e-32	3.39666e-30
LSTA.3005	3764.38	2.72978	0.231852	11.7738	5.3276e-32	3.50611e-30
LSTA.2831	633.814	-1.35179	0.114825	-11.7726	5.40394e-32	3.55083e-30
LSTA.1462	477.69	2.87598	0.244329	11.7709	5.51136e-32	3.61579e-30
LSTA.25504	976.292	-1.53738	0.130612	-11.7706	5.53245e-32	3.62401e-30
LSTA.28173	1139.29	-2.20417	0.18733	-11.7662	5.82575e-32	3.81024e-30
LSTA.5288	133.927	-2.91641	0.24787	-11.7659	5.85049e-32	3.82051e-30
LSTA.40142	2157.86	-2.7709	0.235534	-11.7643	5.96047e-32	3.88633e-30
LSTA.22942	1095.7	-1.80613	0.153561	-11.7616	6.15517e-32	4.00711e-30
LSTA.19921	192.463	-2.9984	0.255027	-11.7572	6.48583e-32	4.21589e-30
LSTA.21791	206.763	2.28701	0.194566	11.7544	6.70403e-32	4.35104e-30
LSTA.28138	340.239	3.26371	0.277864	11.7457	7.4275e-32	4.8132e-30
LSTA.22580	455.523	3.59137	0.3059	11.7404	7.91463e-32	5.12103e-30
LSTA.37908	222.509	-3.50159	0.298361	-11.7361	8.32314e-32	5.37713e-30
LSTA.31695	208.17	4.41105	0.375953	11.733	8.63713e-32	5.57148e-30
LSTA.19182	742.736	1.83746	0.156679	11.7275	9.20911e-32	5.9314e-30
LSTA.5451	1519.12	-1.13436	0.0967748	-11.7216	9.87762e-32	6.3523e-30
LSTA.2697	1569.79	1.73114	0.1477	11.7207	9.98408e-32	6.41102e-30
LSTA.22449	550.078	2.3896	0.203899	11.7196	1.012e-31	6.48847e-30
LSTA.15570	2801.11	-1.55575	0.132751	-11.7193	1.01532e-31	6.49992e-30
LSTA.7173	1701.79	6.38897	0.545418	11.7139	1.08184e-31	6.91529e-30
LSTA.40307	347.309	-2.94959	0.251939	-11.7075	1.16623e-31	7.44349e-30
LSTA.6973	6740.15	2.93326	0.250651	11.7026	1.23669e-31	7.88128e-30
LSTA.9837	1117.05	-2.2556	0.192771	-11.7009	1.26079e-31	8.02279e-30
LSTA.25550	508.316	-2.53694	0.216833	-11.7	1.27471e-31	8.08707e-30
LSTA.33081	273.028	-2.04561	0.174837	-11.7001	1.27374e-31	8.08707e-30
LSTA.31619	307.189	4.2187	0.360733	11.6948	1.35537e-31	8.5859e-30
LSTA.1617	341.14	3.687	0.315318	11.693	1.3849e-31	8.75986e-30
LSTA.19139	1119.22	2.91536	0.249434	11.6879	1.46958e-31	9.28162e-30
LSTA.36340	350.333	2.30883	0.197816	11.6716	1.7808e-31	1.12304e-29
LSTA.2800	3069.27	2.89977	0.248701	11.6597	2.04833e-31	1.28984e-29
LSTA.21149	827.598	2.28781	0.196232	11.6587	2.07105e-31	1.30221e-29
LSTA.18393	222.015	-2.44229	0.209487	-11.6584	2.0785e-31	1.30495e-29
LSTA.11094	1748.84	2.02241	0.173522	11.6551	2.16229e-31	1.35555e-29
LSTA.26982	121.441	3.80431	0.32643	11.6543	2.18245e-31	1.36616e-29
LSTA.2276	151.739	-5.37138	0.46106	-11.6501	2.29279e-31	1.43312e-29
LSTA.17090	185.579	-3.21952	0.276387	-11.6486	2.33183e-31	1.45537e-29
LSTA.12155	396.368	3.63418	0.311996	11.6481	2.3452e-31	1.46155e-29
LSTA.4203	187.537	-3.0006	0.257674	-11.645	2.43439e-31	1.51491e-29
LSTA.24806	105.398	-4.45005	0.382164	-11.6443	2.45211e-31	1.52369e-29
LSTA.7188	14179	3.01556	0.259015	11.6424	2.50881e-31	1.55664e-29
LSTA.41337	3547.91	2.33804	0.200865	11.6399	2.58448e-31	1.60124e-29
LSTA.26247	614.592	-1.82977	0.157207	-11.6392	2.60425e-31	1.61113e-29
LSTA.2696	169.843	2.86333	0.246028	11.6382	2.63472e-31	1.6276e-29
LSTA.6420	252.038	3.88829	0.334191	11.6349	2.73796e-31	1.68891e-29
LSTA.13492	905.815	2.71614	0.23374	11.6204	3.24681e-31	1.99989e-29
LSTA.11744	22099	-1.73355	0.149298	-11.6114	3.60697e-31	2.2185e-29
LSTA.6868	999.832	-1.66622	0.143518	-11.6099	3.67164e-31	2.25499e-29
LSTA.11458	3340.41	2.0431	0.176039	11.606	3.84362e-31	2.3572e-29
LSTA.12217	330.909	-3.17311	0.273459	-11.6036	3.95011e-31	2.4155e-29
LSTA.28867	511.36	3.75538	0.323637	11.6037	3.94743e-31	2.4155e-29
LSTA.34389	643.594	2.56592	0.221134	11.6035	3.95793e-31	2.41679e-29
LSTA.3400	724.712	-1.41465	0.121951	-11.6002	4.1128e-31	2.50774e-29
LSTA.15904	437.199	-1.9044	0.16425	-11.5945	4.39285e-31	2.67465e-29
LSTA.4153	782.061	-1.90855	0.164735	-11.5855	4.87897e-31	2.96636e-29
LSTA.28099	221.496	-2.65366	0.229108	-11.5826	5.05074e-31	3.06638e-29
LSTA.11257	214.154	5.18475	0.447837	11.5773	5.36988e-31	3.25547e-29
LSTA.9041	3420.39	-3.34029	0.288704	-11.57	5.85129e-31	3.54225e-29
LSTA.24088	14257.5	-1.99579	0.172557	-11.566	6.1277e-31	3.70428e-29
LSTA.15664	12737.6	1.68465	0.145857	11.55	7.38414e-31	4.45745e-29
LSTA.9543	309.952	3.53577	0.306259	11.545	7.82168e-31	4.71485e-29
LSTA.5507	231.524	2.82199	0.244468	11.5434	7.97403e-31	4.79985e-29
LSTA.15100	614100	1.40494	0.121724	11.542	8.10161e-31	4.86971e-29
LSTA.9111	150.053	-2.50412	0.217055	-11.5368	8.60416e-31	5.16445e-29
LSTA.14896	833.666	2.04004	0.176844	11.5358	8.70375e-31	5.21682e-29
LSTA.11224	477.905	2.97728	0.258133	11.5339	8.90179e-31	5.32798e-29
LSTA.20459	1216.77	-2.1883	0.189735	-11.5335	8.94498e-31	5.34627e-29
LSTA.33599	3782.8	2.03656	0.176642	11.5293	9.38789e-31	5.60307e-29
LSTA.19460	9443.67	-1.28434	0.111407	-11.5283	9.49863e-31	5.66118e-29
LSTA.14506	575.688	-1.29728	0.112552	-11.5261	9.75056e-31	5.80316e-29
LSTA.25663	2135.65	-3.22215	0.279694	-11.5203	1.04254e-30	6.19611e-29
LSTA.15132	1279.1	2.01021	0.17453	11.5178	1.07284e-30	6.36721e-29
LSTA.37527	3436.76	1.31382	0.114088	11.5158	1.09819e-30	6.50854e-29
LSTA.36708	261.299	1.72156	0.149554	11.5113	1.15699e-30	6.84743e-29
LSTA.20279	228.565	2.87714	0.249978	11.5096	1.1803e-30	6.97564e-29
LSTA.12540	535.481	-1.52186	0.132236	-11.5087	1.19287e-30	7.0401e-29
LSTA.41737	683.54	1.68608	0.146527	11.5069	1.21726e-30	7.16408e-29
LSTA.41895	2204.28	-1.70055	0.147783	-11.5071	1.21566e-30	7.16408e-29
LSTA.30203	3058.17	-4.85163	0.421631	-11.5068	1.21909e-30	7.16489e-29
LSTA.2781	553.41	-1.94931	0.169538	-11.4978	1.35395e-30	7.94644e-29
LSTA.22443	323.133	2.69065	0.234108	11.4932	1.42787e-30	8.36866e-29
LSTA.15629	432.876	3.46667	0.301837	11.4852	1.56516e-30	9.16062e-29
LSTA.28020	379.809	-1.84569	0.160768	-11.4805	1.65389e-30	9.66657e-29
LSTA.31130	82.8308	-4.99374	0.435238	-11.4736	1.79101e-30	1.04536e-28
LSTA.27644	1360.8	1.43655	0.125214	11.4727	1.80852e-30	1.05412e-28
LSTA.11747	515.416	-1.22781	0.107035	-11.4711	1.84202e-30	1.07217e-28
LSTA.8580	816.671	3.71402	0.323823	11.4693	1.88175e-30	1.09379e-28
LSTA.6530	315.966	4.12337	0.359554	11.468	1.90947e-30	1.10838e-28
LSTA.26011	1241.08	-1.92807	0.168171	-11.465	1.97856e-30	1.14691e-28
LSTA.4746	141.825	-2.62333	0.228949	-11.4582	2.1401e-30	1.23886e-28
LSTA.28929	105.507	3.27258	0.285626	11.4576	2.15503e-30	1.24579e-28
LSTA.24956	460.23	3.46993	0.302873	11.4567	2.17533e-30	1.25582e-28
LSTA.37370	2817.65	-1.83905	0.160581	-11.4525	2.28553e-30	1.31764e-28
LSTA.24880	2509.96	2.80085	0.24458	11.4517	2.30679e-30	1.32628e-28
LSTA.39140	988.96	-2.26927	0.19816	-11.4517	2.30577e-30	1.32628e-28
LSTA.30267	3054.67	-2.94235	0.256943	-11.4514	2.315e-30	1.3292e-28
LSTA.13938	108.394	3.09032	0.269954	11.4476	2.41738e-30	1.3861e-28
LSTA.8081	263.278	2.09837	0.183352	11.4445	2.50621e-30	1.43508e-28
LSTA.17432	255.815	3.82251	0.334033	11.4435	2.53359e-30	1.44881e-28
LSTA.33458	1050.21	3.64279	0.318624	11.4329	2.86396e-30	1.63551e-28
LSTA.12892	10112.3	-1.45324	0.127121	-11.432	2.89486e-30	1.65093e-28
LSTA.36468	1659.55	2.04897	0.179244	11.4312	2.91941e-30	1.66269e-28
LSTA.19863	919.044	-1.36411	0.119399	-11.4248	3.14374e-30	1.78804e-28
LSTA.23755	305.357	2.00236	0.175314	11.4216	3.26232e-30	1.853e-28
LSTA.4086	156.927	3.54999	0.310844	11.4205	3.30339e-30	1.87381e-28
LSTA.16699	270.197	3.79384	0.332204	11.4202	3.31541e-30	1.87811e-28
LSTA.15266	612.763	3.58313	0.313773	11.4195	3.34159e-30	1.89041e-28
LSTA.19101	568.062	-1.78918	0.156731	-11.4156	3.4936e-30	1.97376e-28
LSTA.16728	199.029	4.06153	0.356098	11.4057	3.91756e-30	2.21034e-28
LSTA.21076	522.728	2.09127	0.183363	11.4051	3.94225e-30	2.22131e-28
LSTA.16544	12061.7	-1.20782	0.105905	-11.4047	3.96007e-30	2.22838e-28
LSTA.14532	415.678	-1.97992	0.173722	-11.3971	4.32424e-30	2.43008e-28
LSTA.22272	292.984	-1.69597	0.148869	-11.3924	4.56112e-30	2.55979e-28
LSTA.30260	150.003	2.47724	0.217471	11.3911	4.62876e-30	2.59431e-28
LSTA.14187	3848.87	1.86698	0.163911	11.3903	4.67556e-30	2.61708e-28
LSTA.5677	709.946	2.49853	0.219531	11.3812	5.18909e-30	2.90068e-28
LSTA.13941	313.421	2.82528	0.248263	11.3802	5.24855e-30	2.93005e-28
LSTA.20188	322.914	2.51671	0.221215	11.3768	5.45935e-30	3.04372e-28
LSTA.20423	1097.73	2.56745	0.22584	11.3684	6.00579e-30	3.34396e-28
LSTA.18161	746.682	-1.98327	0.174507	-11.365	6.24583e-30	3.47304e-28
LSTA.14332	336.249	-2.14815	0.189057	-11.3624	6.4346e-30	3.57331e-28
LSTA.25811	764.309	-1.87193	0.164834	-11.3565	6.88639e-30	3.81919e-28
LSTA.10574	3464.7	1.84759	0.162721	11.3544	7.05589e-30	3.90807e-28
LSTA.7551	644.689	2.11813	0.186746	11.3423	8.09574e-30	4.47816e-28
LSTA.25776	194.853	2.24687	0.19816	11.3387	8.44122e-30	4.66317e-28
LSTA.27292	1673.88	-1.7211	0.151834	-11.3354	8.76331e-30	4.83479e-28
LSTA.22991	238.862	3.55525	0.313663	11.3346	8.84138e-30	4.87151e-28
LSTA.15003	1530.93	2.25296	0.198784	11.3337	8.93212e-30	4.9151e-28
LSTA.42164	1037.99	2.11439	0.186607	11.3307	9.24145e-30	5.07872e-28
LSTA.38548	237.104	-3.10803	0.274388	-11.3271	9.63248e-30	5.28674e-28
LSTA.40345	135.015	-2.95781	0.261178	-11.3249	9.8797e-30	5.4154e-28
LSTA.38665	166.821	-2.82789	0.249711	-11.3247	9.90477e-30	5.42212e-28
LSTA.26602	198.516	2.98297	0.263429	11.3236	1.00236e-29	5.48007e-28
LSTA.33143	749.057	2.44354	0.215841	11.321	1.03249e-29	5.63754e-28
LSTA.38687	375.573	-2.19115	0.193563	-11.3201	1.04383e-29	5.69209e-28
LSTA.7445	413.682	-1.90996	0.168777	-11.3164	1.08821e-29	5.92647e-28
LSTA.41617	48972.7	2.31653	0.204791	11.3117	1.14852e-29	6.24691e-28
LSTA.40881	2699.04	-2.39744	0.211947	-11.3115	1.15082e-29	6.25134e-28
LSTA.31137	601.643	1.77316	0.156776	11.3101	1.16941e-29	6.3442e-28
LSTA.18978	301.071	2.83037	0.250265	11.3095	1.17748e-29	6.3798e-28
LSTA.954	197.496	3.3978	0.300544	11.3055	1.23226e-29	6.66805e-28
LSTA.32464	3540.89	3.25212	0.287663	11.3053	1.23495e-29	6.67412e-28
LSTA.30359	631.243	-1.53203	0.135619	-11.2966	1.36394e-29	7.36178e-28
LSTA.1436	173.771	3.29927	0.292151	11.2931	1.42006e-29	7.65496e-28
LSTA.7695	171.067	3.67245	0.325328	11.2884	1.49664e-29	8.05747e-28
LSTA.31070	2652.17	1.31397	0.116425	11.2859	1.54024e-29	8.28166e-28
LSTA.7178	345.7	3.26071	0.288953	11.2846	1.56419e-29	8.38912e-28
LSTA.12210	909.475	2.14697	0.190257	11.2846	1.56341e-29	8.38912e-28
LSTA.5348	16209.5	-0.972566	0.0861923	-11.2837	1.58008e-29	8.46363e-28
LSTA.7261	491.297	-1.86863	0.165619	-11.2827	1.59746e-29	8.54591e-28
LSTA.16944	412.728	-2.13922	0.189605	-11.2825	1.60144e-29	8.5564e-28
LSTA.24096	114.226	-3.02439	0.268088	-11.2813	1.6227e-29	8.65902e-28
LSTA.14264	536.447	2.37697	0.210787	11.2766	1.71149e-29	9.12133e-28
LSTA.21990	970.605	-1.48301	0.13157	-11.2717	1.81117e-29	9.64044e-28
LSTA.7884	61.0657	-5.91171	0.524607	-11.2688	1.87023e-29	9.94227e-28
LSTA.25672	540.663	2.34633	0.208305	11.2639	1.97739e-29	1.04988e-27
LSTA.13051	394.166	3.23007	0.286777	11.2634	1.99045e-29	1.05549e-27
LSTA.35157	286.454	4.36217	0.387347	11.2617	2.02904e-29	1.0746e-27
LSTA.8876	152.653	3.5252	0.313087	11.2595	2.07936e-29	1.09988e-27
LSTA.6071	218.752	3.93248	0.349487	11.2522	2.25993e-29	1.1939e-27
LSTA.14143	369.933	2.15227	0.191349	11.2479	2.37225e-29	1.25167e-27
LSTA.41126	651.664	-1.62652	0.144611	-11.2476	2.38091e-29	1.25468e-27
LSTA.582	2228.96	2.09064	0.185907	11.2456	2.43319e-29	1.27904e-27
LSTA.20916	195.537	3.22082	0.286406	11.2457	2.4328e-29	1.27904e-27
LSTA.24195	293.676	2.56613	0.228217	11.2442	2.47229e-29	1.29798e-27
LSTA.27745	492.79	3.05733	0.272067	11.2374	2.67129e-29	1.40072e-27
LSTA.8894	1706.37	2.53734	0.225804	11.2369	2.6865e-29	1.40695e-27
LSTA.10640	113.422	-5.91101	0.52605	-11.2366	2.69574e-29	1.41005e-27
LSTA.16290	526.332	2.92114	0.260052	11.2329	2.80972e-29	1.46786e-27
LSTA.35257	1353.64	3.02759	0.269531	11.2328	2.8135e-29	1.46801e-27
LSTA.14247	463.561	-1.81244	0.161444	-11.2264	3.02536e-29	1.57661e-27
LSTA.19855	598.147	2.76877	0.246733	11.2217	3.19044e-29	1.6606e-27
LSTA.36075	316.772	-2.06084	0.183655	-11.2212	3.20736e-29	1.66736e-27
LSTA.3238	1752.49	-1.80518	0.160985	-11.2133	3.508e-29	1.8214e-27
LSTA.27023	206.611	5.286	0.471637	11.2078	3.73445e-29	1.93661e-27
LSTA.12725	6436.18	2.65583	0.237247	11.1944	4.34421e-29	2.25006e-27
LSTA.37903	1670.89	-1.59594	0.142677	-11.1857	4.79205e-29	2.47898e-27
LSTA.1745	1939.08	-1.56421	0.139931	-11.1784	5.20055e-29	2.68701e-27
LSTA.7279	443.424	4.1638	0.372545	11.1766	5.30551e-29	2.7379e-27
LSTA.27607	622.202	3.0122	0.269548	11.175	5.40385e-29	2.78525e-27
LSTA.3749	876.67	2.55517	0.228683	11.1734	5.50231e-29	2.83255e-27
LSTA.21591	671.607	2.72572	0.243952	11.1732	5.51624e-29	2.83627e-27
LSTA.18046	956.812	-1.3814	0.123675	-11.1696	5.74134e-29	2.94843e-27
LSTA.2744	197.369	2.31334	0.207148	11.1676	5.87706e-29	3.01447e-27
LSTA.7080	2280.62	-1.00904	0.0904483	-11.1559	6.69806e-29	3.43142e-27
LSTA.25758	128.556	4.54654	0.407601	11.1544	6.81629e-29	3.48777e-27
LSTA.27348	1891.44	3.03026	0.271682	11.1537	6.86949e-29	3.51074e-27
LSTA.6251	1820.64	-1.92809	0.172931	-11.1495	7.20444e-29	3.67305e-27
LSTA.27024	169.146	6.39381	0.573461	11.1495	7.19953e-29	3.67305e-27
LSTA.1177	265.718	2.93706	0.263463	11.1479	7.33237e-29	3.73377e-27
LSTA.12254	132.307	-2.32086	0.208417	-11.1357	8.40982e-29	4.27728e-27
LSTA.3566	492.028	1.72627	0.155049	11.1337	8.60001e-29	4.36352e-27
LSTA.12558	1862.41	-1.45927	0.131067	-11.1337	8.59585e-29	4.36352e-27
LSTA.16792	95.9994	3.60602	0.32397	11.1307	8.8918e-29	4.50617e-27
LSTA.6474	187.091	4.13701	0.371851	11.1255	9.43066e-29	4.77354e-27
LSTA.17600	866.357	-1.32839	0.119405	-11.125	9.47916e-29	4.79236e-27
LSTA.2144	147.623	2.45423	0.220655	11.1225	9.75248e-29	4.92022e-27
LSTA.13701	430.887	2.34528	0.21086	11.1225	9.75533e-29	4.92022e-27
LSTA.9550	693.209	-1.72938	0.155513	-11.1205	9.97436e-29	5.0247e-27
LSTA.20088	276.013	2.34253	0.210691	11.1183	1.02218e-28	5.14324e-27
LSTA.34679	522.677	-3.94073	0.354467	-11.1173	1.03322e-28	5.19259e-27
LSTA.33601	1134.15	2.02093	0.181832	11.1142	1.06952e-28	5.36867e-27
LSTA.19374	216.698	4.10458	0.369376	11.1122	1.09427e-28	5.48639e-27
LSTA.3102	778.353	-1.59007	0.143114	-11.1105	1.11551e-28	5.58628e-27
LSTA.36567	1001.72	-1.24473	0.112038	-11.11	1.12218e-28	5.61301e-27
LSTA.39981	294.089	5.42681	0.488741	11.1036	1.20429e-28	6.01664e-27
LSTA.20813	766.569	3.03881	0.273783	11.0993	1.26381e-28	6.30655e-27
LSTA.8566	357.778	1.98226	0.17861	11.0982	1.27962e-28	6.37791e-27
LSTA.7694	728.223	2.00648	0.180838	11.0955	1.31964e-28	6.56963e-27
LSTA.11553	650.324	-2.56074	0.230805	-11.0948	1.32897e-28	6.60832e-27
LSTA.13874	6611.68	-1.53613	0.138483	-11.0926	1.3632e-28	6.77058e-27
LSTA.28023	152.743	2.79758	0.252274	11.0894	1.41154e-28	7.00245e-27
LSTA.1548	300.796	-2.13622	0.192643	-11.089	1.41868e-28	7.02962e-27
LSTA.23923	418.953	-1.78747	0.161232	-11.0863	1.46235e-28	7.23752e-27
LSTA.24875	401.051	2.85388	0.257577	11.0797	1.5734e-28	7.77804e-27
LSTA.34808	1350.87	-1.22727	0.110814	-11.075	1.65929e-28	8.19305e-27
LSTA.11348	205.313	3.1602	0.285446	11.0711	1.73287e-28	8.54641e-27
LSTA.20932	203.668	3.26603	0.29504	11.0698	1.75765e-28	8.65853e-27
LSTA.10197	1825.82	-1.58409	0.143146	-11.0662	1.8294e-28	9.0015e-27
LSTA.1487	197.377	3.18838	0.288224	11.0621	1.91467e-28	9.4101e-27
LSTA.1747	996.081	2.29116	0.207268	11.0541	2.09448e-28	1.02819e-26
LSTA.2233	797.944	-1.76526	0.159697	-11.0538	2.10106e-28	1.03023e-26
LSTA.31442	649.516	-2.03027	0.183685	-11.053	2.11984e-28	1.03823e-26
LSTA.18409	502.03	3.5132	0.317918	11.0507	2.17626e-28	1.06463e-26
LSTA.9254	771.882	1.80732	0.16356	11.0499	2.195e-28	1.07256e-26
LSTA.41265	26541	1.92767	0.174525	11.0452	2.31193e-28	1.12839e-26
LSTA.2624	1576.3	-2.19755	0.198996	-11.0431	2.36614e-28	1.15352e-26
LSTA.8408	240.369	2.02306	0.183246	11.0401	2.44721e-28	1.19167e-26
LSTA.10684	125.522	-3.25011	0.29441	-11.0394	2.46704e-28	1.19994e-26
LSTA.3494	525.654	4.27325	0.387338	11.0324	2.66757e-28	1.29599e-26
LSTA.32633	409.984	2.63279	0.238823	11.024	2.92685e-28	1.42033e-26
LSTA.25991	394.355	-1.5122	0.137189	-11.0227	2.96936e-28	1.43931e-26
LSTA.30985	818.689	2.39935	0.217697	11.0215	3.00968e-28	1.45718e-26
LSTA.25552	357.252	-1.58187	0.143547	-11.0199	3.06429e-28	1.48193e-26
LSTA.566	165.742	4.3078	0.391002	11.0173	3.15267e-28	1.52293e-26
LSTA.41944	357.041	3.99138	0.362308	11.0165	3.18025e-28	1.5345e-26
LSTA.7222	824.316	1.90059	0.172531	11.0159	3.20212e-28	1.54153e-26
LSTA.22564	827.99	-1.55478	0.141138	-11.016	3.19891e-28	1.54153e-26
LSTA.15868	111.22	4.43093	0.402317	11.0135	3.28828e-28	1.58122e-26
LSTA.17300	1046.38	-1.77068	0.160886	-11.0058	3.58404e-28	1.72148e-26
LSTA.30073	273.974	2.56769	0.233346	11.0038	3.66348e-28	1.75764e-26
LSTA.16657	708.411	-2.21111	0.200958	-11.0029	3.70214e-28	1.77418e-26
LSTA.23188	230.099	-1.65499	0.150448	-11.0005	3.80173e-28	1.81984e-26
LSTA.9636	697.734	-1.78869	0.162648	-10.9973	3.93799e-28	1.88294e-26
LSTA.38797	183.592	6.03823	0.549082	10.997	3.95234e-28	1.88767e-26
LSTA.35765	893.105	-2.0146	0.183235	-10.9946	4.05629e-28	1.93513e-26
LSTA.5468	500.739	1.44928	0.131822	10.9942	4.07465e-28	1.9417e-26
LSTA.12351	236.291	2.54084	0.231122	10.9935	4.10789e-28	1.95534e-26
LSTA.7703	5252.66	-1.38653	0.126141	-10.9919	4.18191e-28	1.98641e-26
LSTA.32434	142.247	-2.30138	0.209372	-10.9919	4.18255e-28	1.98641e-26
LSTA.24756	1092.04	2.09328	0.190458	10.9908	4.23202e-28	2.00765e-26
LSTA.37865	548.865	-1.73548	0.157916	-10.9899	4.27458e-28	2.02557e-26
LSTA.35177	139.77	3.36133	0.306001	10.9847	4.52687e-28	2.14272e-26
LSTA.25940	541.948	-2.1624	0.196875	-10.9836	4.58322e-28	2.16697e-26
LSTA.9069	255.68	1.72871	0.157444	10.9799	4.77642e-28	2.25579e-26
LSTA.34055	1501.14	1.91085	0.174043	10.9792	4.81187e-28	2.27e-26
LSTA.38634	290.519	3.00764	0.273944	10.979	4.82026e-28	2.27143e-26
LSTA.10699	2376.88	-1.19786	0.109163	-10.9732	5.1441e-28	2.42133e-26
LSTA.40834	421.137	3.30645	0.301539	10.9653	5.61426e-28	2.6397e-26
LSTA.33027	684.141	3.10549	0.283219	10.965	5.63192e-28	2.64506e-26
LSTA.37873	2314.05	1.82503	0.166488	10.9619	5.8266e-28	2.73346e-26
LSTA.940	377.061	2.96424	0.270419	10.9617	5.84099e-28	2.73415e-26
LSTA.1476	393.944	-1.72995	0.157818	-10.9617	5.8407e-28	2.73415e-26
LSTA.37623	22094	1.54351	0.140811	10.9616	5.8479e-28	2.73436e-26
LSTA.25570	733.079	1.78284	0.162661	10.9605	5.91951e-28	2.76479e-26
LSTA.24597	1505.49	-1.38465	0.12636	-10.9579	6.08641e-28	2.83961e-26
LSTA.30288	714.614	2.59109	0.236489	10.9565	6.1826e-28	2.88131e-26
LSTA.40248	361.821	-2.35013	0.214543	-10.9541	6.34867e-28	2.95545e-26
LSTA.2526	3077.01	-1.20206	0.109771	-10.9506	6.5976e-28	3.06796e-26
LSTA.1531	227.417	2.42352	0.221464	10.9432	7.16471e-28	3.32801e-26
LSTA.32594	383.963	2.05464	0.187844	10.938	7.58319e-28	3.51853e-26
LSTA.30104	1151.63	-1.68695	0.154259	-10.9358	7.77039e-28	3.60145e-26
LSTA.30454	207.918	-4.41165	0.403432	-10.9353	7.81365e-28	3.61753e-26
LSTA.26443	1299.49	2.92824	0.267794	10.9347	7.87073e-28	3.63998e-26
LSTA.39480	733.663	-2.71624	0.248657	-10.9236	8.88845e-28	4.10616e-26
LSTA.16939	270.488	4.45418	0.407853	10.921	9.14405e-28	4.21963e-26
LSTA.11331	213.917	3.08763	0.282936	10.9128	1.00128e-27	4.61547e-26
LSTA.22389	272.535	4.51726	0.413984	10.9117	1.0136e-27	4.66721e-26
LSTA.14591	287.385	2.59191	0.237576	10.9098	1.03449e-27	4.75822e-26
LSTA.1878	229.209	3.34278	0.306526	10.9054	1.0862e-27	4.99061e-26
LSTA.20301	1218.32	2.58077	0.23671	10.9026	1.11954e-27	5.13821e-26
LSTA.19949	19440.4	-1.07378	0.0984909	-10.9024	1.12317e-27	5.14929e-26
LSTA.31043	872.81	3.73865	0.342972	10.9008	1.14304e-27	5.23471e-26
LSTA.31464	279.912	2.72502	0.250007	10.8998	1.15568e-27	5.2869e-26
LSTA.25447	1562.24	-2.68467	0.246335	-10.8984	1.17242e-27	5.35766e-26
LSTA.21519	793.988	2.17699	0.199778	10.897	1.19085e-27	5.43603e-26
LSTA.24342	123.141	6.05517	0.555691	10.8967	1.19578e-27	5.45267e-26
LSTA.12231	729.997	-2.47387	0.227052	-10.8956	1.20987e-27	5.49913e-26
LSTA.14530	1298.92	-1.0499	0.0963581	-10.8958	1.20735e-27	5.49913e-26
LSTA.33897	2116.11	-1.71188	0.157116	-10.8956	1.20945e-27	5.49913e-26
LSTA.29087	74.9015	-2.87804	0.264172	-10.8946	1.2237e-27	5.55601e-26
LSTA.16194	553.693	-1.14964	0.105585	-10.8882	1.31179e-27	5.94958e-26
LSTA.13197	2172.04	2.72982	0.25092	10.8792	1.44766e-27	6.55881e-26
LSTA.13013	53866	0.894305	0.0822274	10.876	1.49999e-27	6.78863e-26
LSTA.8651	142.361	4.76805	0.438653	10.8698	1.60604e-27	7.26082e-26
LSTA.1618	259.966	2.91899	0.268676	10.8643	1.70451e-27	7.69778e-26
LSTA.41006	270.663	-2.36392	0.217607	-10.8633	1.72472e-27	7.78074e-26
LSTA.30009	171.537	2.9153	0.26843	10.8605	1.77684e-27	8.0073e-26
LSTA.16443	223.609	2.66795	0.245697	10.8587	1.81301e-27	8.16164e-26
LSTA.25454	115.799	5.62918	0.518507	10.8565	1.8571e-27	8.35123e-26
LSTA.16599	540.036	2.66884	0.245929	10.8521	1.94932e-27	8.75661e-26
LSTA.33440	116.905	-2.35512	0.217077	-10.8492	2.01132e-27	9.02556e-26
LSTA.20905	431.878	2.93501	0.270614	10.8457	2.08921e-27	9.36514e-26
LSTA.30164	64.9493	-3.46859	0.319859	-10.8441	2.12668e-27	9.52304e-26
LSTA.11505	2272.95	1.35438	0.124906	10.8432	2.14871e-27	9.61151e-26
LSTA.26355	80651.5	1.28217	0.118259	10.8421	2.17412e-27	9.71489e-26
LSTA.2515	265.431	1.57952	0.145691	10.8416	2.18683e-27	9.76136e-26
LSTA.8505	312.876	-2.20542	0.203505	-10.8372	2.29401e-27	1.0229e-25
LSTA.11606	444.151	2.54358	0.234725	10.8364	2.31287e-27	1.03022e-25
LSTA.8463	292.99	3.96207	0.365637	10.8361	2.3226e-27	1.03347e-25
LSTA.2097	461.615	4.12155	0.38046	10.8331	2.39977e-27	1.06669e-25
LSTA.4920	158.174	3.07838	0.284251	10.8298	2.48762e-27	1.10458e-25
LSTA.17299	426.438	-1.68039	0.155187	-10.8281	2.53295e-27	1.12352e-25
LSTA.4071	177.367	3.45944	0.319552	10.8259	2.59517e-27	1.14992e-25
LSTA.40420	260.053	-2.26695	0.209463	-10.8227	2.68766e-27	1.18965e-25
LSTA.29541	7067.39	2.31007	0.213455	10.8223	2.70001e-27	1.19387e-25
LSTA.38519	290.34	-1.57997	0.145995	-10.8221	2.7053e-27	1.19496e-25
LSTA.12874	395.148	2.03287	0.187863	10.821	2.7378e-27	1.20806e-25
LSTA.20038	104.526	-4.5445	0.420005	-10.8201	2.76427e-27	1.21847e-25
LSTA.17419	318.972	3.24347	0.299965	10.8128	2.99297e-27	1.3179e-25
LSTA.38047	139.62	-3.89653	0.360428	-10.8109	3.05782e-27	1.34506e-25
LSTA.578	354.786	1.65909	0.153525	10.8067	3.2005e-27	1.40636e-25
LSTA.9576	7342.02	2.53356	0.234596	10.7997	3.45399e-27	1.51617e-25
LSTA.18047	1016.25	-1.28355	0.118871	-10.7979	3.52349e-27	1.54508e-25
LSTA.25452	172.727	5.11752	0.473983	10.7968	3.56274e-27	1.56067e-25
LSTA.768	135.443	-2.52211	0.233602	-10.7966	3.57166e-27	1.56234e-25
LSTA.40437	150.969	4.09426	0.379219	10.7965	3.57393e-27	1.56234e-25
LSTA.25413	1558.17	-1.58958	0.147272	-10.7935	3.69319e-27	1.61281e-25
LSTA.29778	499.795	2.65788	0.24633	10.7899	3.84034e-27	1.67534e-25
LSTA.14482	2809.92	1.19529	0.110792	10.7886	3.89698e-27	1.69829e-25
LSTA.28487	727.763	2.31785	0.214906	10.7854	4.03449e-27	1.75641e-25
LSTA.7145	106.026	-2.81298	0.260841	-10.7843	4.0844e-27	1.77631e-25
LSTA.32660	1756.32	2.41915	0.224454	10.7779	4.37621e-27	1.90127e-25
LSTA.24341	126.697	5.33917	0.495408	10.7773	4.40631e-27	1.91238e-25
LSTA.26051	1264.9	2.06242	0.191406	10.7751	4.51252e-27	1.95648e-25
LSTA.20898	408.125	-1.96351	0.182235	-10.7746	4.53835e-27	1.96566e-25
LSTA.23807	17023.5	-0.855227	0.0793805	-10.7738	4.57877e-27	1.98114e-25
LSTA.20936	1303.69	1.4293	0.132698	10.7711	4.71265e-27	2.03698e-25
LSTA.39267	291.41	-2.34318	0.21767	-10.7648	5.04493e-27	2.17838e-25
LSTA.9484	461.798	2.85187	0.264936	10.7644	5.06917e-27	2.18661e-25
LSTA.39079	85.7204	4.56411	0.424077	10.7624	5.17768e-27	2.23115e-25
LSTA.14773	24752.6	-1.16593	0.108335	-10.7622	5.18911e-27	2.2338e-25
LSTA.1619	855.428	1.93373	0.179707	10.7604	5.29217e-27	2.27585e-25
LSTA.31385	1662.46	-1.20241	0.111779	-10.757	5.49018e-27	2.3586e-25
LSTA.29844	1115.11	3.03086	0.281864	10.7529	5.7412e-27	2.46394e-25
LSTA.19295	390.415	3.13386	0.291448	10.7527	5.75416e-27	2.467e-25
LSTA.20151	196.49	2.60334	0.242131	10.7518	5.81277e-27	2.48961e-25
LSTA.34297	227.374	-2.23082	0.207517	-10.7501	5.92282e-27	2.53418e-25
LSTA.3479	156.053	-2.18097	0.20296	-10.7458	6.2034e-27	2.64887e-25
LSTA.23933	3695.48	1.3309	0.123853	10.7458	6.2009e-27	2.64887e-25
LSTA.22563	895.085	-1.4621	0.136104	-10.7425	6.42656e-27	2.7414e-25
LSTA.10793	483.005	2.01958	0.188016	10.7415	6.49753e-27	2.76888e-25
LSTA.10449	228.488	3.11322	0.289923	10.7381	6.742e-27	2.87016e-25
LSTA.21048	2742.5	-2.00591	0.186866	-10.7344	7.0136e-27	2.98279e-25
LSTA.31962	175.79	4.04426	0.376847	10.7318	7.21494e-27	3.06534e-25
LSTA.37563	246.082	-1.44187	0.134362	-10.7313	7.26063e-27	3.08165e-25
LSTA.15521	91.9708	-5.48426	0.511164	-10.729	7.44243e-27	3.15565e-25
LSTA.14183	195.193	2.97754	0.277708	10.7218	8.03814e-27	3.40482e-25
LSTA.10412	3588.53	2.20548	0.205728	10.7203	8.16978e-27	3.45712e-25
LSTA.5195	564.29	-2.17204	0.202617	-10.72	8.20352e-27	3.46793e-25
LSTA.21184	497.028	2.61003	0.243511	10.7183	8.35104e-27	3.52677e-25
LSTA.12559	1576.77	-1.51952	0.141795	-10.7163	8.53092e-27	3.59915e-25
LSTA.40721	253.47	2.25761	0.210705	10.7145	8.69908e-27	3.66644e-25
LSTA.23805	119.339	4.51416	0.421445	10.7112	9.02226e-27	3.79886e-25
LSTA.12784	2009.53	1.6737	0.156287	10.7092	9.21764e-27	3.87727e-25
LSTA.24092	720.243	2.07526	0.193809	10.7077	9.36404e-27	3.93494e-25
LSTA.22921	248.146	-2.6081	0.243717	-10.7014	1.00297e-26	4.21048e-25
LSTA.32659	1005.19	2.46303	0.230166	10.7011	1.00573e-26	4.21789e-25
LSTA.1011	5436.15	-0.948143	0.0886154	-10.6995	1.02306e-26	4.28631e-25
LSTA.16163	703.156	1.26992	0.118694	10.6991	1.02757e-26	4.30096e-25
LSTA.28246	494.185	-3.53643	0.330647	-10.6955	1.06836e-26	4.46725e-25
LSTA.19334	206.251	2.29464	0.214556	10.6948	1.07644e-26	4.49663e-25
LSTA.7871	768.343	2.26087	0.211594	10.685	1.19689e-26	4.99482e-25
LSTA.6500	491.383	2.00866	0.18803	10.6827	1.22682e-26	5.11467e-25
LSTA.40312	286.535	3.68168	0.344715	10.6804	1.25795e-26	5.23933e-25
LSTA.36480	506.266	-1.75551	0.164376	-10.6799	1.2641e-26	5.25973e-25
LSTA.40014	130.439	5.69638	0.533468	10.678	1.28991e-26	5.36189e-25
LSTA.1465	772.418	-1.27045	0.118988	-10.6771	1.30236e-26	5.4083e-25
LSTA.5510	155.889	-1.80137	0.168722	-10.6766	1.31042e-26	5.43644e-25
LSTA.7878	4980.01	-1.09417	0.102496	-10.6753	1.32839e-26	5.50559e-25
LSTA.2878	3947.08	-1.82314	0.170794	-10.6745	1.33997e-26	5.54814e-25
LSTA.29311	269.329	2.96127	0.277427	10.6741	1.34623e-26	5.56863e-25
LSTA.8819	974.243	-2.31585	0.217125	-10.666	1.46809e-26	6.06676e-25
LSTA.18923	745.787	2.31096	0.216684	10.6651	1.48274e-26	6.12132e-25
LSTA.29774	171.351	5.8141	0.545228	10.6636	1.50656e-26	6.21362e-25
LSTA.36235	281.225	4.97291	0.466541	10.6591	1.58098e-26	6.5142e-25
LSTA.5862	143.688	-2.79507	0.262247	-10.6581	1.59748e-26	6.57578e-25
LSTA.23044	36124.4	-1.09058	0.102352	-10.6552	1.64914e-26	6.78185e-25
LSTA.14102	596.411	2.96717	0.278483	10.6548	1.65662e-26	6.80599e-25
LSTA.10413	1109.51	-1.30497	0.122549	-10.6486	1.77058e-26	7.26711e-25
LSTA.2219	312.137	-1.57184	0.147634	-10.6469	1.80328e-26	7.39415e-25
LSTA.29835	227.027	2.95606	0.27769	10.6452	1.83598e-26	7.52093e-25
LSTA.4097	704.741	-2.16154	0.203087	-10.6434	1.87164e-26	7.65959e-25
LSTA.5210	375.046	2.33737	0.219676	10.6401	1.93929e-26	7.9288e-25
LSTA.26062	226.244	2.98739	0.280803	10.6387	1.96816e-26	8.03906e-25
LSTA.1434	816.502	1.53745	0.144575	10.6342	2.06499e-26	8.42643e-25
LSTA.25440	426.522	-2.50627	0.235768	-10.6302	2.15616e-26	8.78998e-25
LSTA.32363	318.265	3.13976	0.295371	10.6299	2.16343e-26	8.81114e-25
LSTA.27524	127.327	3.50282	0.329557	10.6289	2.18739e-26	8.90014e-25
LSTA.6749	734.841	-1.93029	0.18162	-10.6282	2.20347e-26	8.94838e-25
LSTA.32768	176.751	2.27047	0.213626	10.6282	2.20214e-26	8.94838e-25
LSTA.9025	5550.21	-1.01516	0.0955214	-10.6276	2.21745e-26	8.99652e-25
LSTA.27526	256.566	2.40659	0.226467	10.6267	2.23989e-26	9.07885e-25
LSTA.5079	481.464	2.22654	0.209544	10.6256	2.26496e-26	9.17167e-25
LSTA.24448	77.6775	-2.63903	0.248475	-10.6209	2.38223e-26	9.63731e-25
LSTA.33836	89.3573	4.1806	0.393646	10.6202	2.40077e-26	9.70305e-25
LSTA.16260	460.712	1.8669	0.175796	10.6197	2.41366e-26	9.74583e-25
LSTA.7745	2345.21	1.61179	0.151781	10.6192	2.42612e-26	9.78681e-25
LSTA.4452	490.684	2.92701	0.275721	10.6158	2.51542e-26	1.01374e-24
LSTA.3350	2518.89	-1.37607	0.12963	-10.6154	2.52694e-26	1.01741e-24
LSTA.13200	300.864	-2.35843	0.2222	-10.614	2.56578e-26	1.03207e-24
LSTA.4751	250.648	3.0746	0.289745	10.6114	2.63795e-26	1.05909e-24
LSTA.12465	718.055	2.66384	0.251034	10.6115	2.63553e-26	1.05909e-24
LSTA.37882	446.086	2.36545	0.22301	10.6069	2.7669e-26	1.1098e-24
LSTA.33514	193.141	-2.54021	0.239495	-10.6066	2.77807e-26	1.11323e-24
LSTA.22234	60325	-1.61859	0.152641	-10.6039	2.85947e-26	1.14476e-24
LSTA.32763	145.951	3.86728	0.364808	10.6008	2.95312e-26	1.18113e-24
LSTA.26198	178.137	2.8125	0.265363	10.5987	3.02192e-26	1.20751e-24
LSTA.7638	333.699	3.70489	0.349668	10.5954	3.12904e-26	1.24914e-24
LSTA.3673	260.078	4.39202	0.414542	10.5949	3.1482e-26	1.2556e-24
LSTA.30973	186.828	-1.78785	0.168787	-10.5923	3.23527e-26	1.28911e-24
LSTA.474	5452.12	1.64009	0.154878	10.5895	3.33334e-26	1.32694e-24
LSTA.32180	382.636	-1.59374	0.150504	-10.5894	3.3388e-26	1.32786e-24
LSTA.8180	995.534	-1.96796	0.185903	-10.586	3.46208e-26	1.3756e-24
LSTA.5309	49191.1	-1.33721	0.126342	-10.5841	3.5321e-26	1.40079e-24
LSTA.14801	448.223	1.5854	0.149789	10.5842	3.52919e-26	1.40079e-24
LSTA.18205	324.499	2.28633	0.216024	10.5837	3.54769e-26	1.40566e-24
LSTA.14461	603.845	2.72743	0.257714	10.5832	3.56702e-26	1.41067e-24
LSTA.17435	2582.12	2.10884	0.199262	10.5832	3.56381e-26	1.41067e-24
LSTA.12785	1978.51	1.69964	0.160613	10.5823	3.60173e-26	1.42307e-24
LSTA.38552	661.002	-2.43975	0.230556	-10.582	3.61156e-26	1.42562e-24
LSTA.12524	296.667	2.76125	0.26096	10.5811	3.64534e-26	1.43762e-24
LSTA.20731	464161	1.32842	0.125768	10.5625	4.44696e-26	1.75212e-24
LSTA.16343	148.614	2.81624	0.266635	10.5622	4.4623e-26	1.75653e-24
LSTA.8428	365.822	2.85257	0.270106	10.5609	4.52189e-26	1.77833e-24
LSTA.7455	1745.32	-1.17256	0.111034	-10.5603	4.55187e-26	1.78691e-24
LSTA.22945	981.923	-1.67409	0.158528	-10.5602	4.55636e-26	1.78691e-24
LSTA.22946	981.923	-1.67409	0.158528	-10.5602	4.55636e-26	1.78691e-24
LSTA.12150	1881.23	2.58457	0.244811	10.5574	4.69364e-26	1.83904e-24
LSTA.25315	107.48	-2.8243	0.267552	-10.5561	4.76107e-26	1.86373e-24
LSTA.2410	750.014	1.85673	0.175909	10.555	4.8149e-26	1.88306e-24
LSTA.13012	58206.7	0.995289	0.0943163	10.5527	4.93723e-26	1.92734e-24
LSTA.21779	418.924	-1.42322	0.134867	-10.5528	4.9329e-26	1.92734e-24
LSTA.2626	308.254	2.50066	0.236983	10.5521	4.96979e-26	1.93826e-24
LSTA.6073	558.525	3.5567	0.337092	10.5511	5.01941e-26	1.95581e-24
LSTA.14340	392.172	2.84495	0.269709	10.5482	5.17654e-26	2.01518e-24
LSTA.9274	97.1419	-2.46911	0.234156	-10.5448	5.37149e-26	2.08915e-24
LSTA.27021	129.22	-2.66602	0.252846	-10.544	5.41318e-26	2.10344e-24
LSTA.36051	3162.03	-1.97571	0.187423	-10.5414	5.56639e-26	2.16099e-24
LSTA.12471	177.106	-2.58748	0.245522	-10.5387	5.7287e-26	2.22196e-24
LSTA.19325	6734.37	-1.66296	0.157869	-10.5338	6.0341e-26	2.33827e-24
LSTA.5811	666.4	-1.79432	0.170351	-10.5331	6.08163e-26	2.35453e-24
LSTA.41177	964.487	2.05204	0.194845	10.5317	6.17249e-26	2.38752e-24
LSTA.21017	7371.93	2.10147	0.199603	10.5282	6.40431e-26	2.47493e-24
LSTA.33863	91686.6	-2.13871	0.203147	-10.5279	6.42465e-26	2.48052e-24
LSTA.36673	487.722	3.35275	0.318586	10.5238	6.70781e-26	2.58749e-24
LSTA.15420	157.608	-4.80281	0.456546	-10.5199	6.99634e-26	2.69633e-24
LSTA.14096	1090.15	-1.37791	0.130988	-10.5193	7.03591e-26	2.70911e-24
LSTA.13573	234.76	3.51344	0.334087	10.5166	7.24729e-26	2.78796e-24
LSTA.14462	583.157	2.82738	0.268944	10.5129	7.53316e-26	2.89308e-24
LSTA.25096	474.936	-2.17943	0.207311	-10.5129	7.53422e-26	2.89308e-24
LSTA.11367	285.175	3.44354	0.327582	10.512	7.6081e-26	2.91881e-24
LSTA.28098	2759.25	2.57677	0.245225	10.5078	7.95425e-26	3.04884e-24
LSTA.49	30268.5	2.38582	0.22706	10.5074	7.98407e-26	3.0575e-24
LSTA.6585	314.935	-2.35171	0.22402	-10.4978	8.84556e-26	3.38323e-24
LSTA.34087	1847.72	4.23216	0.403151	10.4977	8.85064e-26	3.38323e-24
LSTA.5674	985.612	2.23099	0.212786	10.4846	1.01625e-25	3.88119e-24
LSTA.8048	203.09	-2.11763	0.201994	-10.4836	1.02731e-25	3.91989e-24
LSTA.20542	375.39	-1.95329	0.186339	-10.4824	1.04022e-25	3.96558e-24
LSTA.26124	203.314	2.0315	0.19386	10.4792	1.07654e-25	4.10036e-24
LSTA.29931	1266.24	-1.57792	0.150648	-10.4742	1.13485e-25	4.31857e-24
LSTA.9136	180.218	-2.49549	0.238273	-10.4732	1.14655e-25	4.35914e-24
LSTA.17061	19614.4	2.27745	0.217524	10.4699	1.1878e-25	4.51194e-24
LSTA.11418	709.908	1.64858	0.157467	10.4693	1.19511e-25	4.53225e-24
LSTA.27303	109.763	2.84753	0.271989	10.4693	1.19529e-25	4.53225e-24
LSTA.3420	75.9801	-3.61398	0.345237	-10.4681	1.21021e-25	4.58471e-24
LSTA.3630	903.061	-1.76466	0.168592	-10.467	1.22402e-25	4.63287e-24
LSTA.18253	137.957	4.34557	0.415198	10.4662	1.2344e-25	4.66801e-24
LSTA.10071	6712.85	-0.907866	0.086744	-10.466	1.23704e-25	4.67382e-24
LSTA.26248	570.439	-1.8208	0.174012	-10.4637	1.26842e-25	4.78807e-24
LSTA.27602	123.746	4.56388	0.436384	10.4584	1.34101e-25	5.05758e-24
LSTA.39720	190.424	3.71209	0.354991	10.4569	1.36309e-25	5.13628e-24
LSTA.7375	183.403	2.32199	0.222136	10.4531	1.41886e-25	5.34167e-24
LSTA.17855	164.005	7.67372	0.734119	10.453	1.4202e-25	5.34199e-24
LSTA.27811	444.882	-1.45852	0.139547	-10.4518	1.43778e-25	5.40331e-24
LSTA.15552	5040.51	-1.11991	0.107156	-10.4512	1.44659e-25	5.43158e-24
LSTA.9801	24670.8	-1.56579	0.149854	-10.4488	1.48372e-25	5.56111e-24
LSTA.21350	1108.67	2.3649	0.22633	10.4489	1.48265e-25	5.56111e-24
LSTA.9992	2013.65	5.84355	0.559295	10.4481	1.4954e-25	5.59994e-24
LSTA.13346	232.582	2.81449	0.269423	10.4464	1.52261e-25	5.69679e-24
LSTA.11312	305.158	-1.42091	0.136048	-10.4442	1.5584e-25	5.82042e-24
LSTA.24577	183.841	2.84157	0.272071	10.4442	1.55703e-25	5.82042e-24
LSTA.27375	333.748	-1.48701	0.142389	-10.4433	1.57251e-25	5.86792e-24
LSTA.5087	154.61	-2.45784	0.235356	-10.443	1.57693e-25	5.87925e-24
LSTA.6244	172.733	2.77147	0.265427	10.4415	1.60183e-25	5.96682e-24
LSTA.32429	439.405	2.74859	0.263257	10.4407	1.61593e-25	6.01405e-24
LSTA.653	201.147	3.329	0.318855	10.4405	1.62008e-25	6.02419e-24
LSTA.18982	109.479	2.74526	0.263134	10.4329	1.75386e-25	6.51592e-24
LSTA.23445	140.961	3.46883	0.332495	10.4327	1.75789e-25	6.52517e-24
LSTA.22157	605.388	2.09647	0.201053	10.4275	1.85781e-25	6.89e-24
LSTA.5092	15507.6	-1.80045	0.172682	-10.4264	1.87936e-25	6.96385e-24
LSTA.32908	72.9729	-3.58479	0.343898	-10.424	1.92693e-25	7.13387e-24
LSTA.20280	338.103	2.04394	0.196169	10.4193	2.02508e-25	7.49066e-24
LSTA.26169	378.646	2.3156	0.222286	10.4172	2.06949e-25	7.64824e-24
LSTA.2408	265.367	2.63121	0.252625	10.4155	2.10704e-25	7.78025e-24
LSTA.2945	92.2306	-3.1041	0.298083	-10.4135	2.15093e-25	7.93536e-24
LSTA.39672	461.541	-1.71841	0.165025	-10.413	2.16228e-25	7.97031e-24
LSTA.11701	236.827	2.16299	0.207758	10.4111	2.20701e-25	8.12809e-24
LSTA.14479	3316.59	-1.44647	0.138979	-10.4078	2.28499e-25	8.40798e-24
LSTA.38070	1452.24	4.58495	0.440536	10.4077	2.28775e-25	8.4108e-24
LSTA.28667	160.947	3.91864	0.376666	10.4035	2.39052e-25	8.78101e-24
LSTA.955	111.05	4.04752	0.389132	10.4014	2.44277e-25	8.96515e-24
LSTA.15911	997.723	-1.41307	0.135865	-10.4006	2.46506e-25	9.03913e-24
LSTA.15678	238.505	3.24493	0.31201	10.4001	2.47726e-25	9.07599e-24
LSTA.26153	1836.33	1.54733	0.148788	10.3995	2.4917e-25	9.12099e-24
LSTA.8490	554.202	2.33351	0.224394	10.3992	2.50125e-25	9.14804e-24
LSTA.20523	27465.5	1.38004	0.132716	10.3984	2.52072e-25	9.2113e-24
LSTA.12024	2510.73	-1.43697	0.138223	-10.3961	2.58328e-25	9.43174e-24
LSTA.11200	315.688	3.90221	0.375364	10.3958	2.59095e-25	9.45161e-24
LSTA.5648	122.441	-2.91309	0.280316	-10.3922	2.6915e-25	9.80994e-24
LSTA.8080	280.082	2.33919	0.22511	10.3913	2.71588e-25	9.89031e-24
LSTA.25976	130.702	3.2116	0.309109	10.3899	2.75758e-25	1.00335e-23
LSTA.33844	263.41	3.04973	0.293651	10.3856	2.88462e-25	1.04867e-23
LSTA.97	377.721	1.89346	0.182454	10.3778	3.13061e-25	1.13713e-23
LSTA.19944	381.767	1.67177	0.161133	10.3751	3.21936e-25	1.16836e-23
LSTA.39544	1834.71	2.66955	0.257318	10.3745	3.23898e-25	1.17447e-23
LSTA.42453	418.663	-2.24977	0.216876	-10.3736	3.27106e-25	1.18509e-23
LSTA.26861	369.713	3.33494	0.321539	10.3718	3.33156e-25	1.20597e-23
LSTA.14811	562.196	3.38112	0.326027	10.3707	3.37203e-25	1.21958e-23
LSTA.15539	733.301	-1.48613	0.14335	-10.3671	3.50024e-25	1.26487e-23
LSTA.11304	440.882	2.67024	0.257576	10.3668	3.5096e-25	1.26717e-23
LSTA.2434	1011.57	-1.79369	0.173034	-10.3661	3.53699e-25	1.27597e-23
LSTA.215	451.616	-1.95777	0.188869	-10.3657	3.5497e-25	1.27946e-23
LSTA.2703	966.161	-2.04701	0.197511	-10.364	3.61385e-25	1.30148e-23
LSTA.14765	207.209	-1.86286	0.179763	-10.3629	3.65849e-25	1.31643e-23
LSTA.6032	2978.1	-0.920243	0.0888279	-10.3598	3.77605e-25	1.35758e-23
LSTA.1295	334.134	-1.46646	0.141596	-10.3567	3.90164e-25	1.40154e-23
LSTA.10789	15777.7	4.83318	0.466768	10.3546	3.98981e-25	1.432e-23
LSTA.2601	384.796	-1.31693	0.127187	-10.3543	4.00302e-25	1.43552e-23
LSTA.24472	5457	1.60039	0.154572	10.3537	4.02461e-25	1.44205e-23
LSTA.29037	146.08	-2.78867	0.269499	-10.3476	4.29085e-25	1.53614e-23
LSTA.7144	884.82	-1.66514	0.160981	-10.3437	4.46845e-25	1.59837e-23
LSTA.21947	225.529	3.62063	0.35011	10.3414	4.57736e-25	1.63594e-23
LSTA.9770	949.012	2.58634	0.250157	10.3389	4.70008e-25	1.67738e-23
LSTA.28268	214.446	4.17013	0.403346	10.3389	4.70123e-25	1.67738e-23
LSTA.12598	327.596	-1.41047	0.136519	-10.3317	5.06577e-25	1.80593e-23
LSTA.19677	208.979	3.94003	0.381466	10.3287	5.22885e-25	1.86249e-23
LSTA.26317	170.668	1.99854	0.193497	10.3285	5.23691e-25	1.86379e-23
LSTA.28802	2507.36	-0.962099	0.0931998	-10.323	5.54773e-25	1.97275e-23
LSTA.12477	450.225	-1.42701	0.138246	-10.3222	5.59165e-25	1.9867e-23
LSTA.6346	150.239	-3.12919	0.303211	-10.3202	5.71039e-25	2.02719e-23
LSTA.25982	87.6155	-2.48096	0.240452	-10.3179	5.84687e-25	2.0739e-23
LSTA.37837	305.71	-1.94864	0.188877	-10.317	5.90433e-25	2.09253e-23
LSTA.5957	704.621	2.56608	0.248737	10.3165	5.93766e-25	2.10258e-23
LSTA.13506	295.496	1.82388	0.176798	10.3161	5.95762e-25	2.10788e-23
LSTA.1587	618.977	-2.48137	0.24054	-10.3158	5.97724e-25	2.11306e-23
LSTA.13299	4618.95	-0.718254	0.0696317	-10.315	6.02549e-25	2.12834e-23
LSTA.34967	172.535	-1.7197	0.166788	-10.3107	6.30482e-25	2.22514e-23
LSTA.16648	203.368	2.63586	0.255652	10.3103	6.3273e-25	2.23122e-23
LSTA.15404	406.571	-1.5565	0.150984	-10.309	6.41413e-25	2.25995e-23
LSTA.33644	254.192	3.1896	0.309434	10.3079	6.49299e-25	2.28583e-23
LSTA.12585	258.581	2.99193	0.290363	10.3041	6.75253e-25	2.37523e-23
LSTA.36731	81.6845	6.50506	0.631659	10.2984	7.16674e-25	2.51884e-23
LSTA.2671	3860.43	2.27077	0.220522	10.2972	7.25074e-25	2.54624e-23
LSTA.11704	253.964	2.66719	0.259033	10.2967	7.28946e-25	2.55772e-23
LSTA.8762	79.9753	5.77222	0.560812	10.2926	7.60781e-25	2.66721e-23
LSTA.29667	126.872	-5.3848	0.523412	-10.2879	7.99275e-25	2.79984e-23
LSTA.8838	274.06	2.32439	0.22594	10.2876	8.01222e-25	2.80434e-23
LSTA.15952	81.6417	-5.55427	0.540136	-10.2831	8.39856e-25	2.93714e-23
LSTA.9700	1203.32	1.23783	0.120418	10.2795	8.71904e-25	3.0467e-23
LSTA.41933	438.433	1.86203	0.18121	10.2756	9.08177e-25	3.17083e-23
LSTA.37924	108.567	-2.5422	0.247437	-10.2741	9.21865e-25	3.21596e-23
LSTA.12545	958.57	-1.73268	0.168652	-10.2737	9.26171e-25	3.22832e-23
LSTA.5628	684.144	2.41467	0.235152	10.2686	9.76375e-25	3.40052e-23
LSTA.32187	228.401	3.98692	0.388321	10.2671	9.91713e-25	3.45109e-23
LSTA.6586	2748.98	1.7573	0.171201	10.2645	1.0181e-24	3.54e-23
LSTA.16640	11512	1.83876	0.179232	10.2591	1.07712e-24	3.74214e-23
LSTA.21003	1047.87	-1.57794	0.153864	-10.2554	1.11905e-24	3.88463e-23
LSTA.7824	535.78	2.48793	0.242609	10.2549	1.12492e-24	3.90182e-23
LSTA.19068	1348.92	1.31732	0.128461	10.2546	1.12822e-24	3.91006e-23
LSTA.22519	1798.72	-1.05381	0.102769	-10.2542	1.13337e-24	3.9247e-23
LSTA.31135	72.8645	3.7482	0.36555	10.2536	1.14025e-24	3.94528e-23
LSTA.14345	381.243	-3.17011	0.309175	-10.2534	1.14195e-24	3.94792e-23
LSTA.41917	114577	-2.24869	0.219343	-10.252	1.15967e-24	4.00593e-23
LSTA.15115	377.856	2.21525	0.216215	10.2456	1.23916e-24	4.27354e-23
LSTA.18052	5445.93	-1.43633	0.140191	-10.2456	1.23887e-24	4.27354e-23
LSTA.21381	3189.06	2.04061	0.199181	10.245	1.24627e-24	4.29455e-23
LSTA.27326	121.88	3.82175	0.373069	10.2441	1.25819e-24	4.33211e-23
LSTA.32962	256.812	-2.07995	0.203097	-10.2412	1.29618e-24	4.4593e-23
LSTA.31382	1303.38	-1.02545	0.100142	-10.2399	1.31379e-24	4.51252e-23
LSTA.36078	16907.7	1.90241	0.185784	10.2399	1.31328e-24	4.51252e-23
LSTA.28612	156.941	2.1225	0.20729	10.2393	1.32202e-24	4.53712e-23
LSTA.497	273.756	-2.45354	0.239632	-10.2388	1.3288e-24	4.55618e-23
LSTA.40865	68476.5	-2.12839	0.207876	-10.2387	1.32973e-24	4.55618e-23
LSTA.26287	730.617	2.99415	0.292524	10.2356	1.37341e-24	4.70203e-23
LSTA.19935	772.221	2.94291	0.287551	10.2344	1.39052e-24	4.75676e-23
LSTA.16365	129.914	4.11103	0.401706	10.2339	1.39727e-24	4.77601e-23
LSTA.19446	3610.41	1.19115	0.116404	10.2329	1.41171e-24	4.82145e-23
LSTA.25257	4300.23	-1.0333	0.101003	-10.2304	1.44908e-24	4.94509e-23
LSTA.37352	1546.64	0.962427	0.0940823	10.2296	1.46081e-24	4.98112e-23
LSTA.25611	881.149	-1.27941	0.125076	-10.2291	1.46898e-24	5.00493e-23
LSTA.6018	1110.72	2.72325	0.266308	10.2259	1.5176e-24	5.16642e-23
LSTA.26497	2203.83	-1.16483	0.113915	-10.2254	1.52598e-24	5.1908e-23
LSTA.19616	205.423	2.69146	0.263218	10.2252	1.52887e-24	5.19642e-23
LSTA.8477	2027.16	-1.32452	0.129545	-10.2244	1.5417e-24	5.23584e-23
LSTA.15224	258.574	2.54919	0.249357	10.2231	1.56323e-24	5.30471e-23
LSTA.3883	120.973	-1.98934	0.194656	-10.2197	1.61799e-24	5.48614e-23
LSTA.23102	11754.3	1.07662	0.10535	10.2194	1.62278e-24	5.49798e-23
LSTA.38256	1323.2	-2.92915	0.286654	-10.2184	1.64023e-24	5.55265e-23
LSTA.8001	425.342	-2.39476	0.23437	-10.2179	1.64915e-24	5.57837e-23
LSTA.25098	2202.75	1.26724	0.124031	10.2171	1.66227e-24	5.61827e-23
LSTA.270	169.819	-2.13026	0.208506	-10.2168	1.66825e-24	5.63398e-23
LSTA.10476	184.539	2.28571	0.223777	10.2142	1.7122e-24	5.77729e-23
LSTA.18017	403.655	2.86949	0.280933	10.2142	1.71342e-24	5.77729e-23
LSTA.37477	179.304	2.26704	0.222003	10.2117	1.75708e-24	5.91978e-23
LSTA.18749	1282.12	-2.33667	0.2289	-10.2083	1.82097e-24	6.13016e-23
LSTA.25404	158.99	3.07379	0.30112	10.2079	1.82815e-24	6.14945e-23
LSTA.27763	413.335	1.95084	0.191115	10.2077	1.8317e-24	6.15649e-23
LSTA.34126	3588.47	1.99934	0.195924	10.2047	1.88931e-24	6.34507e-23
LSTA.24882	514.556	3.47826	0.340928	10.2023	1.93589e-24	6.49638e-23
LSTA.30507	756.004	-1.66644	0.163386	-10.1994	1.99544e-24	6.69089e-23
LSTA.1929	163.614	2.96486	0.290704	10.1989	2.00531e-24	6.71867e-23
LSTA.1837	2028.25	1.69778	0.16651	10.1962	2.06084e-24	6.89926e-23
LSTA.1673	1870.27	-1.02606	0.100639	-10.1955	2.07738e-24	6.94912e-23
LSTA.32539	146.744	2.90744	0.285173	10.1953	2.08011e-24	6.95276e-23
LSTA.4810	261.614	-1.76563	0.173189	-10.1949	2.09035e-24	6.98146e-23
LSTA.21777	230.431	-1.95656	0.191933	-10.194	2.10954e-24	7.04002e-23
LSTA.38475	104.743	3.14717	0.308733	10.1938	2.11297e-24	7.0459e-23
LSTA.6438	287.547	-1.99912	0.196296	-10.1842	2.33301e-24	7.77285e-23
LSTA.26012	34730.7	-1.05838	0.103924	-10.1841	2.33465e-24	7.77285e-23
LSTA.25696	829.48	-1.38236	0.135757	-10.1826	2.37089e-24	7.8873e-23
LSTA.5085	309.592	3.81685	0.374886	10.1814	2.40174e-24	7.98367e-23
LSTA.17302	292.912	3.44715	0.338678	10.1783	2.4797e-24	8.23635e-23
LSTA.27791	1189.03	-1.83416	0.180256	-10.1753	2.55698e-24	8.48637e-23
LSTA.7147	1152.7	-1.5497	0.152323	-10.1737	2.59717e-24	8.61299e-23
LSTA.7895	123.215	3.03008	0.297856	10.173	2.6178e-24	8.67462e-23
LSTA.39592	2933.39	-1.95289	0.19197	-10.1729	2.62088e-24	8.67802e-23
LSTA.32040	3104.17	2.69506	0.264955	10.1718	2.65084e-24	8.77036e-23
LSTA.22363	247.434	3.08832	0.303744	10.1675	2.76884e-24	9.1536e-23
LSTA.40381	722.448	-1.54469	0.151977	-10.164	2.8716e-24	9.48591e-23
LSTA.14193	368.761	4.04531	0.398017	10.1637	2.8802e-24	9.50689e-23
LSTA.5614	147.114	-2.19917	0.216382	-10.1634	2.8888e-24	9.52045e-23
LSTA.31852	416.381	2.86034	0.281436	10.1634	2.8887e-24	9.52045e-23
LSTA.19465	281.572	2.38378	0.23458	10.1619	2.93273e-24	9.6577e-23
LSTA.13935	1071.64	-0.939485	0.0924833	-10.1584	3.03936e-24	1.00011e-22
LSTA.8856	2959.68	-1.98546	0.195477	-10.157	3.0839e-24	1.01397e-22
LSTA.25768	1663.89	-2.16088	0.212792	-10.1549	3.15169e-24	1.03546e-22
LSTA.15285	637.094	2.10199	0.206996	10.1547	3.1569e-24	1.03637e-22
LSTA.22579	467.559	3.24211	0.319279	10.1545	3.16529e-24	1.03831e-22
LSTA.15213	19182.8	-1.24239	0.122365	-10.1531	3.20866e-24	1.05173e-22
LSTA.14885	272.659	-4.27255	0.420826	-10.1528	3.22126e-24	1.05504e-22
LSTA.33575	299.921	3.15755	0.311049	10.1513	3.26949e-24	1.07001e-22
LSTA.20316	88.8445	3.02384	0.297975	10.148	3.38356e-24	1.10648e-22
LSTA.9459	708.57	1.83755	0.181129	10.145	3.48719e-24	1.13949e-22
LSTA.19106	1719.77	1.35507	0.133589	10.1436	3.53864e-24	1.15541e-22
LSTA.9295	85.0687	-2.58442	0.254791	-10.1433	3.54996e-24	1.15821e-22
LSTA.10053	713.894	2.57115	0.253505	10.1424	3.58249e-24	1.16792e-22
LSTA.10685	61.5797	-3.06242	0.301983	-10.1411	3.63169e-24	1.18305e-22
LSTA.38117	255.762	2.57742	0.254167	10.1406	3.64753e-24	1.1873e-22
LSTA.38399	3548.25	2.3133	0.228153	10.1392	3.70042e-24	1.20359e-22
LSTA.12745	132.361	3.02147	0.29808	10.1364	3.80784e-24	1.23758e-22
LSTA.4439	301.244	-2.45197	0.241908	-10.136	3.8259e-24	1.24249e-22
LSTA.13436	359.732	2.6083	0.257343	10.1355	3.84385e-24	1.24737e-22
LSTA.17931	1192.07	2.19887	0.21697	10.1344	3.88561e-24	1.25983e-22
LSTA.41392	184.417	1.92261	0.189712	10.1344	3.88822e-24	1.25983e-22
LSTA.4717	20408.9	1.82938	0.180579	10.1307	4.03859e-24	1.30755e-22
LSTA.26201	9264.26	-1.49652	0.14774	-10.1294	4.0901e-24	1.32322e-22
LSTA.37027	459.065	-1.70853	0.168707	-10.1273	4.18235e-24	1.35203e-22
LSTA.28426	183.199	5.82448	0.575235	10.1254	4.26285e-24	1.377e-22
LSTA.32405	180.829	-2.84828	0.281332	-10.1243	4.31147e-24	1.39164e-22
LSTA.17058	4119.76	5.11001	0.504755	10.1238	4.33451e-24	1.39801e-22
LSTA.9579	573.94	-2.26424	0.223666	-10.1233	4.35402e-24	1.40323e-22
LSTA.30781	130.607	3.97576	0.393107	10.1137	4.80407e-24	1.5471e-22
LSTA.938	79.7407	4.82017	0.476786	10.1097	5.00242e-24	1.60975e-22
LSTA.10688	2790.17	-1.97532	0.195557	-10.101	5.46717e-24	1.75797e-22
LSTA.7118	187.333	4.39607	0.435218	10.1008	5.47751e-24	1.75996e-22
LSTA.28299	2236.28	1.41118	0.139734	10.099	5.58144e-24	1.79199e-22
LSTA.579	132.344	5.33714	0.528904	10.0909	6.05865e-24	1.94373e-22
LSTA.42350	588.868	-2.40441	0.238361	-10.0873	6.28793e-24	2.01576e-22
LSTA.30576	1085.39	-1.13588	0.112613	-10.0865	6.33604e-24	2.02964e-22
LSTA.5533	2835.97	4.57729	0.453881	10.0848	6.4514e-24	2.06503e-22
LSTA.15999	524.015	-1.35005	0.133875	-10.0844	6.47389e-24	2.07067e-22
LSTA.34853	263.231	2.04454	0.202749	10.0841	6.49794e-24	2.07679e-22
LSTA.25009	268.426	2.46375	0.244387	10.0813	6.6815e-24	2.13384e-22
LSTA.39688	380.154	-1.36108	0.135011	-10.0812	6.68826e-24	2.13439e-22
LSTA.17920	1332.52	0.919098	0.0911756	10.0805	6.73656e-24	2.14818e-22
LSTA.2983	208.758	-2.01885	0.200359	-10.0762	7.04137e-24	2.24369e-22
LSTA.437	141.765	3.21104	0.318727	10.0746	7.15597e-24	2.2785e-22
LSTA.10700	2771.79	-0.977223	0.0970193	-10.0725	7.31254e-24	2.3266e-22
LSTA.33832	177.727	-2.30899	0.229256	-10.0717	7.37245e-24	2.34389e-22
LSTA.11126	118.829	2.99893	0.297781	10.0709	7.42699e-24	2.35946e-22
LSTA.1235	345.862	-2.36099	0.234487	-10.0687	7.59509e-24	2.41106e-22
LSTA.365	90.4438	4.66899	0.463726	10.0684	7.61874e-24	2.41675e-22
LSTA.25224	76.6067	2.78216	0.276425	10.0648	7.90531e-24	2.50578e-22
LSTA.28300	2198.02	1.3888	0.13802	10.0623	8.11109e-24	2.56908e-22
LSTA.11828	158.248	-2.9617	0.294341	-10.0622	8.11894e-24	2.56964e-22
LSTA.13249	198.624	2.69559	0.267991	10.0585	8.42735e-24	2.66526e-22
LSTA.14897	2369.57	2.25521	0.224297	10.0545	8.77254e-24	2.77236e-22
LSTA.13450	616.187	2.48539	0.247205	10.054	8.8231e-24	2.78626e-22
LSTA.29420	305.669	2.7576	0.274283	10.0538	8.83543e-24	2.78807e-22
LSTA.16074	443.113	2.15839	0.214685	10.0537	8.84491e-24	2.78898e-22
LSTA.2495	176.291	-2.10567	0.20945	-10.0533	8.88206e-24	2.79861e-22
LSTA.14279	997.402	-1.54674	0.153885	-10.0513	9.06781e-24	2.85501e-22
LSTA.22148	170.955	3.28064	0.326428	10.0501	9.17529e-24	2.8867e-22
LSTA.34841	1613.7	1.59544	0.15877	10.0487	9.30891e-24	2.92657e-22
LSTA.22587	7582.01	1.8166	0.18082	10.0465	9.52316e-24	2.9917e-22
LSTA.18997	3822.5	-0.7968	0.0793147	-10.0461	9.5615e-24	3.00152e-22
LSTA.21454	1824.19	2.00753	0.199842	10.0456	9.60915e-24	3.01424e-22
LSTA.15070	120.702	3.07449	0.306168	10.0418	9.97885e-24	3.12789e-22
LSTA.254	338.594	-1.80614	0.179865	-10.0417	9.99829e-24	3.13166e-22
LSTA.22259	2670.2	2.33512	0.232594	10.0394	1.02261e-23	3.20064e-22
LSTA.40699	362	-2.3993	0.238994	-10.0392	1.02545e-23	3.20718e-22
LSTA.37653	817.66	-1.65767	0.165239	-10.0319	1.10337e-23	3.44832e-22
LSTA.7493	464.724	1.78876	0.178327	10.0308	1.11573e-23	3.48437e-22
LSTA.20304	161.209	4.48364	0.447001	10.0305	1.11951e-23	3.4936e-22
LSTA.30549	1418.39	-1.00461	0.100176	-10.0284	1.14378e-23	3.56669e-22
LSTA.32210	103.565	2.61696	0.261029	10.0255	1.17706e-23	3.66779e-22
LSTA.10603	46672.9	-1.38309	0.13796	-10.0253	1.18025e-23	3.67501e-22
LSTA.35470	269.167	-2.05016	0.204733	-10.0138	1.32514e-23	4.12314e-22
LSTA.22586	227.898	4.5618	0.455782	10.0087	1.39518e-23	4.33786e-22
LSTA.40094	91.1511	-2.9009	0.289889	-10.007	1.42062e-23	4.41373e-22
LSTA.14337	592.165	2.41977	0.241846	10.0054	1.44286e-23	4.47954e-22
LSTA.1210	27637.9	-1.32108	0.132078	-10.0022	1.48994e-23	4.62231e-22
LSTA.31122	1177.59	2.30658	0.230611	10.0021	1.4926e-23	4.62716e-22
LSTA.11817	183.523	2.14981	0.214957	10.0011	1.50717e-23	4.66551e-22
LSTA.12828	384.351	2.59095	0.259066	10.0011	1.5065e-23	4.66551e-22
LSTA.1788	128.935	4.37805	0.437858	9.99877	1.54299e-23	4.76953e-22
LSTA.8455	643.073	2.33076	0.233105	9.99877	1.54303e-23	4.76953e-22
LSTA.8668	2106.77	1.23783	0.123819	9.99709	1.56939e-23	4.84748e-22
LSTA.27450	457.182	-1.23808	0.123859	-9.9959	1.58845e-23	4.90276e-22
LSTA.27790	1195.45	-1.82588	0.182682	-9.99489	1.60471e-23	4.94935e-22
LSTA.2126	100.227	-3.33331	0.333657	-9.99022	1.68208e-23	5.18419e-22
LSTA.21493	3765.85	-1.01118	0.101286	-9.98343	1.80129e-23	5.54756e-22
LSTA.39463	208.974	3.19987	0.320711	9.97743	1.91358e-23	5.8891e-22
LSTA.13990	108.162	2.65678	0.266291	9.97698	1.92236e-23	5.91182e-22
LSTA.25418	49.3598	-3.56553	0.357403	-9.97623	1.9369e-23	5.95219e-22
LSTA.29793	5235.72	-2.0998	0.21051	-9.97486	1.96385e-23	6.03065e-22
LSTA.29617	210.35	4.70253	0.471512	9.97329	1.99507e-23	6.12209e-22
LSTA.20642	213.688	4.47262	0.448492	9.97258	2.00946e-23	6.16175e-22
LSTA.31876	347.5	3.14927	0.315914	9.96877	2.08791e-23	6.39768e-22
LSTA.14444	362.257	1.73564	0.174109	9.96866	2.09028e-23	6.4003e-22
LSTA.11247	334.811	3.31747	0.332793	9.96858	2.09202e-23	6.40102e-22
LSTA.5777	224.622	-1.96795	0.19743	-9.96784	2.10769e-23	6.4443e-22
LSTA.24476	7933.74	1.77765	0.178382	9.96544	2.15926e-23	6.59719e-22
LSTA.4223	424.98	1.87332	0.187992	9.96489	2.17106e-23	6.62445e-22
LSTA.24176	119.594	-4.38439	0.439984	-9.96488	2.17131e-23	6.62445e-22
LSTA.20913	545.863	3.62112	0.363404	9.96446	2.18054e-23	6.64782e-22
LSTA.6405	260.544	2.14523	0.215479	9.95564	2.38274e-23	7.25904e-22
LSTA.40646	2975.76	2.65251	0.26644	9.95535	2.38985e-23	7.27547e-22
LSTA.10056	467.731	3.5389	0.355504	9.9546	2.40778e-23	7.32478e-22
LSTA.25258	4403.73	-1.00488	0.10096	-9.9533	2.43961e-23	7.41301e-22
LSTA.29877	878.15	-2.30117	0.231197	-9.95327	2.44029e-23	7.41301e-22
LSTA.7430	1461.93	1.66145	0.166972	9.95046	2.51015e-23	7.61975e-22
LSTA.23231	1186.66	-1.15584	0.116184	-9.9484	2.56261e-23	7.77345e-22
LSTA.19646	1230.45	1.02509	0.103056	9.94691	2.60122e-23	7.88491e-22
LSTA.30198	4594.38	-1.47475	0.148271	-9.94629	2.61758e-23	7.92881e-22
LSTA.5264	130.768	4.58433	0.460963	9.94512	2.64865e-23	8.01268e-22
LSTA.7819	169.61	2.18654	0.219861	9.9451	2.64906e-23	8.01268e-22
LSTA.36136	136.553	-2.91185	0.292803	-9.94476	2.65801e-23	8.03403e-22
LSTA.13909	338.824	2.18199	0.219421	9.94429	2.67065e-23	8.06646e-22
LSTA.19617	203.544	2.78783	0.280368	9.94345	2.69337e-23	8.1293e-22
LSTA.2948	715.388	-1.93704	0.194936	-9.93677	2.88012e-23	8.68675e-22
LSTA.20805	2273.93	-1.47333	0.148274	-9.93653	2.88724e-23	8.70201e-22
LSTA.28451	831.698	1.49567	0.150542	9.93525	2.92427e-23	8.80736e-22
LSTA.13078	158.826	2.05846	0.207208	9.93426	2.95362e-23	8.88942e-22
LSTA.10426	172.622	2.64399	0.266168	9.93355	2.97468e-23	8.9352e-22
LSTA.16616	4272.16	1.71037	0.172181	9.93354	2.97516e-23	8.9352e-22
LSTA.18893	418.937	2.45288	0.246926	9.93366	2.97149e-23	8.9352e-22
LSTA.6286	2470.86	1.27956	0.128877	9.92854	3.12808e-23	9.38779e-22
LSTA.28151	5562.45	0.746763	0.0752195	9.92778	3.15197e-23	9.45277e-22
LSTA.31874	343.561	3.17488	0.31992	9.924	3.27369e-23	9.81088e-22
LSTA.16655	100.241	-6.43223	0.648203	-9.92316	3.30128e-23	9.88656e-22
LSTA.23924	259.964	-1.77441	0.178819	-9.92294	3.3085e-23	9.90116e-22
LSTA.31560	671.188	-1.56095	0.157315	-9.92247	3.32438e-23	9.94165e-22
LSTA.4974	284.22	2.57985	0.260015	9.92194	3.34185e-23	9.9798e-22
LSTA.7719	98.9943	-2.18182	0.219898	-9.92199	3.34031e-23	9.9798e-22
LSTA.15508	160.326	2.91901	0.294212	9.92145	3.35856e-23	1.00226e-21
LSTA.19809	975.499	4.29861	0.433306	9.92051	3.39034e-23	1.01103e-21
LSTA.17005	988.731	1.82334	0.1838	9.92027	3.39823e-23	1.01267e-21
LSTA.20080	224.271	-3.13247	0.315804	-9.91905	3.44023e-23	1.02447e-21
LSTA.6183	205.501	-2.27296	0.229176	-9.91799	3.47701e-23	1.03469e-21
LSTA.22609	174.619	2.39201	0.241184	9.91779	3.48382e-23	1.03599e-21
LSTA.39536	323.626	-2.34681	0.236727	-9.91354	3.63519e-23	1.08024e-21
LSTA.27165	36939.8	1.3486	0.136053	9.91226	3.68223e-23	1.09345e-21
LSTA.8105	335.708	-1.79901	0.181504	-9.91165	3.7048e-23	1.09938e-21
LSTA.16075	423.483	2.13893	0.215814	9.911	3.72887e-23	1.10575e-21
LSTA.26984	2170.02	-1.71631	0.173184	-9.91034	3.75381e-23	1.11237e-21
LSTA.8649	1381.62	1.38806	0.140074	9.90944	3.78751e-23	1.12157e-21
LSTA.3591	219.443	2.87739	0.29039	9.90873	3.81468e-23	1.12883e-21
LSTA.39961	4388.98	-1.24175	0.125329	-9.90794	3.84492e-23	1.13698e-21
LSTA.27430	195.342	2.26397	0.228541	9.90618	3.91339e-23	1.15642e-21
LSTA.8314	1068.72	-1.37307	0.138629	-9.9047	3.97165e-23	1.17282e-21
LSTA.26398	356.25	-3.58318	0.361874	-9.90174	4.09098e-23	1.20721e-21
LSTA.4718	155.442	2.58491	0.261059	9.90165	4.09465e-23	1.20745e-21
LSTA.14388	1112.31	1.19554	0.120743	9.90155	4.09873e-23	1.20781e-21
LSTA.39701	331.325	2.36705	0.239071	9.901	4.12117e-23	1.21358e-21
LSTA.27824	1213.47	-1.31733	0.133066	-9.89987	4.16796e-23	1.2265e-21
LSTA.8009	319.923	2.29271	0.231642	9.89762	4.26304e-23	1.25361e-21
LSTA.37176	305.932	2.44278	0.246807	9.89753	4.26686e-23	1.25387e-21
LSTA.32696	5965.78	-1.62575	0.164305	-9.89468	4.3903e-23	1.28924e-21
LSTA.8687	403.123	3.13402	0.31674	9.89461	4.39337e-23	1.28925e-21
LSTA.21293	149286	1.3275	0.134203	9.89172	4.52204e-23	1.32609e-21
LSTA.6182	1005.01	-1.54994	0.156694	-9.8915	4.53197e-23	1.32808e-21
LSTA.38983	2269.37	-2.00169	0.202422	-9.88868	4.66111e-23	1.36498e-21
LSTA.22131	1389.97	1.81433	0.183555	9.88438	4.86571e-23	1.42391e-21
LSTA.40873	316.802	-1.84977	0.187161	-9.8833	4.91852e-23	1.43837e-21
LSTA.27355	186.511	-3.12748	0.316451	-9.88297	4.93468e-23	1.4421e-21
LSTA.35655	2712.58	-1.1151	0.112834	-9.88263	4.95168e-23	1.44607e-21
LSTA.39539	1226.4	-1.36164	0.137801	-9.8812	5.0226e-23	1.46577e-21
LSTA.20115	86.4603	-5.0032	0.506373	-9.88045	5.06066e-23	1.47586e-21
LSTA.21698	10233.8	-1.16849	0.118272	-9.87968	5.09934e-23	1.48611e-21
LSTA.19608	143.774	3.52827	0.357203	9.87748	5.21278e-23	1.51813e-21
LSTA.27289	192.248	2.19695	0.222422	9.87738	5.21799e-23	1.5186e-21
LSTA.34335	736.923	-2.26273	0.229091	-9.87701	5.2371e-23	1.52311e-21
LSTA.17728	671.999	2.20068	0.222876	9.87404	5.39489e-23	1.56793e-21
LSTA.2615	9756.79	-0.723615	0.0732878	-9.87361	5.41803e-23	1.57357e-21
LSTA.23910	244.308	1.77994	0.180295	9.87236	5.48611e-23	1.59143e-21
LSTA.37528	5274.42	2.49261	0.252484	9.87234	5.48705e-23	1.59143e-21
LSTA.621	506.559	-2.29234	0.232201	-9.87222	5.4935e-23	1.59221e-21
LSTA.40263	237.407	-2.40752	0.243877	-9.87185	5.5139e-23	1.59703e-21
LSTA.8287	16621	-1.74124	0.176439	-9.86879	5.68484e-23	1.64541e-21
LSTA.24765	95.7835	3.43034	0.347676	9.86648	5.81683e-23	1.68247e-21
LSTA.10205	135.592	3.98132	0.40355	9.86575	5.85963e-23	1.69369e-21
LSTA.24121	81.8462	-4.57717	0.464005	-9.86448	5.93383e-23	1.71397e-21
LSTA.29695	1383.61	1.68294	0.170612	9.8641	5.95633e-23	1.71929e-21
LSTA.17856	154.176	6.02026	0.610361	9.86345	5.9956e-23	1.72945e-21
LSTA.16462	400.887	2.31402	0.234651	9.86152	6.11161e-23	1.76171e-21
LSTA.32216	475.437	2.29655	0.232888	9.8612	6.13114e-23	1.76614e-21
LSTA.10419	654.647	2.35307	0.238622	9.86105	6.14036e-23	1.76759e-21
LSTA.23177	145.531	3.13773	0.318262	9.85894	6.27097e-23	1.80396e-21
LSTA.24189	150.049	-4.13183	0.419102	-9.85877	6.28118e-23	1.80567e-21
LSTA.8431	1819.48	3.99901	0.405651	9.85826	6.31333e-23	1.81368e-21
LSTA.26885	1548.93	-1.53284	0.155491	-9.85809	6.32436e-23	1.81561e-21
LSTA.40210	408.75	2.15697	0.218823	9.85712	6.38555e-23	1.83194e-21
LSTA.28948	260.17	3.2221	0.327008	9.85327	6.63469e-23	1.90212e-21
LSTA.2161	388.827	2.13476	0.216683	9.85203	6.71751e-23	1.92456e-21
LSTA.24471	100012	1.05729	0.107318	9.85195	6.72249e-23	1.92469e-21
LSTA.6305	589.91	-2.13314	0.21662	-9.84741	7.03351e-23	2.01237e-21
LSTA.32987	110.641	5.0553	0.513378	9.84714	7.05216e-23	2.01634e-21
LSTA.28518	393.051	2.32483	0.236126	9.84571	7.15291e-23	2.04377e-21
LSTA.12424	5069.58	-1.25708	0.127701	-9.84395	7.27937e-23	2.0785e-21
LSTA.9523	257.563	1.97566	0.200719	9.84294	7.35313e-23	2.09815e-21
LSTA.31720	217.723	3.60836	0.366598	9.84282	7.36202e-23	2.09927e-21
LSTA.11152	304.625	1.90023	0.193076	9.84191	7.4286e-23	2.11683e-21
LSTA.5347	485.233	-1.52972	0.155467	-9.83948	7.60994e-23	2.16633e-21
LSTA.7322	2163.98	-1.77165	0.180056	-9.83945	7.61257e-23	2.16633e-21
LSTA.6734	1000.56	-1.72606	0.175449	-9.83797	7.72545e-23	2.19698e-21
LSTA.6844	433.434	1.70541	0.173374	9.83659	7.83221e-23	2.22517e-21
LSTA.24079	265.478	-1.94473	0.197704	-9.83655	7.83512e-23	2.22517e-21
LSTA.33242	110.059	3.70533	0.376748	9.83505	7.95259e-23	2.25702e-21
LSTA.23126	935.681	3.15177	0.320491	9.83418	8.02192e-23	2.27517e-21
LSTA.40877	77.5215	-2.83882	0.288691	-9.83343	8.0816e-23	2.29056e-21
LSTA.12446	394.277	2.18025	0.22172	9.83335	8.08798e-23	2.29084e-21
LSTA.21999	1318.57	1.43062	0.145509	9.83187	8.20771e-23	2.32319e-21
LSTA.29348	502.053	2.68303	0.272983	9.82855	8.48286e-23	2.39916e-21
LSTA.30105	1408.06	-1.37834	0.140239	-9.8285	8.48742e-23	2.39916e-21
LSTA.1029	2029.93	1.72652	0.175696	9.82673	8.63802e-23	2.4401e-21
LSTA.34595	2410.44	2.51499	0.255981	9.82493	8.79363e-23	2.4824e-21
LSTA.33243	115.98	3.47481	0.3537	9.82417	8.86027e-23	2.49954e-21
LSTA.15688	421.051	2.2573	0.229808	9.82256	9.00307e-23	2.53813e-21
LSTA.40555	624.199	2.88389	0.29362	9.82184	9.06732e-23	2.55455e-21
LSTA.11249	5244.63	-0.897709	0.0914102	-9.82066	9.17375e-23	2.58281e-21
LSTA.34786	114.316	-8.89772	0.906045	-9.82039	9.19839e-23	2.58802e-21
LSTA.22084	1856.95	-1.41852	0.144483	-9.8179	9.42911e-23	2.65118e-21
LSTA.8630	4228.24	-2.17735	0.221787	-9.81728	9.48732e-23	2.66577e-21
LSTA.10240	1777.67	-0.808105	0.0823582	-9.81207	9.9899e-23	2.80513e-21
LSTA.28493	1280.78	1.27953	0.130405	9.81199	9.99766e-23	2.80544e-21
LSTA.32954	1821.07	1.91187	0.194862	9.81142	1.00541e-22	2.81941e-21
LSTA.29215	242.483	-2.51564	0.256429	-9.8103	1.01663e-22	2.84899e-21
LSTA.30242	118.454	2.67746	0.272944	9.80956	1.02413e-22	2.86812e-21
LSTA.5759	1412.82	1.41526	0.144279	9.8092	1.02782e-22	2.87654e-21
LSTA.5868	329.14	-1.81702	0.18524	-9.80902	1.02962e-22	2.87966e-21
LSTA.33258	240.205	3.44592	0.351346	9.80778	1.04235e-22	2.91335e-21
LSTA.33640	489.508	2.3221	0.236776	9.80718	1.04862e-22	2.92895e-21
LSTA.3886	150.071	2.39556	0.244319	9.80504	1.07106e-22	2.98964e-21
LSTA.11216	877.24	1.63345	0.166595	9.80492	1.07232e-22	2.99118e-21
LSTA.39579	85.7443	-2.64762	0.270053	-9.80408	1.08124e-22	3.01409e-21
LSTA.5793	8505.33	1.17213	0.119586	9.8016	1.10812e-22	3.08698e-21
LSTA.19066	106.575	-3.06068	0.312285	-9.80093	1.11552e-22	3.10555e-21
LSTA.38322	410.679	-1.8617	0.189972	-9.79984	1.12765e-22	3.13727e-21
LSTA.17306	161.872	5.00291	0.510543	9.7992	1.13479e-22	3.15504e-21
LSTA.34746	168.53	3.25674	0.33235	9.79911	1.13581e-22	3.15581e-21
LSTA.3075	26335.1	-1.33009	0.13575	-9.79808	1.14743e-22	3.18601e-21
LSTA.222	334.337	2.75021	0.28071	9.79735	1.15582e-22	3.20719e-21
LSTA.34794	855.041	-2.25378	0.230079	-9.79567	1.1752e-22	3.25884e-21
LSTA.11823	245.436	3.28682	0.335551	9.79528	1.17971e-22	3.26919e-21
LSTA.9852	80.1492	-5.03987	0.514553	-9.79466	1.18702e-22	3.28729e-21
LSTA.31794	93.3422	-2.26823	0.231634	-9.79227	1.21534e-22	3.36353e-21
LSTA.6879	367.613	2.85453	0.291585	9.7897	1.24664e-22	3.4479e-21
LSTA.5631	585.074	3.03567	0.310095	9.78947	1.2495e-22	3.45355e-21
LSTA.37692	163.864	-2.68787	0.274574	-9.78925	1.2522e-22	3.45875e-21
LSTA.77	101.434	3.98498	0.407182	9.78673	1.28384e-22	3.54384e-21
LSTA.15908	557.782	-1.70153	0.173862	-9.78665	1.28485e-22	3.54432e-21
LSTA.6124	1474.29	2.43596	0.248929	9.78578	1.29594e-22	3.57257e-21
LSTA.11605	209	3.20701	0.327734	9.7854	1.30079e-22	3.58362e-21
LSTA.11250	5273.26	-0.910916	0.0931083	-9.7834	1.32672e-22	3.65267e-21
LSTA.26688	278.52	2.38054	0.243353	9.78226	1.34183e-22	3.69186e-21
LSTA.21114	754.334	2.11142	0.215861	9.78138	1.35346e-22	3.72144e-21
LSTA.38374	144.574	3.1563	0.322723	9.78021	1.36925e-22	3.76242e-21
LSTA.19709	233.134	3.10628	0.317669	9.77836	1.39447e-22	3.82921e-21
LSTA.14884	19187.6	1.60355	0.164002	9.77763	1.40457e-22	3.85445e-21
LSTA.14883	19187.9	1.60359	0.164008	9.77752	1.40612e-22	3.8562e-21
LSTA.4096	129.723	-3.10461	0.317572	-9.77609	1.42616e-22	3.90864e-21
LSTA.39339	208.278	1.73147	0.177135	9.77487	1.44347e-22	3.95351e-21
LSTA.14442	1036.72	0.969565	0.0992426	9.76965	1.51971e-22	4.15963e-21
LSTA.39916	140.753	2.28609	0.234083	9.76615	1.57318e-22	4.30321e-21
LSTA.28150	5695.24	0.775759	0.0794465	9.76454	1.59836e-22	4.36928e-21
LSTA.21828	781.262	2.80826	0.287606	9.76428	1.60243e-22	4.37756e-21
LSTA.22364	268.567	2.05346	0.210325	9.76325	1.61878e-22	4.41937e-21
LSTA.16250	58.8344	-5.36014	0.549085	-9.76195	1.63974e-22	4.47372e-21
LSTA.911	10113.5	-0.771979	0.0790959	-9.76004	1.67087e-22	4.5557e-21
LSTA.10646	419.872	2.17454	0.2229	9.75565	1.74474e-22	4.75406e-21
LSTA.17238	393.985	-2.04952	0.210181	-9.75122	1.82265e-22	4.96314e-21
LSTA.123	705.018	1.42891	0.146559	9.74973	1.84967e-22	5.03349e-21
LSTA.34800	104.659	4.09032	0.419611	9.74788	1.88361e-22	5.12254e-21
LSTA.11451	800.883	1.70797	0.175229	9.74711	1.89795e-22	5.15822e-21
LSTA.6285	2506.18	-2.1598	0.221603	-9.7463	1.91321e-22	5.19637e-21
LSTA.11994	1523.13	1.71922	0.176412	9.74551	1.92806e-22	5.23333e-21
LSTA.14915	114.005	6.34583	0.651206	9.74474	1.9428e-22	5.26998e-21
LSTA.9194	727.654	-1.6092	0.165177	-9.7423	1.98993e-22	5.39436e-21
LSTA.34433	344.296	2.21433	0.227317	9.74117	2.01231e-22	5.45154e-21
LSTA.36667	350.225	2.32762	0.239053	9.73681	2.10055e-22	5.68693e-21
LSTA.13224	445.943	-1.91227	0.196498	-9.73174	2.20788e-22	5.97369e-21
LSTA.26313	227.432	2.00069	0.205656	9.72837	2.28218e-22	6.17079e-21
LSTA.28165	503.919	1.81482	0.18655	9.72829	2.2839e-22	6.17148e-21
LSTA.15753	1810.73	-1.55884	0.16028	-9.72576	2.34154e-22	6.32321e-21
LSTA.12102	1227.68	-1.51584	0.155889	-9.72386	2.38552e-22	6.43071e-21
LSTA.25246	1030.18	-1.30734	0.134447	-9.72385	2.38591e-22	6.43071e-21
LSTA.26912	160.999	3.31987	0.341412	9.72393	2.38395e-22	6.43071e-21
LSTA.5040	621.368	1.69143	0.173948	9.72375	2.38813e-22	6.4326e-21
LSTA.35549	806.212	4.45844	0.458523	9.72347	2.39477e-22	6.44639e-21
LSTA.24347	157.388	-2.42054	0.249037	-9.71959	2.48779e-22	6.69252e-21
LSTA.18762	12693	1.91434	0.19699	9.71794	2.52834e-22	6.79727e-21
LSTA.4383	4664.81	2.39076	0.246027	9.71745	2.54075e-22	6.8263e-21
LSTA.19269	1178.48	2.43471	0.25057	9.71668	2.55993e-22	6.87348e-21
LSTA.12380	149.419	-2.8541	0.293752	-9.71603	2.57636e-22	6.9132e-21
LSTA.20505	2452.54	-0.854869	0.0879889	-9.71565	2.58605e-22	6.93481e-21
LSTA.4961	1644.48	2.24646	0.231233	9.71516	2.5985e-22	6.96379e-21
LSTA.38848	1725.16	2.62352	0.270077	9.71397	2.62888e-22	7.04073e-21
LSTA.32461	199.422	-2.08334	0.214511	-9.71207	2.6784e-22	7.16882e-21
LSTA.35846	106.758	-2.70756	0.278866	-9.70916	2.75591e-22	7.37163e-21
LSTA.2767	710.645	2.09461	0.215739	9.70898	2.76076e-22	7.37992e-21
LSTA.21291	276.308	-2.58948	0.266827	-9.70469	2.87956e-22	7.69264e-21
LSTA.17721	263.586	3.22087	0.331995	9.70158	2.96854e-22	7.92535e-21
LSTA.42251	118.241	-2.69201	0.277555	-9.69901	3.04433e-22	8.12256e-21
LSTA.19242	124.72	-2.0781	0.214262	-9.69884	3.0494e-22	8.13098e-21
LSTA.9965	521.977	1.786	0.184151	9.69857	3.05752e-22	8.14749e-21
LSTA.24368	129.672	3.38465	0.349041	9.69701	3.10464e-22	8.26785e-21
LSTA.14916	84.8156	4.70583	0.485372	9.69531	3.15683e-22	8.40153e-21
LSTA.34993	120.862	3.38406	0.349117	9.69321	3.22239e-22	8.57062e-21
LSTA.20353	1701.88	-1.04217	0.107531	-9.69182	3.26666e-22	8.6829e-21
LSTA.21323	397.012	3.03479	0.313158	9.69094	3.29478e-22	8.75217e-21
LSTA.9609	192.643	2.27716	0.235006	9.68977	3.33264e-22	8.84717e-21
LSTA.17115	316.111	-2.15025	0.221914	-9.68957	3.33935e-22	8.85387e-21
LSTA.41817	128.527	-2.71644	0.280346	-9.68959	3.33881e-22	8.85387e-21
LSTA.27082	371.03	-1.69676	0.175127	-9.68878	3.36532e-22	8.91715e-21
LSTA.33736	2085.9	-1.22416	0.126369	-9.68721	3.41727e-22	9.04914e-21
LSTA.16057	386.106	2.23651	0.230909	9.6857	3.46832e-22	9.17857e-21
LSTA.36412	141.586	4.0356	0.416739	9.68374	3.53539e-22	9.35023e-21
LSTA.8919	5868.71	-0.863939	0.0892268	-9.68251	3.57831e-22	9.45781e-21
LSTA.21035	185.165	2.80313	0.289513	9.68224	3.58783e-22	9.47706e-21
LSTA.4778	564.689	4.88359	0.50443	9.68139	3.61759e-22	9.54973e-21
LSTA.26229	397.278	-1.30106	0.134417	-9.67932	3.6915e-22	9.73874e-21
LSTA.37723	416.661	3.2558	0.336395	9.6785	3.72147e-22	9.8117e-21
LSTA.3345	773.497	2.175	0.224769	9.6766	3.79109e-22	9.98904e-21
LSTA.12442	1132.68	4.59829	0.475279	9.67492	3.85406e-22	1.01486e-20
LSTA.1991	2381.65	-1.19907	0.123951	-9.67373	3.89907e-22	1.02608e-20
LSTA.3852	962.844	-2.11669	0.218907	-9.66933	4.07031e-22	1.07047e-20
LSTA.38245	1706.65	-1.08261	0.111995	-9.66662	4.17962e-22	1.09854e-20
LSTA.10617	552.684	2.4833	0.257048	9.66086	4.42125e-22	1.16133e-20
LSTA.37542	84.181	-2.65712	0.27506	-9.66013	4.45279e-22	1.16889e-20
LSTA.9881	198.131	2.59419	0.268577	9.65902	4.50162e-22	1.18097e-20
LSTA.12697	2141.11	-1.07828	0.11166	-9.65674	4.60284e-22	1.20678e-20
LSTA.16470	1155.05	-1.26556	0.131063	-9.65612	4.63072e-22	1.21333e-20
LSTA.7672	2055.35	-1.10926	0.114884	-9.65555	4.65663e-22	1.21937e-20
LSTA.16547	385.426	1.26601	0.131133	9.65443	4.70754e-22	1.23194e-20
LSTA.21940	268.496	1.67798	0.173939	9.64693	5.06471e-22	1.32459e-20
LSTA.367	156.59	3.29778	0.341859	9.6466	5.08132e-22	1.32729e-20
LSTA.17734	379.432	2.61105	0.270669	9.64666	5.07851e-22	1.32729e-20
LSTA.17190	1444.23	1.07045	0.110968	9.6465	5.08609e-22	1.32772e-20
LSTA.710	4338	1.0476	0.108615	9.64509	5.15684e-22	1.34536e-20
LSTA.408	332.941	-1.56907	0.162736	-9.64182	5.32362e-22	1.3863e-20
LSTA.19257	702.452	0.868188	0.0900434	9.64189	5.31988e-22	1.3863e-20
LSTA.26421	419.473	-2.59536	0.269176	-9.64185	5.32184e-22	1.3863e-20
LSTA.31896	598.614	1.76709	0.183296	9.64066	5.38427e-22	1.40124e-20
LSTA.10297	505.821	-1.58486	0.16442	-9.63909	5.46724e-22	1.42195e-20
LSTA.369	247.016	2.61194	0.270992	9.63844	5.50169e-22	1.43003e-20
LSTA.13559	273.45	2.063	0.214064	9.63732	5.56233e-22	1.44491e-20
LSTA.4576	202.142	2.9431	0.305418	9.6363	5.61788e-22	1.45844e-20
LSTA.7452	121.181	-3.44373	0.357779	-9.62531	6.25193e-22	1.62205e-20
LSTA.10450	877.201	1.41999	0.147556	9.6234	6.36906e-22	1.65143e-20
LSTA.24874	502.61	1.47235	0.153026	9.62155	6.48469e-22	1.68038e-20
LSTA.711	222.022	4.08461	0.424602	9.61986	6.59236e-22	1.70724e-20
LSTA.40242	95.2173	2.72169	0.282961	9.6186	6.67324e-22	1.72712e-20
LSTA.18505	819.202	1.75047	0.18199	9.61848	6.6814e-22	1.72818e-20
LSTA.4729	169.19	-2.99195	0.311107	-9.61711	6.77062e-22	1.75019e-20
LSTA.4900	126709	1.99406	0.20735	9.61688	6.78563e-22	1.753e-20
LSTA.33106	759.24	2.62105	0.272559	9.61643	6.81527e-22	1.75958e-20
LSTA.9732	382.209	2.18109	0.226858	9.61434	6.95548e-22	1.79468e-20
LSTA.28469	4737.01	2.11704	0.220233	9.61273	7.06499e-22	1.82183e-20
LSTA.373	3711.37	-0.965636	0.100489	-9.60933	7.30202e-22	1.8818e-20
LSTA.8447	1033.44	2.47717	0.257804	9.60874	7.34423e-22	1.89153e-20
LSTA.21610	79.9915	4.68251	0.487326	9.60857	7.35612e-22	1.89344e-20
LSTA.10815	1457.55	1.74859	0.182031	9.606	7.54232e-22	1.94019e-20
LSTA.36917	465.904	-1.75601	0.182822	-9.60503	7.61322e-22	1.95724e-20
LSTA.16827	1945.52	-1.0377	0.108063	-9.60271	7.78686e-22	2.00066e-20
LSTA.33783	147.085	-2.13805	0.222776	-9.59731	8.2061e-22	2.10709e-20
LSTA.22133	122.44	3.75997	0.391853	9.59537	8.36196e-22	2.14581e-20
LSTA.25863	1828.63	-2.26433	0.236104	-9.59038	8.77652e-22	2.25083e-20
LSTA.1088	313.351	-1.56003	0.162691	-9.58893	8.90019e-22	2.28116e-20
LSTA.20167	104.417	3.82738	0.399176	9.58821	8.96304e-22	2.29588e-20
LSTA.2303	778.791	2.33826	0.243938	9.58546	9.20448e-22	2.3563e-20
LSTA.13704	746.43	-1.13081	0.117981	-9.58469	9.27316e-22	2.37245e-20
LSTA.1780	305.222	-1.22369	0.127676	-9.58434	9.30525e-22	2.37922e-20
LSTA.10912	326.658	1.55917	0.162828	9.57558	1.01289e-21	2.58825e-20
LSTA.17388	3669.24	-2.26247	0.236297	-9.57467	1.02185e-21	2.60957e-20
LSTA.40154	2506.76	-1.77595	0.185485	-9.5746	1.02252e-21	2.60972e-20
LSTA.28693	297.364	3.06311	0.31996	9.5734	1.03451e-21	2.63871e-20
LSTA.22998	267.808	-2.42357	0.253174	-9.57274	1.0411e-21	2.65393e-20
LSTA.2031	415.322	1.14295	0.119398	9.57264	1.04211e-21	2.65491e-20
LSTA.35461	141.933	4.14435	0.433079	9.5695	1.07427e-21	2.73518e-20
LSTA.391	286.647	3.04494	0.318235	9.56824	1.08745e-21	2.76674e-20
LSTA.11467	78.3379	5.56066	0.581161	9.56819	1.08797e-21	2.76674e-20
LSTA.17060	840.986	-0.964366	0.100819	-9.56531	1.11868e-21	2.84312e-20
LSTA.4312	1476.9	1.07939	0.112852	9.56461	1.12628e-21	2.86073e-20
LSTA.7756	163.777	2.11033	0.220689	9.56245	1.14998e-21	2.91917e-20
LSTA.26207	393.609	2.29672	0.240213	9.56118	1.16423e-21	2.95358e-20
LSTA.1634	193.875	4.84989	0.507292	9.56036	1.17353e-21	2.97538e-20
LSTA.11496	866.559	2.19481	0.229595	9.55949	1.18339e-21	2.99858e-20
LSTA.13	570.615	2.05726	0.21528	9.55622	1.22139e-21	3.09301e-20
LSTA.7044	222.971	-2.01289	0.210664	-9.55501	1.23575e-21	3.12752e-20
LSTA.14806	356.522	2.37116	0.248162	9.55488	1.23727e-21	3.12948e-20
LSTA.6189	1097.56	-1.03345	0.108164	-9.55452	1.24159e-21	3.13853e-20
LSTA.23759	3048.3	-1.46011	0.152821	-9.55432	1.24393e-21	3.14259e-20
LSTA.31540	306.78	3.8878	0.406972	9.553	1.25992e-21	3.18107e-20
LSTA.11555	799.472	-1.28099	0.134099	-9.55254	1.2655e-21	3.19325e-20
LSTA.31119	483.061	1.7526	0.183482	9.55187	1.27379e-21	3.21225e-20
LSTA.16958	240.871	2.87786	0.301369	9.54929	1.30583e-21	3.29111e-20
LSTA.1091	790.871	4.81927	0.504743	9.54795	1.32284e-21	3.33198e-20
LSTA.19112	234.419	-2.56491	0.268671	-9.54667	1.33933e-21	3.37152e-20
LSTA.40468	14933	2.44263	0.25587	9.54635	1.34348e-21	3.37995e-20
LSTA.40469	14932.9	2.44272	0.255884	9.54621	1.34526e-21	3.38241e-20
LSTA.3582	239.783	-1.75618	0.184006	-9.54416	1.37215e-21	3.44797e-20
LSTA.33636	450.838	-1.70734	0.178933	-9.5418	1.40373e-21	3.52522e-20
LSTA.9140	1580.93	1.5659	0.164119	9.54123	1.41144e-21	3.54249e-20
LSTA.14043	261.09	-1.60302	0.168028	-9.54024	1.42498e-21	3.57436e-20
LSTA.12333	1033.46	-1.07624	0.112896	-9.533	1.528e-21	3.83049e-20
LSTA.21688	888.028	1.78975	0.187746	9.53281	1.53075e-21	3.83513e-20
LSTA.17981	1798.18	-1.78501	0.187262	-9.53218	1.54019e-21	3.85649e-20
LSTA.22066	79.5486	3.61234	0.379038	9.53028	1.56855e-21	3.92518e-20
LSTA.22825	741.434	-1.97782	0.207544	-9.52966	1.57802e-21	3.94653e-20
LSTA.37150	59.4595	4.53228	0.475643	9.52875	1.59194e-21	3.979e-20
LSTA.36488	2238.04	-1.67911	0.176228	-9.52811	1.6018e-21	3.99657e-20
LSTA.38724	120.942	-2.46495	0.258702	-9.52816	1.60097e-21	3.99657e-20
LSTA.38725	120.942	-2.46495	0.258702	-9.52816	1.60097e-21	3.99657e-20
LSTA.61	687.252	-1.98021	0.207869	-9.52625	1.63072e-21	4.06631e-20
LSTA.18606	268.073	-1.59688	0.167642	-9.52557	1.64143e-21	4.09063e-20
LSTA.3469	174.361	2.05368	0.215624	9.52436	1.66067e-21	4.13614e-20
LSTA.6265	597.173	-1.51612	0.159194	-9.52373	1.67069e-21	4.15865e-20
LSTA.5726	260.706	2.86008	0.300315	9.52358	1.6732e-21	4.16244e-20
LSTA.36290	293.586	2.38859	0.250826	9.5229	1.68417e-21	4.18728e-20
LSTA.13460	293.077	2.40951	0.25306	9.5215	1.70694e-21	4.24139e-20
LSTA.6455	664.325	1.21865	0.128016	9.51951	1.73997e-21	4.32094e-20
LSTA.18307	738.471	2.43679	0.25601	9.51834	1.75972e-21	4.36741e-20
LSTA.11036	1573.82	1.23206	0.129444	9.5181	1.76369e-21	4.37469e-20
LSTA.15252	144.572	-1.86848	0.196324	-9.51731	1.7772e-21	4.40563e-20
LSTA.9519	124.715	4.09593	0.430378	9.51706	1.78147e-21	4.41363e-20
LSTA.1771	469.316	1.81812	0.191068	9.51555	1.80747e-21	4.47541e-20
LSTA.29110	140.55	2.17735	0.22886	9.51387	1.83695e-21	4.54459e-20
LSTA.31188	279.913	-1.92472	0.202307	-9.51384	1.83755e-21	4.54459e-20
LSTA.24478	4737.02	2.39554	0.251861	9.51133	1.88241e-21	4.6528e-20
LSTA.2873	2978.66	0.948257	0.0997128	9.50988	1.9088e-21	4.71527e-20
LSTA.3185	149.187	2.77559	0.291884	9.5092	1.92136e-21	4.74353e-20
LSTA.21442	342.2	2.03067	0.213572	9.50813	1.9412e-21	4.78972e-20
LSTA.3714	280.508	2.70139	0.284135	9.50741	1.95469e-21	4.8202e-20
LSTA.20177	4419.69	1.31545	0.138403	9.50452	2.00963e-21	4.9528e-20
LSTA.5662	111.421	3.78099	0.397822	9.50423	2.01541e-21	4.96415e-20
LSTA.27964	1169.51	2.26388	0.238239	9.50256	2.04788e-21	5.04118e-20
LSTA.14877	73.3334	-3.9089	0.411532	-9.4984	2.13132e-21	5.24355e-20
LSTA.4297	406.893	1.74426	0.183644	9.49806	2.13838e-21	5.25787e-20
LSTA.16829	1135.5	1.41818	0.149341	9.49624	2.17596e-21	5.34715e-20
LSTA.17292	120.13	2.85161	0.300311	9.49552	2.19113e-21	5.3813e-20
LSTA.17897	217.874	3.85825	0.406347	9.49494	2.20328e-21	5.408e-20
LSTA.36092	342.238	2.82033	0.297059	9.49417	2.21975e-21	5.44528e-20
LSTA.34974	494.235	2.75252	0.290016	9.49094	2.28959e-21	5.6101e-20
LSTA.39265	194.865	-1.93399	0.203771	-9.491	2.28829e-21	5.6101e-20
LSTA.20352	1824.06	-0.914631	0.0963754	-9.4903	2.30377e-21	5.64158e-20
LSTA.2819	396.67	3.51095	0.370052	9.48771	2.36155e-21	5.77972e-20
LSTA.19447	3938.99	1.08436	0.114296	9.48735	2.36989e-21	5.79677e-20
LSTA.18803	3191.29	1.40696	0.148308	9.48673	2.38384e-21	5.82753e-20
LSTA.25482	133.162	2.30074	0.24259	9.48405	2.44601e-21	5.97606e-20
LSTA.27160	251.614	-1.57007	0.165553	-9.48377	2.45256e-21	5.98861e-20
LSTA.37811	148.515	2.98671	0.31498	9.48222	2.48929e-21	6.07478e-20
LSTA.2199	184.665	3.47737	0.366801	9.48026	2.53649e-21	6.18641e-20
LSTA.21074	526.637	2.51601	0.265483	9.47708	2.615e-21	6.3742e-20
LSTA.33019	98.9603	-3.23256	0.341099	-9.47688	2.61997e-21	6.38265e-20
LSTA.30342	372.319	1.88071	0.198466	9.47623	2.63632e-21	6.41879e-20
LSTA.34379	256.316	-1.3755	0.145187	-9.47396	2.69418e-21	6.5559e-20
LSTA.38659	142.546	2.51118	0.265077	9.47341	2.70846e-21	6.58685e-20
LSTA.38116	347.8	1.748	0.184537	9.47235	2.73626e-21	6.65063e-20
LSTA.5853	198.131	1.50432	0.158838	9.47077	2.77797e-21	6.74813e-20
LSTA.9742	167.888	-2.61688	0.276321	-9.47044	2.78674e-21	6.76555e-20
LSTA.2170	3694.91	-0.998569	0.105443	-9.47026	2.79155e-21	6.77335e-20
LSTA.11962	241.708	2.76394	0.291858	9.47013	2.79496e-21	6.77773e-20
LSTA.26978	86.999	3.71366	0.392189	9.46906	2.82386e-21	6.84389e-20
LSTA.3054	141.848	3.37234	0.356293	9.46508	2.93346e-21	7.10546e-20
LSTA.38537	869.059	-1.91833	0.202681	-9.46474	2.94302e-21	7.12454e-20
LSTA.4943	1887.6	-1.55444	0.164284	-9.46189	3.02434e-21	7.3172e-20
LSTA.25340	123.414	3.66892	0.387869	9.45917	3.10409e-21	7.50587e-20
LSTA.41866	226.315	4.11354	0.434877	9.45909	3.10634e-21	7.50702e-20
LSTA.39555	223.544	4.13388	0.437074	9.45807	3.13678e-21	7.57625e-20
LSTA.7460	94.9552	-3.00363	0.317605	-9.45711	3.16577e-21	7.64191e-20
LSTA.39593	167.481	2.7055	0.286104	9.45635	3.18889e-21	7.69333e-20
LSTA.41536	157.195	-2.2185	0.234614	-9.45596	3.2008e-21	7.71767e-20
LSTA.11201	559.88	3.41313	0.360972	9.45538	3.21857e-21	7.75609e-20
LSTA.10792	115.888	3.12933	0.33098	9.45473	3.23871e-21	7.80018e-20
LSTA.5114	425.697	1.78032	0.188312	9.45412	3.25746e-21	7.84087e-20
LSTA.13248	170.767	2.13629	0.225972	9.45378	3.26819e-21	7.86223e-20
LSTA.17941	189.134	2.34476	0.248063	9.45227	3.31561e-21	7.97179e-20
LSTA.5506	897.136	2.06932	0.21904	9.44723	3.47922e-21	8.36041e-20
LSTA.14165	4643.05	-1.89236	0.200326	-9.44642	3.50609e-21	8.4202e-20
LSTA.6507	208.719	-1.72879	0.183027	-9.44558	3.53454e-21	8.4837e-20
LSTA.1770	1581.14	-1.1342	0.120089	-9.44465	3.56583e-21	8.55395e-20
LSTA.23691	92.6594	-3.28788	0.348143	-9.44406	3.58622e-21	8.598e-20
LSTA.13285	71.3111	3.34008	0.35372	9.44273	3.63201e-21	8.70283e-20
LSTA.25667	16865.7	-1.50261	0.159133	-9.44247	3.641e-21	8.71943e-20
LSTA.31477	262.181	1.85889	0.196894	9.4411	3.68876e-21	8.82881e-20
LSTA.41971	174.734	3.84988	0.408038	9.43509	3.9064e-21	9.34445e-20
LSTA.22292	209.489	2.15255	0.228161	9.43436	3.93388e-21	9.40487e-20
LSTA.40792	109.824	-3.43847	0.364473	-9.43409	3.94417e-21	9.42415e-20
LSTA.32041	1078.01	2.1802	0.23115	9.43199	4.02397e-21	9.60939e-20
LSTA.11629	462.345	2.47414	0.262342	9.43096	4.06359e-21	9.69853e-20
LSTA.1128	3362.53	-1.56059	0.16549	-9.43015	4.09505e-21	9.7626e-20
LSTA.7973	87.9434	2.75834	0.292502	9.43016	4.09468e-21	9.7626e-20
LSTA.692	724.42	2.35497	0.249812	9.42697	4.22122e-21	1.00577e-19
LSTA.23307	234.139	1.74929	0.185576	9.42629	4.24847e-21	1.0117e-19
LSTA.41777	234.124	3.03632	0.322228	9.4229	4.3879e-21	1.04431e-19
LSTA.4564	796.353	-1.56741	0.166344	-9.42271	4.39599e-21	1.04565e-19
LSTA.24486	125.238	3.46659	0.367983	9.42052	4.48867e-21	1.06709e-19
LSTA.40224	59.3584	-2.84874	0.30251	-9.417	4.64142e-21	1.10279e-19
LSTA.29346	733.645	3.1679	0.336415	9.41663	4.65788e-21	1.10608e-19
LSTA.28121	506.903	-1.16673	0.123919	-9.41527	4.71865e-21	1.11988e-19
LSTA.15360	563.111	-1.98833	0.211206	-9.41418	4.76794e-21	1.13094e-19
LSTA.9738	42.2928	-5.33099	0.566308	-9.41358	4.79504e-21	1.13673e-19
LSTA.26837	1160.93	2.27	0.241149	9.41326	4.80996e-21	1.13963e-19
LSTA.14822	165.023	3.36078	0.357042	9.41284	4.82918e-21	1.14355e-19
LSTA.1411	355.767	-1.35872	0.144348	-9.41278	4.83204e-21	1.14358e-19
LSTA.38210	218.761	2.57668	0.273809	9.4105	4.9378e-21	1.16796e-19
LSTA.13426	1119.59	2.18815	0.232562	9.40889	5.01392e-21	1.1853e-19
LSTA.29694	65.4701	-3.70008	0.393264	-9.40863	5.02661e-21	1.18764e-19
LSTA.25985	937.529	1.64641	0.175019	9.40707	5.10168e-21	1.2047e-19
LSTA.31633	2262.26	-1.18553	0.126039	-9.40609	5.14915e-21	1.21523e-19
LSTA.28865	53.1463	-5.73103	0.609337	-9.40536	5.18525e-21	1.22307e-19
LSTA.12502	1620.58	1.1679	0.12418	9.40491	5.20747e-21	1.22763e-19
LSTA.9966	139.586	2.9677	0.31558	9.40397	5.25443e-21	1.23801e-19
LSTA.4246	251.052	-2.84687	0.302744	-9.40355	5.27523e-21	1.24222e-19
LSTA.39790	470.96	2.05811	0.218871	9.4033	5.28799e-21	1.24453e-19
LSTA.21494	3802.68	-0.976981	0.103905	-9.40259	5.32345e-21	1.25218e-19
LSTA.41604	85.5177	-2.73006	0.290375	-9.40184	5.36196e-21	1.26054e-19
LSTA.17893	875.296	1.62548	0.172928	9.39976	5.46895e-21	1.28497e-19
LSTA.12369	190.942	-2.45029	0.260688	-9.39931	5.49198e-21	1.28967e-19
LSTA.4322	80.983	2.83853	0.301996	9.39923	5.49622e-21	1.28995e-19
LSTA.25420	98.4911	-2.5032	0.266332	-9.3988	5.51897e-21	1.29457e-19
LSTA.9296	70.2406	-2.70869	0.288217	-9.39811	5.55534e-21	1.30166e-19
LSTA.40227	117.659	-5.15103	0.54809	-9.39815	5.55325e-21	1.30166e-19
LSTA.11260	121.491	3.63886	0.387266	9.39628	5.65266e-21	1.32373e-19
LSTA.10352	903.809	1.36097	0.144887	9.39334	5.81263e-21	1.36044e-19
LSTA.12769	375.282	-1.63455	0.174128	-9.38705	6.17026e-21	1.44334e-19
LSTA.3330	38433.8	-1.50646	0.160491	-9.38655	6.19961e-21	1.44941e-19
LSTA.7564	518.412	2.80021	0.298325	9.38644	6.206e-21	1.4501e-19
LSTA.1741	131.44	4.07698	0.434536	9.38237	6.45041e-21	1.50638e-19
LSTA.14229	532.823	2.78667	0.297017	9.38217	6.46291e-21	1.50763e-19
LSTA.25056	491.011	2.41746	0.257665	9.3822	6.46132e-21	1.50763e-19
LSTA.9171	293.537	6.02907	0.642747	9.38016	6.58738e-21	1.53576e-19
LSTA.22763	1143.75	1.84074	0.196239	9.3801	6.59073e-21	1.53576e-19
LSTA.22038	77.1612	-3.64838	0.388963	-9.37977	6.61166e-21	1.53978e-19
LSTA.13655	1502.09	-0.969112	0.103326	-9.37917	6.64968e-21	1.54779e-19
LSTA.3109	405.803	1.54995	0.165306	9.37622	6.83797e-21	1.59054e-19
LSTA.22053	21731.3	1.2504	0.133359	9.37618	6.84086e-21	1.59054e-19
LSTA.6930	1173.82	-1.45322	0.155036	-9.37343	7.02159e-21	1.63166e-19
LSTA.7760	133.576	2.37324	0.253221	9.37221	7.10272e-21	1.64961e-19
LSTA.12133	31392.8	0.841469	0.0897908	9.37144	7.15521e-21	1.66089e-19
LSTA.2892	342.521	2.75017	0.293484	9.37075	7.20177e-21	1.67078e-19
LSTA.31377	1118.93	-1.70265	0.1817	-9.37069	7.20605e-21	1.67086e-19
LSTA.2660	4103.87	0.691791	0.0738317	9.36984	7.26406e-21	1.68338e-19
LSTA.11564	507.27	1.81982	0.194253	9.36829	7.37143e-21	1.70733e-19
LSTA.21459	1776.44	-0.855144	0.0912843	-9.36793	7.39716e-21	1.71235e-19
LSTA.34769	3530.29	1.28112	0.136774	9.36675	7.4798e-21	1.73054e-19
LSTA.26943	92.6416	-2.98907	0.319125	-9.36643	7.5026e-21	1.73486e-19
LSTA.40650	252.67	-2.17366	0.23214	-9.36359	7.70729e-21	1.78122e-19
LSTA.12935	119.143	2.68507	0.286816	9.36166	7.84923e-21	1.81304e-19
LSTA.17297	103.163	2.49815	0.266863	9.36119	7.88469e-21	1.82023e-19
LSTA.9132	488.606	2.41245	0.257762	9.35922	8.03249e-21	1.85251e-19
LSTA.14546	208.964	2.57575	0.27521	9.35921	8.03326e-21	1.85251e-19
LSTA.16209	317.556	1.45949	0.155971	9.35743	8.16987e-21	1.88299e-19
LSTA.13539	306.19	3.98655	0.426063	9.35672	8.22481e-21	1.89462e-19
LSTA.26505	548.296	-1.66581	0.178043	-9.35621	8.26455e-21	1.90273e-19
LSTA.23024	10274	-1.01189	0.108164	-9.35519	8.34492e-21	1.92019e-19
LSTA.4588	318.932	1.77713	0.18997	9.35481	8.37515e-21	1.9261e-19
LSTA.5021	1311.57	2.27002	0.242693	9.35345	8.48362e-21	1.94999e-19
LSTA.16469	1674.32	1.37955	0.1475	9.3529	8.52799e-21	1.95912e-19
LSTA.10547	340.902	2.49815	0.267135	9.35163	8.63033e-21	1.98156e-19
LSTA.26526	64.0883	3.92883	0.420206	9.34978	8.78304e-21	2.01553e-19
LSTA.16527	9671	-1.40655	0.150441	-9.34952	8.80472e-21	2.01941e-19
LSTA.30281	378.879	1.6909	0.1809	9.34715	9.00412e-21	2.06402e-19
LSTA.35720	847.303	-1.37228	0.146832	-9.34589	9.11235e-21	2.0877e-19
LSTA.40674	752.696	-2.40985	0.257886	-9.34463	9.22126e-21	2.11151e-19
LSTA.21625	204.375	2.514	0.26907	9.34331	9.33719e-21	2.1369e-19
LSTA.6470	62.4945	3.85757	0.412936	9.3418	9.47071e-21	2.16628e-19
LSTA.3442	164.283	1.75421	0.187813	9.34019	9.61577e-21	2.19828e-19
LSTA.31112	311.102	3.08166	0.329951	9.33976	9.65521e-21	2.2061e-19
LSTA.6564	664.088	1.41245	0.151232	9.3396	9.67009e-21	2.20831e-19
LSTA.8337	2709.98	-1.52395	0.163204	-9.33775	9.84057e-21	2.24603e-19
LSTA.23501	1077.66	-1.54797	0.165822	-9.33517	1.00829e-20	2.30011e-19
LSTA.19301	1019.66	-1.72299	0.184584	-9.33445	1.01514e-20	2.31447e-19
LSTA.28962	2610.55	-0.882677	0.0945631	-9.33426	1.01698e-20	2.31742e-19
LSTA.26070	659.368	2.09612	0.224576	9.33369	1.02252e-20	2.32879e-19
LSTA.10072	5778.96	-0.916545	0.098229	-9.33069	1.05181e-20	2.39421e-19
LSTA.40958	505.903	-2.24795	0.240942	-9.32985	1.06025e-20	2.41212e-19
LSTA.1472	142.522	-3.20781	0.343852	-9.32906	1.06815e-20	2.42879e-19
LSTA.30794	64.1906	-5.16424	0.553608	-9.32834	1.07544e-20	2.44405e-19
LSTA.7135	5540.37	0.602154	0.0645618	9.32678	1.09141e-20	2.47902e-19
LSTA.33737	1115.48	-1.8133	0.194433	-9.32613	1.09805e-20	2.49277e-19
LSTA.37353	2532.97	-1.08399	0.116245	-9.32506	1.10916e-20	2.51663e-19
LSTA.11554	828.682	-1.22723	0.131679	-9.31988	1.1647e-20	2.64123e-19
LSTA.14913	141.54	-3.02591	0.324751	-9.31763	1.18973e-20	2.69655e-19
LSTA.9353	98.3573	4.34187	0.465996	9.31741	1.19212e-20	2.70051e-19
LSTA.39442	87.3325	4.0747	0.437367	9.31642	1.20334e-20	2.72448e-19
LSTA.40497	307.771	-2.14248	0.229992	-9.31542	1.21467e-20	2.74865e-19
LSTA.40444	135.217	-1.78098	0.191194	-9.31507	1.21875e-20	2.75643e-19
LSTA.11995	891.249	1.57074	0.168639	9.31421	1.22859e-20	2.77719e-19
LSTA.30379	552.371	-1.29635	0.139194	-9.31327	1.23959e-20	2.80056e-19
LSTA.20421	1668	-1.57546	0.16918	-9.31232	1.25073e-20	2.82421e-19
LSTA.35664	124.726	2.57934	0.276987	9.31213	1.253e-20	2.82783e-19
LSTA.6739	2127.55	-0.648511	0.0696425	-9.312	1.25452e-20	2.82977e-19
LSTA.18578	4470.06	1.68233	0.180675	9.31135	1.26216e-20	2.84548e-19
LSTA.15295	175.278	3.3652	0.361426	9.31089	1.26766e-20	2.85636e-19
LSTA.14055	259.422	2.98602	0.320713	9.31055	1.2717e-20	2.86393e-19
LSTA.11282	168.215	4.24159	0.455583	9.31024	1.27541e-20	2.87076e-19
LSTA.40980	76.0996	9.7371	1.04659	9.30362	1.35741e-20	3.0537e-19
LSTA.21438	4973.93	-0.735504	0.0790621	-9.30287	1.36705e-20	3.07375e-19
LSTA.6893	1055.59	-2.08139	0.223773	-9.30135	1.38671e-20	3.11631e-19
LSTA.22061	99.0432	3.50912	0.377324	9.30003	1.40411e-20	3.15374e-19
LSTA.18404	2777.09	-0.833088	0.0895802	-9.29992	1.40556e-20	3.15532e-19
LSTA.10971	55.3936	-3.22341	0.346616	-9.29964	1.40917e-20	3.16175e-19
LSTA.4749	1644.69	-1.13217	0.121796	-9.29564	1.46329e-20	3.28144e-19
LSTA.31288	740.016	1.99384	0.21452	9.29442	1.48013e-20	3.31743e-19
LSTA.16709	108.325	2.6687	0.287219	9.29149	1.52143e-20	3.40819e-19
LSTA.19961	1050.36	1.31387	0.141436	9.28949	1.55035e-20	3.47115e-19
LSTA.11011	107.674	2.24913	0.242117	9.28943	1.5512e-20	3.4712e-19
LSTA.6794	3995.82	-1.58668	0.170823	-9.28843	1.56575e-20	3.50192e-19
LSTA.25407	324.372	1.19931	0.129126	9.28785	1.5744e-20	3.51939e-19
LSTA.13694	194.182	3.49415	0.376227	9.28733	1.58202e-20	3.53456e-19
LSTA.20096	2415.42	1.69591	0.182617	9.28671	1.59133e-20	3.5535e-19
LSTA.8127	231.591	3.45891	0.372489	9.28595	1.60265e-20	3.57689e-19
LSTA.33594	207.199	-1.81673	0.195651	-9.28557	1.60839e-20	3.5878e-19
LSTA.34300	3262.07	-1.18562	0.127695	-9.28474	1.6211e-20	3.61425e-19
LSTA.34612	13695	-1.28217	0.138115	-9.28337	1.64201e-20	3.65895e-19
LSTA.16998	1727.31	-1.18124	0.127255	-9.28251	1.6554e-20	3.68683e-19
LSTA.32655	414.014	-2.11726	0.228217	-9.27737	1.7372e-20	3.86699e-19
LSTA.27451	556.485	-1.17142	0.126312	-9.27401	1.79269e-20	3.9884e-19
LSTA.2323	439.028	-1.53188	0.165184	-9.27378	1.79662e-20	3.99504e-19
LSTA.13952	2588.19	-1.45259	0.156639	-9.27347	1.80192e-20	4.00472e-19
LSTA.776	72.854	4.29847	0.463572	9.27248	1.81869e-20	4.03775e-19
LSTA.23314	252.328	1.5129	0.16316	9.2725	1.81827e-20	4.03775e-19
LSTA.14596	1759.52	-1.33805	0.144319	-9.27149	1.83569e-20	4.07336e-19
LSTA.12028	394.573	-2.33457	0.251833	-9.27034	1.8555e-20	4.11517e-19
LSTA.3793	75.5443	-3.01156	0.324889	-9.2695	1.87021e-20	4.14561e-19
LSTA.17542	454.654	-2.392	0.258092	-9.268	1.89668e-20	4.20209e-19
LSTA.13143	160.654	3.72808	0.402303	9.26683	1.91753e-20	4.24606e-19
LSTA.13485	79.3705	3.04247	0.328329	9.26651	1.92337e-20	4.25676e-19
LSTA.37023	396.02	-1.31987	0.142441	-9.26614	1.93013e-20	4.2695e-19
LSTA.1490	1569.24	-1.33349	0.143937	-9.26437	1.96238e-20	4.33855e-19
LSTA.28392	252.643	1.73089	0.186847	9.26367	1.97519e-20	4.36459e-19
LSTA.12613	44549.9	-1.20608	0.130217	-9.2621	2.00455e-20	4.42717e-19
LSTA.5431	140.659	4.63463	0.500434	9.26122	2.02102e-20	4.46122e-19
LSTA.10203	192.256	2.4813	0.267926	9.26114	2.02264e-20	4.46247e-19
LSTA.3599	124.868	3.03154	0.327379	9.26003	2.0438e-20	4.5068e-19
LSTA.17783	244.058	1.88837	0.203956	9.25868	2.06979e-20	4.55935e-19
LSTA.33492	207.879	2.82865	0.305512	9.25871	2.06922e-20	4.55935e-19
LSTA.14468	503.266	1.86857	0.201841	9.25762	2.09035e-20	4.60226e-19
LSTA.18824	238.724	1.82693	0.197353	9.25712	2.10012e-20	4.62135e-19
LSTA.28329	4276.56	-1.17945	0.127428	-9.25581	2.12617e-20	4.67625e-19
LSTA.21973	544.137	2.51661	0.272002	9.25218	2.19962e-20	4.83528e-19
LSTA.22250	316.921	1.94875	0.210642	9.25146	2.21445e-20	4.86535e-19
LSTA.14069	209.77	1.99024	0.215165	9.24984	2.24833e-20	4.93723e-19
LSTA.23119	234.723	-2.14574	0.231993	-9.24916	2.26271e-20	4.96622e-19
LSTA.25462	710.975	-1.47418	0.159424	-9.24692	2.31044e-20	5.06836e-19
LSTA.7203	2194.5	-0.653217	0.0706527	-9.24546	2.3424e-20	5.1358e-19
LSTA.25499	6120.83	1.12475	0.121664	9.24478	2.35715e-20	5.16547e-19
LSTA.19428	1134.88	1.08669	0.117555	9.24408	2.37262e-20	5.19668e-19
LSTA.5755	467.742	2.8206	0.305266	9.23983	2.46889e-20	5.40473e-19
LSTA.19757	384.851	1.44007	0.155861	9.23942	2.47845e-20	5.42006e-19
LSTA.19758	384.851	1.44007	0.155861	9.23942	2.47845e-20	5.42006e-19
LSTA.11807	32512.7	-0.970388	0.105032	-9.23901	2.48791e-20	5.4356e-19
LSTA.22063	498.329	2.21585	0.239837	9.239	2.48812e-20	5.4356e-19
LSTA.18753	116.168	4.45855	0.482625	9.23811	2.50884e-20	5.47801e-19
LSTA.19442	181.237	3.56383	0.385779	9.23801	2.51133e-20	5.48063e-19
LSTA.7177	372.222	5.99521	0.649019	9.23733	2.52714e-20	5.51228e-19
LSTA.12695	86.2083	-3.15821	0.341911	-9.23692	2.53693e-20	5.5308e-19
LSTA.10266	462.023	2.11419	0.228956	9.23404	2.60609e-20	5.67865e-19
LSTA.34317	372.24	1.96962	0.213335	9.2325	2.64395e-20	5.75819e-19
LSTA.7087	541.684	-1.07569	0.116515	-9.23216	2.65224e-20	5.77028e-19
LSTA.7088	541.684	-1.07569	0.116515	-9.23216	2.65224e-20	5.77028e-19
LSTA.29337	146.69	2.15511	0.23344	9.23196	2.65723e-20	5.77818e-19
LSTA.25749	2459.19	-1.54683	0.167606	-9.229	2.73172e-20	5.9371e-19
LSTA.16072	201.495	2.39946	0.260083	9.22578	2.81506e-20	6.1151e-19
LSTA.12273	65.7075	3.62895	0.393495	9.22235	2.90658e-20	6.31067e-19
LSTA.8582	256.751	2.02324	0.219392	9.22201	2.91588e-20	6.32761e-19
LSTA.18820	123.525	4.45727	0.483377	9.22111	2.94049e-20	6.37774e-19
LSTA.10529	209.263	2.79362	0.303031	9.21892	3.0012e-20	6.50608e-19
LSTA.39019	107.741	3.0819	0.334319	9.21843	3.01479e-20	6.5322e-19
LSTA.27062	1066.2	-1.20588	0.130818	-9.21802	3.02628e-20	6.55373e-19
LSTA.25885	62.5353	3.72221	0.403822	9.21746	3.04235e-20	6.58516e-19
LSTA.12329	1089.83	-1.22684	0.133107	-9.21696	3.05637e-20	6.61213e-19
LSTA.22566	48.7176	-5.83121	0.632971	-9.21245	3.18774e-20	6.89281e-19
LSTA.1636	193.922	3.1714	0.344379	9.20903	3.29079e-20	7.112e-19
LSTA.131	41318.7	-1.39201	0.151165	-9.20857	3.30499e-20	7.13905e-19
LSTA.12009	663.143	-1.79229	0.194677	-9.20651	3.36913e-20	7.27388e-19
LSTA.15714	1836.97	-1.06196	0.11535	-9.20641	3.3721e-20	7.27659e-19
LSTA.9292	432.365	3.2572	0.35383	9.20554	3.39966e-20	7.33232e-19
LSTA.15366	2123.25	2.12225	0.23056	9.20478	3.42387e-20	7.38076e-19
LSTA.41424	202.046	-2.05774	0.223558	-9.20449	3.43291e-20	7.3965e-19
LSTA.16334	101.416	3.57496	0.388569	9.2003	3.56938e-20	7.68662e-19
LSTA.20181	868.498	1.39119	0.151218	9.19993	3.58198e-20	7.70982e-19
LSTA.15981	357.303	-2.01459	0.219084	-9.1955	3.73242e-20	8.02955e-19
LSTA.3061	141.953	-3.77646	0.410688	-9.19545	3.73433e-20	8.02957e-19
LSTA.31694	102.255	5.70302	0.62031	9.19383	3.79112e-20	8.14754e-19
LSTA.11114	255.78	2.79878	0.304508	9.19118	3.88562e-20	8.3464e-19
LSTA.16888	1741.4	-1.36522	0.148577	-9.18865	3.97787e-20	8.54021e-19
LSTA.9894	437.48	2.04893	0.223008	9.1877	4.01337e-20	8.61206e-19
LSTA.14756	60.2095	4.01337	0.436888	9.18625	4.06774e-20	8.7243e-19
LSTA.3698	326.313	-2.42146	0.263603	-9.186	4.07707e-20	8.73989e-19
LSTA.16637	199.934	1.84356	0.200702	9.18559	4.09261e-20	8.76875e-19
LSTA.20760	161.139	2.10269	0.228947	9.18421	4.14555e-20	8.8777e-19
LSTA.11549	2531.73	-0.94364	0.102759	-9.18306	4.19014e-20	8.96865e-19
LSTA.27058	1307.75	2.10145	0.228867	9.18196	4.23303e-20	9.05585e-19
LSTA.11056	229.85	3.71796	0.40495	9.18126	4.2606e-20	9.11024e-19
LSTA.9848	175.505	1.76851	0.192624	9.18112	4.26616e-20	9.11751e-19
LSTA.15767	31353	-1.25124	0.136285	-9.18106	4.2688e-20	9.11855e-19
LSTA.19852	429.378	-2.00744	0.218706	-9.17869	4.36364e-20	9.31643e-19
LSTA.14231	194.087	-2.24193	0.244261	-9.17842	4.37473e-20	9.33541e-19
LSTA.880	214.697	2.79275	0.304339	9.17647	4.4547e-20	9.50127e-19
LSTA.14934	173.897	2.41623	0.263315	9.1762	4.46591e-20	9.52037e-19
LSTA.31980	408.426	1.83965	0.200553	9.1729	4.60479e-20	9.81149e-19
LSTA.3612	974.143	1.63215	0.17794	9.17248	4.6228e-20	9.83997e-19
LSTA.25196	67.9924	-4.95909	0.540648	-9.1725	4.62189e-20	9.83997e-19
LSTA.31740	447.717	-1.90136	0.207294	-9.17229	4.63079e-20	9.85201e-19
LSTA.39021	107.087	2.99532	0.326593	9.17142	4.66822e-20	9.92666e-19
LSTA.12639	131.707	2.75801	0.300828	9.16808	4.81538e-20	1.02344e-18
LSTA.1832	1960.45	1.87987	0.205162	9.16286	5.05402e-20	1.07322e-18
LSTA.15223	3364.88	-0.944572	0.103087	-9.16285	5.05464e-20	1.07322e-18
LSTA.10923	1703.34	-1.36	0.148432	-9.1624	5.07551e-20	1.07711e-18
LSTA.21104	410.048	2.48878	0.271673	9.16092	5.14582e-20	1.09148e-18
LSTA.21532	168.983	3.27133	0.357162	9.15923	5.22689e-20	1.10812e-18
LSTA.16902	344.005	-2.30064	0.251211	-9.1582	5.27712e-20	1.11821e-18
LSTA.17956	41179.6	-1.51963	0.165956	-9.15683	5.34438e-20	1.1319e-18
LSTA.10931	3365.01	2.93106	0.320246	9.1525	5.56289e-20	1.17759e-18
[truncated: 40,473 more rows]

## Sheet: DESeq2_results_AvsO
	baseMean	log2FoldChange	lfcSE	stat	pvalue	padj
LSTA.23807	17023.5	-0.968011	0.0793063	-12.206	2.88827e-34	1.03302e-29
LSTA.5274	6772.83	-1.32971	0.110947	-11.9852	4.24935e-33	7.59911e-29
LSTA.4373	230	-11.9241	1.04796	-11.3783	5.36181e-30	6.39234e-26
LSTA.314	46451.9	-1.41679	0.133889	-10.5818	3.6193e-26	3.2362e-22
LSTA.29571	187.725	2.03265	0.203556	9.98571	1.76035e-23	1.25922e-19
LSTA.21156	1163.25	-2.07187	0.211755	-9.78425	1.31564e-22	7.8425e-19
LSTA.23432	2142.88	-1.18339	0.122124	-9.69003	3.32436e-22	1.69856e-18
LSTA.13986	8441.86	-0.957533	0.100386	-9.53851	1.44895e-21	6.47787e-18
LSTA.17100	684.979	-1.73243	0.182597	-9.48773	2.36114e-21	9.38316e-18
LSTA.10859	1734.07	-1.12005	0.118966	-9.41487	4.73682e-21	1.69417e-17
LSTA.30972	1997.29	-1.33888	0.143323	-9.34169	9.4811e-21	3.08274e-17
LSTA.9280	6292.44	-0.662765	0.071903	-9.21749	3.0414e-20	9.06491e-17
LSTA.14914	490.46	-1.36125	0.150351	-9.05379	1.3809e-19	3.52781e-16
LSTA.35655	2712.58	-1.0198	0.112616	-9.05553	1.35907e-19	3.52781e-16
LSTA.34888	3946.85	-0.927358	0.102562	-9.04193	1.53931e-19	3.67033e-16
LSTA.7540	8708.84	-1.66464	0.186266	-8.93691	4.00217e-19	8.94635e-16
LSTA.27786	13091.9	-0.976339	0.109452	-8.92024	4.65285e-19	9.78905e-16
LSTA.24079	265.478	-1.7414	0.19682	-8.84769	8.93497e-19	1.77538e-15
LSTA.39492	65.6502	-6.67055	0.760419	-8.77221	1.75198e-18	3.29797e-15
LSTA.42005	135.137	2.375	0.272654	8.71067	3.02085e-18	5.40219e-15
LSTA.40980	76.0996	2.22522	0.255655	8.70398	3.20431e-18	5.45739e-15
LSTA.2870	278.034	-1.72691	0.20083	-8.59889	8.04931e-18	1.3086e-14
LSTA.20326	3472.59	-1.06727	0.124556	-8.56858	1.04767e-17	1.62918e-14
LSTA.32677	540.556	-1.66024	0.194727	-8.52598	1.51517e-17	2.25798e-14
LSTA.37411	28.5306	-3.85791	0.455953	-8.46119	2.64655e-17	3.78626e-14
LSTA.7539	21709	-1.5437	0.188455	-8.19131	2.58404e-16	3.55465e-13
LSTA.20871	141.154	-1.93045	0.236158	-8.1744	2.9733e-16	3.93864e-13
LSTA.656	1494.17	-0.929061	0.113778	-8.16555	3.19983e-16	4.08733e-13
LSTA.34808	1350.87	-0.898339	0.110602	-8.12227	4.57544e-16	5.64294e-13
LSTA.10072	5778.96	-0.792204	0.098116	-8.07416	6.79449e-16	8.10039e-13
LSTA.30549	1418.39	-0.799072	0.0998154	-8.0055	1.18985e-15	1.37278e-12
LSTA.345	916.527	-0.999376	0.124902	-8.00128	1.23128e-15	1.37619e-12
LSTA.18574	2049.9	-1.14677	0.144189	-7.95325	1.81679e-15	1.96907e-12
LSTA.8250	229.378	1.2655	0.159649	7.92673	2.24984e-15	2.36669e-12
LSTA.17214	3756.13	-0.985443	0.124389	-7.92226	2.3324e-15	2.38345e-12
LSTA.9069	255.68	1.17583	0.149302	7.8755	3.39389e-15	3.37183e-12
LSTA.27497	10829.6	-0.790417	0.100425	-7.87072	3.52615e-15	3.40855e-12
LSTA.16580	30.937	-3.16512	0.403454	-7.84506	4.32734e-15	4.07294e-12
LSTA.26646	1420.7	-0.889141	0.113439	-7.83803	4.5768e-15	4.19728e-12
LSTA.11202	3086.17	-0.883923	0.113179	-7.80995	5.72084e-15	5.11529e-12
LSTA.10315	714.068	-1.01784	0.130764	-7.78385	7.03516e-15	6.13706e-12
LSTA.2122	2957.56	-0.987554	0.127214	-7.76295	8.29746e-15	6.90155e-12
LSTA.35918	495.45	-1.52324	0.196215	-7.76315	8.28474e-15	6.90155e-12
LSTA.28020	379.809	-1.24342	0.160911	-7.72736	1.09802e-14	8.92543e-12
LSTA.11849	45.8695	3.21838	0.416809	7.72147	1.14998e-14	9.14005e-12
LSTA.36504	141.76	2.22657	0.290585	7.66235	1.82555e-14	1.41941e-11
LSTA.8080	280.082	1.66213	0.21778	7.63216	2.30856e-14	1.75337e-11
LSTA.23660	3139.43	-0.699669	0.0917034	-7.62969	2.35312e-14	1.75337e-11
LSTA.11927	387.582	-1.23821	0.16377	-7.56069	4.00951e-14	2.92662e-11
LSTA.34291	315.929	-1.09241	0.145857	-7.48963	6.90704e-14	4.94074e-11
LSTA.13985	3168.28	-1.21994	0.162985	-7.48502	7.15386e-14	5.01696e-11
LSTA.13759	1862.19	-1.96754	0.263429	-7.46896	8.08311e-14	5.55963e-11
LSTA.309	326.767	-2.50747	0.33592	-7.46447	8.36364e-14	5.64404e-11
LSTA.9041	3420.39	-2.14962	0.288796	-7.44339	9.81344e-14	6.39712e-11
LSTA.13984	2213.91	-1.31451	0.176609	-7.44307	9.83732e-14	6.39712e-11
LSTA.38050	4549.17	-1.26493	0.171172	-7.38984	1.47006e-13	9.38898e-11
LSTA.1318	1168.16	-0.844108	0.115034	-7.33787	2.17014e-13	1.3617e-10
LSTA.18373	176.504	1.47304	0.201342	7.31614	2.55201e-13	1.57371e-10
LSTA.39591	305.207	-2.43899	0.334466	-7.29219	3.04957e-13	1.84866e-10
LSTA.22945	981.923	-1.15405	0.158508	-7.28072	3.32043e-13	1.94686e-10
LSTA.22946	981.923	-1.15405	0.158508	-7.28072	3.32043e-13	1.94686e-10
LSTA.7942	12520	-0.850533	0.117071	-7.26509	3.72777e-13	2.15044e-10
LSTA.216	325.247	-1.65345	0.228687	-7.23019	4.8233e-13	2.73825e-10
LSTA.10071	6712.85	-0.626448	0.0866743	-7.22761	4.9157e-13	2.74711e-10
LSTA.215	451.616	-1.36059	0.188961	-7.20039	6.00408e-13	3.30372e-10
LSTA.28173	1139.29	-1.34925	0.187539	-7.19452	6.26814e-13	3.39676e-10
LSTA.17215	535.981	-1.45184	0.202086	-7.18426	6.757e-13	3.60703e-10
LSTA.35842	2149.55	-0.950357	0.132514	-7.17172	7.40598e-13	3.89533e-10
LSTA.4761	1752.18	-0.82501	0.115175	-7.16311	7.88661e-13	4.08801e-10
LSTA.23216	6281.5	-0.966169	0.135371	-7.13722	9.52392e-13	4.86618e-10
LSTA.32581	8234.71	-0.682656	0.095731	-7.13098	9.96568e-13	4.98878e-10
LSTA.35532	614.854	-1.16342	0.163174	-7.12992	1.00428e-12	4.98878e-10
LSTA.3822	3363	-0.617714	0.0867454	-7.121	1.07143e-12	5.24942e-10
LSTA.8000	425.109	-1.15379	0.16217	-7.1147	1.12158e-12	5.42088e-10
LSTA.13457	1334.01	-1.14518	0.163954	-6.98474	2.85393e-12	1.36098e-09
LSTA.29572	135.074	1.91749	0.274713	6.97997	2.95237e-12	1.3894e-09
LSTA.36732	2469.27	-0.952548	0.136551	-6.97576	3.04225e-12	1.4131e-09
LSTA.29518	123.423	-1.17866	0.169467	-6.95507	3.52384e-12	1.61582e-09
LSTA.20849	704.505	-2.34616	0.338467	-6.93171	4.15784e-12	1.8824e-09
LSTA.20364	72.9846	-2.1999	0.318629	-6.90428	5.04602e-12	2.2281e-09
LSTA.40711	119.737	-1.77623	0.257254	-6.90456	5.03585e-12	2.2281e-09
LSTA.13764	129811	-1.22177	0.177984	-6.86452	6.67132e-12	2.90984e-09
LSTA.219	615.72	-1.044	0.152417	-6.84961	7.40503e-12	3.19094e-09
LSTA.595	14073	-0.631531	0.0923211	-6.84059	7.88672e-12	3.35805e-09
LSTA.33156	4261.42	-0.814219	0.119105	-6.83617	8.13358e-12	3.42242e-09
LSTA.13760	2378.48	-1.81261	0.266474	-6.80221	1.03026e-11	4.28469e-09
LSTA.18419	574.498	-1.29112	0.190787	-6.76737	1.31149e-11	5.39156e-09
LSTA.23107	4286.28	-0.801316	0.118473	-6.76373	1.34486e-11	5.40452e-09
LSTA.23108	4286.28	-0.801316	0.118473	-6.76373	1.34486e-11	5.40452e-09
LSTA.7718	8483.28	-0.531048	0.0787649	-6.74218	1.56022e-11	6.13219e-09
LSTA.9815	1329.26	-1.36716	0.202765	-6.74257	1.55606e-11	6.13219e-09
LSTA.4832	24514.2	-0.603091	0.0899448	-6.70512	2.01239e-11	7.78824e-09
LSTA.24080	162.142	-1.82277	0.271884	-6.7042	2.02513e-11	7.78824e-09
LSTA.657	1253.42	-1.0223	0.152828	-6.68921	2.24378e-11	8.53733e-09
LSTA.24088	14257.5	-1.15387	0.172575	-6.6862	2.29034e-11	8.62279e-09
LSTA.31835	422.056	-1.56956	0.23544	-6.66652	2.61948e-11	9.75919e-09
LSTA.25667	16865.7	-1.04972	0.159128	-6.5967	4.20412e-11	1.55015e-08
LSTA.20851	839.615	-2.12565	0.322569	-6.58975	4.40574e-11	1.60792e-08
LSTA.12090	199.187	-1.33777	0.203165	-6.58465	4.55943e-11	1.6472e-08
LSTA.4943	1887.6	-1.079	0.164253	-6.56915	5.0604e-11	1.79198e-08
LSTA.24081	96.3094	-2.48145	0.377681	-6.57023	5.0236e-11	1.79198e-08
LSTA.37466	159.253	-1.18997	0.181372	-6.56092	5.34758e-11	1.87511e-08
LSTA.18052	5445.93	-0.919441	0.140186	-6.55873	5.42665e-11	1.88273e-08
LSTA.27494	1002.8	-0.910921	0.138945	-6.55599	5.52722e-11	1.88273e-08
LSTA.27495	1002.8	-0.910921	0.138945	-6.55599	5.52722e-11	1.88273e-08
LSTA.1776	1536.41	-0.771568	0.117797	-6.55	5.75385e-11	1.94143e-08
LSTA.33980	225.9	1.43238	0.219485	6.52611	6.75016e-11	2.25632e-08
LSTA.4916	3314.62	-0.985958	0.151391	-6.51264	7.38417e-11	2.44539e-08
LSTA.4149	186.608	-1.59458	0.245365	-6.49881	8.09564e-11	2.65641e-08
LSTA.38950	91.7548	-1.43989	0.222552	-6.46988	9.80815e-11	3.18907e-08
LSTA.17213	3883.94	-0.748091	0.115696	-6.46602	1.00619e-10	3.21316e-08
LSTA.34313	173.079	-1.91057	0.295427	-6.46715	9.98673e-11	3.21316e-08
LSTA.26102	52.9944	-2.43555	0.376943	-6.46134	1.0378e-10	3.28476e-08
LSTA.9822	2162.06	0.839204	0.130217	6.44468	1.15845e-10	3.6345e-08
LSTA.22625	2882.17	-0.706764	0.109935	-6.42892	1.2851e-10	3.99679e-08
LSTA.30604	210.246	-1.52448	0.237351	-6.42288	1.33719e-10	4.12293e-08
LSTA.658	1100.93	-1.00478	0.156881	-6.40471	1.50658e-10	4.60551e-08
LSTA.32743	9314.78	-0.952754	0.14895	-6.39649	1.58989e-10	4.81899e-08
LSTA.9816	2059.41	-1.41117	0.221321	-6.37613	1.81624e-10	5.4588e-08
LSTA.92	4361.16	-0.749736	0.117981	-6.35473	2.0879e-10	6.22299e-08
LSTA.26966	1014.82	-1.44523	0.228256	-6.33161	2.4261e-10	7.17124e-08
LSTA.31042	220.599	-1.37407	0.217853	-6.30734	2.83875e-10	8.3222e-08
LSTA.26295	13556.3	-0.671649	0.106775	-6.29034	3.16761e-10	9.2108e-08
LSTA.33220	195.576	-1.0739	0.170935	-6.28251	3.33147e-10	9.60915e-08
LSTA.13458	570.233	-1.26247	0.20145	-6.26692	3.68264e-10	1.05293e-07
LSTA.29190	1680.48	-0.777295	0.124054	-6.26579	3.70936e-10	1.05293e-07
LSTA.22949	271.531	-1.94893	0.311147	-6.26368	3.75988e-10	1.05886e-07
LSTA.25078	4668.9	-1.415	0.22613	-6.25744	3.91346e-10	1.09351e-07
LSTA.13455	3506.28	-0.748837	0.119907	-6.24514	4.23424e-10	1.16494e-07
LSTA.18372	133.186	1.48775	0.238186	6.24619	4.20581e-10	1.16494e-07
LSTA.13762	69557.1	-1.06904	0.171523	-6.23261	4.58727e-10	1.25243e-07
LSTA.7057	379.545	0.877628	0.141	6.22431	4.8367e-10	1.31053e-07
LSTA.25065	12908	-0.577105	0.0928025	-6.21864	5.01491e-10	1.34119e-07
LSTA.35512	134.604	-1.54787	0.24892	-6.21833	5.02486e-10	1.34119e-07
LSTA.1317	1116.45	-0.778306	0.125383	-6.20745	5.38519e-10	1.41623e-07
LSTA.9324	145.58	-1.13526	0.182881	-6.20764	5.37871e-10	1.41623e-07
LSTA.32696	5965.78	-1.01846	0.164315	-6.19825	5.70961e-10	1.49058e-07
LSTA.25598	1010.37	0.743203	0.120026	6.19204	5.93907e-10	1.53925e-07
LSTA.40334	38.6887	3.65379	0.590695	6.18559	6.18715e-10	1.59201e-07
LSTA.39350	2350.29	1.19137	0.19281	6.17897	6.45221e-10	1.64836e-07
LSTA.29191	1643.91	-0.772801	0.125244	-6.17037	6.81308e-10	1.7282e-07
LSTA.35095	654.479	-1.18639	0.192516	-6.16256	7.15789e-10	1.80288e-07
LSTA.3570	720.926	-0.72953	0.118499	-6.15641	7.44143e-10	1.86119e-07
LSTA.27823	368.356	-0.876631	0.142426	-6.15497	7.50894e-10	1.86503e-07
LSTA.35533	748.368	-1.35317	0.219936	-6.15257	7.62368e-10	1.88047e-07
LSTA.5092	15507.6	-1.0617	0.172693	-6.14789	7.85188e-10	1.92349e-07
LSTA.14612	5878.19	1.25895	0.204886	6.14465	8.01409e-10	1.9367e-07
LSTA.40537	201.348	1.19246	0.19404	6.14543	7.97486e-10	1.9367e-07
LSTA.22830	2605.69	-0.800355	0.130545	-6.13088	8.73964e-10	2.09786e-07
LSTA.35816	684.958	-1.02642	0.167823	-6.11611	9.58877e-10	2.28635e-07
LSTA.41536	157.195	-1.43592	0.235536	-6.09639	1.08493e-09	2.56976e-07
LSTA.6146	1256.38	0.848977	0.139293	6.09491	1.09498e-09	2.57652e-07
LSTA.23955	178.393	1.36085	0.223559	6.08723	1.14884e-09	2.68557e-07
LSTA.11068	203.984	1.71784	0.282662	6.07737	1.22169e-09	2.83733e-07
LSTA.30679	21.7341	4.22925	0.696369	6.07329	1.25318e-09	2.89169e-07
LSTA.32212	342.077	-1.64697	0.271739	-6.06084	1.35411e-09	3.10455e-07
LSTA.9042	785.791	-2.00318	0.330714	-6.05714	1.3856e-09	3.15651e-07
LSTA.26648	1070.79	-0.812001	0.134117	-6.05444	1.40908e-09	3.1897e-07
LSTA.29194	77436.8	0.871422	0.144763	6.01966	1.7478e-09	3.93157e-07
LSTA.7943	8356.59	-0.855763	0.142242	-6.01625	1.78503e-09	3.96542e-07
LSTA.30367	3046.42	-0.841219	0.139802	-6.01723	1.77422e-09	3.96542e-07
LSTA.20870	282.644	-1.11609	0.185735	-6.00905	1.86613e-09	4.11999e-07
LSTA.8971	71667.9	0.82637	0.137563	6.0072	1.88756e-09	4.14175e-07
LSTA.33896	188.19	-1.08655	0.181078	-6.00046	1.96763e-09	4.27931e-07
LSTA.34129	17.8918	3.50987	0.584986	5.99992	1.97418e-09	4.27931e-07
LSTA.5942	77.8853	2.37254	0.397074	5.97506	2.30011e-09	4.95576e-07
LSTA.6733	2530.25	-0.823928	0.138014	-5.9699	2.37405e-09	5.08445e-07
LSTA.218	6296.95	-0.655978	0.109907	-5.96849	2.39465e-09	5.09805e-07
LSTA.27409	24.9949	3.01594	0.50702	5.94838	2.70817e-09	5.73139e-07
LSTA.13758	501.206	-1.79553	0.302189	-5.94174	2.82019e-09	5.93335e-07
LSTA.32211	366.27	-1.66523	0.280388	-5.93904	2.86699e-09	5.99653e-07
LSTA.35037	60.431	-2.68705	0.453458	-5.92569	3.10985e-09	6.46668e-07
LSTA.17600	866.357	-0.707676	0.119522	-5.92089	3.20213e-09	6.62008e-07
LSTA.217	178.886	-1.58334	0.267698	-5.91464	3.32598e-09	6.83662e-07
LSTA.27771	62.6035	-1.95708	0.331849	-5.8975	3.6905e-09	7.54253e-07
LSTA.40625	190.816	1.5791	0.26783	5.89589	3.72663e-09	7.57311e-07
LSTA.26967	987.922	-1.48554	0.252401	-5.88564	3.96528e-09	8.01256e-07
LSTA.2123	6213.71	-0.987467	0.167817	-5.88417	4.00047e-09	8.03825e-07
LSTA.115	2729.31	-0.609245	0.103614	-5.87998	4.10321e-09	8.19863e-07
LSTA.24933	1979.72	-0.835336	0.142235	-5.87295	4.28117e-09	8.50669e-07
LSTA.20723	948.506	0.757717	0.129177	5.86572	4.47175e-09	8.83627e-07
LSTA.32469	193.887	-1.87111	0.319734	-5.85209	4.85421e-09	9.53932e-07
LSTA.16065	162.849	-2.22662	0.38099	-5.84432	5.08648e-09	9.94116e-07
LSTA.18808	4818.72	0.531083	0.090895	5.84282	5.13244e-09	9.97647e-07
LSTA.14331	606.021	-0.771072	0.132047	-5.83939	5.23917e-09	1.01289e-06
LSTA.20872	116.616	-1.46705	0.251431	-5.83479	5.38571e-09	1.03562e-06
LSTA.165	1545.61	-0.734033	0.126128	-5.81976	5.89333e-09	1.12118e-06
LSTA.37055	3574.05	-0.981545	0.168638	-5.82044	5.86923e-09	1.12118e-06
LSTA.4150	101.187	-1.52902	0.263249	-5.80826	6.3125e-09	1.19457e-06
LSTA.23812	7022.1	-0.598675	0.103156	-5.80357	6.49186e-09	1.22204e-06
LSTA.19041	1060.61	-1.06474	0.183701	-5.79605	6.78963e-09	1.2714e-06
LSTA.41202	8874.91	-1.00621	0.173764	-5.79063	7.01211e-09	1.30622e-06
LSTA.6305	589.91	-1.2551	0.216999	-5.78388	7.29951e-09	1.35272e-06
LSTA.15422	3634.25	-0.568032	0.0983789	-5.77392	7.7448e-09	1.42784e-06
LSTA.7781	2608.37	-0.771089	0.133913	-5.75813	8.50507e-09	1.55996e-06
LSTA.20850	54.1116	-2.20119	0.382752	-5.75096	8.87364e-09	1.61926e-06
LSTA.16063	230.732	-1.879	0.327144	-5.74364	9.26619e-09	1.68231e-06
LSTA.17037	193.764	0.842139	0.146772	5.73773	9.59515e-09	1.73323e-06
LSTA.24685	3406.39	-0.548554	0.0956865	-5.73282	9.87716e-09	1.77521e-06
LSTA.1475	325.077	-0.916525	0.160072	-5.72572	1.02993e-08	1.84183e-06
LSTA.8829	95.8485	-1.93844	0.338698	-5.72319	1.04543e-08	1.86024e-06
LSTA.19042	1409.75	-1.18721	0.207509	-5.72124	1.05747e-08	1.87235e-06
LSTA.11770	374.531	1.17599	0.205599	5.71981	1.06642e-08	1.87889e-06
LSTA.34582	21.2217	3.88628	0.679546	5.71895	1.07187e-08	1.87925e-06
LSTA.15942	48.594	1.7164	0.30107	5.701	1.19103e-08	2.06789e-06
LSTA.23211	391.459	-1.69193	0.296767	-5.70121	1.18961e-08	2.06789e-06
LSTA.29685	44.9057	-1.94837	0.342252	-5.69281	1.24964e-08	2.15916e-06
LSTA.37428	93.5853	-1.53334	0.269475	-5.69008	1.26977e-08	2.1834e-06
LSTA.12234	2394.07	-1.09799	0.193112	-5.68576	1.30233e-08	2.22867e-06
LSTA.21898	153.203	-1.16321	0.204879	-5.67754	1.36642e-08	2.32721e-06
LSTA.24686	3401.15	-0.548252	0.0966159	-5.67455	1.39056e-08	2.35709e-06
LSTA.25619	3097.26	-0.776694	0.137353	-5.65474	1.56083e-08	2.63324e-06
LSTA.4002	69.1997	1.34038	0.237113	5.65291	1.57752e-08	2.6489e-06
LSTA.21068	21.5144	-3.94662	0.698342	-5.65141	1.59139e-08	2.6597e-06
LSTA.7884	61.0657	-3.04715	0.539414	-5.649	1.61384e-08	2.68468e-06
LSTA.12323	2141.15	-0.796767	0.141117	-5.64612	1.64107e-08	2.69909e-06
LSTA.21967	7445.77	-0.831411	0.147247	-5.64637	1.63866e-08	2.69909e-06
LSTA.28361	3823.23	-0.913998	0.161893	-5.6457	1.64514e-08	2.69909e-06
LSTA.11705	48417.5	0.942476	0.167216	5.63628	1.73765e-08	2.82432e-06
LSTA.13982	831.196	-1.24854	0.221543	-5.63567	1.74376e-08	2.82432e-06
LSTA.14532	415.678	-0.984283	0.174657	-5.63553	1.74516e-08	2.82432e-06
LSTA.2677	342.035	-0.955637	0.169637	-5.63344	1.7665e-08	2.84597e-06
LSTA.3970	682.99	-0.803851	0.142845	-5.62744	1.82904e-08	2.93352e-06
LSTA.1415	677.681	-0.840747	0.149482	-5.6244	1.86149e-08	2.93787e-06
LSTA.2142	4239.53	-0.974958	0.173353	-5.62412	1.86461e-08	2.93787e-06
LSTA.8713	134.688	-1.03229	0.183475	-5.62631	1.84107e-08	2.93787e-06
LSTA.31537	108.819	-1.58804	0.282288	-5.62558	1.84886e-08	2.93787e-06
LSTA.14650	1104.66	-0.73436	0.130738	-5.61702	1.9428e-08	3.04764e-06
LSTA.22527	213.575	-1.30693	0.232876	-5.61213	1.99855e-08	3.12141e-06
LSTA.11182	1345.3	0.46263	0.0824483	5.61115	2.00983e-08	3.12537e-06
LSTA.18053	229.439	-1.53151	0.273531	-5.59903	2.15553e-08	3.33743e-06
LSTA.18408	8641.6	-0.87045	0.155716	-5.58998	2.27101e-08	3.50107e-06
LSTA.4121	4743.99	0.580612	0.103916	5.58731	2.30617e-08	3.52489e-06
LSTA.33350	122808	0.856364	0.153268	5.58735	2.30561e-08	3.52489e-06
LSTA.3278	201.45	1.07806	0.193081	5.58348	2.35754e-08	3.58808e-06
LSTA.9665	849.237	-0.68693	0.123635	-5.55613	2.75822e-08	4.1801e-06
LSTA.4843	491.591	0.790516	0.14242	5.55059	2.84708e-08	4.28505e-06
LSTA.34143	7038.6	-0.8605	0.155036	-5.55032	2.85143e-08	4.28505e-06
LSTA.36731	81.6845	1.83856	0.331395	5.54794	2.8905e-08	4.32559e-06
LSTA.25295	413.88	-0.807988	0.14573	-5.54443	2.94921e-08	4.39506e-06
LSTA.34142	7265.53	-0.842069	0.151902	-5.54352	2.96454e-08	4.39957e-06
LSTA.24	6239.94	-0.755742	0.137124	-5.51135	3.56084e-08	5.26269e-06
LSTA.29797	820.196	-0.866958	0.157361	-5.50936	3.60134e-08	5.30064e-06
LSTA.350	1386.78	-0.829124	0.150617	-5.50484	3.69493e-08	5.41611e-06
LSTA.8932	3058.41	-0.524357	0.0953148	-5.50131	3.76969e-08	5.50314e-06
LSTA.38202	285.04	-1.11017	0.202104	-5.49306	3.95033e-08	5.7434e-06
LSTA.2697	1569.79	0.801243	0.1459	5.49174	3.97985e-08	5.76289e-06
LSTA.15584	3210.6	0.504816	0.0919544	5.48985	4.02277e-08	5.80155e-06
LSTA.39480	733.663	-1.36713	0.249319	-5.48346	4.17091e-08	5.99103e-06
LSTA.34196	84.8479	-1.17914	0.215114	-5.48148	4.21774e-08	6.03407e-06
LSTA.60	1449.9	-0.902171	0.164736	-5.47646	4.33926e-08	6.18318e-06
LSTA.40946	349.12	1.44846	0.264595	5.47426	4.39336e-08	6.23543e-06
LSTA.22380	4199.78	-0.971949	0.177777	-5.46725	4.57063e-08	6.46138e-06
LSTA.33603	63.4546	1.47537	0.270405	5.45614	4.86592e-08	6.85175e-06
LSTA.19242	124.72	-1.17895	0.216203	-5.45298	4.95317e-08	6.94725e-06
LSTA.2879	2337.3	-0.606614	0.111263	-5.45207	4.9786e-08	6.95566e-06
LSTA.37054	3641.52	-1.01135	0.185535	-5.45096	5.00983e-08	6.97205e-06
LSTA.21890	23092.8	1.51159	0.277371	5.44972	5.04498e-08	6.99376e-06
LSTA.26647	450.006	-0.945777	0.173703	-5.4448	5.18637e-08	7.16199e-06
LSTA.15967	14079.2	-0.737576	0.135629	-5.43817	5.38303e-08	7.40497e-06
LSTA.28037	301.957	-1.36162	0.250627	-5.43284	5.54629e-08	7.60034e-06
LSTA.5397	786227	0.83374	0.15355	5.42975	5.64318e-08	7.69865e-06
LSTA.20019	30.9934	-2.4266	0.447002	-5.42862	5.67903e-08	7.69865e-06
LSTA.24620	1956.03	-1.09785	0.202238	-5.42851	5.68261e-08	7.69865e-06
LSTA.9817	14949.8	-0.932212	0.171871	-5.4239	5.83129e-08	7.84068e-06
LSTA.28172	2788.41	-1.0834	0.199742	-5.42399	5.82835e-08	7.84068e-06
LSTA.15223	3364.88	-0.558127	0.103017	-5.41781	6.03323e-08	8.08182e-06
LSTA.34735	51.2419	-2.32255	0.429265	-5.41054	6.28357e-08	8.35457e-06
LSTA.38360	3835.65	-0.758419	0.140172	-5.41065	6.27971e-08	8.35457e-06
LSTA.1679	963.651	-0.644616	0.119172	-5.40912	6.33353e-08	8.38982e-06
LSTA.9876	116.412	1.62164	0.300033	5.40486	6.48593e-08	8.55999e-06
LSTA.14434	4422.44	-0.50275	0.093137	-5.39797	6.73994e-08	8.86253e-06
LSTA.7541	1451.73	-1.66884	0.310057	-5.38236	7.35159e-08	9.63139e-06
LSTA.37653	817.66	-0.888472	0.16549	-5.36874	7.92885e-08	1.03498e-05
LSTA.40538	172.843	1.00709	0.187615	5.36786	7.96768e-08	1.03626e-05
LSTA.14332	336.249	-1.01977	0.190437	-5.35488	8.56149e-08	1.10946e-05
LSTA.31216	63.7043	2.59166	0.485675	5.3362	9.49167e-08	1.22556e-05
LSTA.34922	2664.3	-1.45863	0.273655	-5.33016	9.81243e-08	1.26241e-05
LSTA.8298	982.989	-1.08293	0.203243	-5.32828	9.91494e-08	1.27103e-05
LSTA.32141	201.65	-1.65733	0.311084	-5.3276	9.95168e-08	1.27119e-05
LSTA.6211	163.814	-1.06137	0.199572	-5.31823	1.04781e-07	1.33367e-05
LSTA.5937	89.6481	2.05032	0.385948	5.31244	1.08165e-07	1.37113e-05
LSTA.29204	1566.61	-0.772282	0.145387	-5.31189	1.08491e-07	1.37113e-05
LSTA.24319	161.21	-1.10008	0.20726	-5.30774	1.10995e-07	1.39783e-05
LSTA.40514	132.911	-1.20471	0.22718	-5.30287	1.13994e-07	1.43056e-05
LSTA.2305	454.593	-0.757947	0.142976	-5.30123	1.15025e-07	1.43741e-05
LSTA.12890	250.727	-1.23066	0.232169	-5.30073	1.15343e-07	1.43741e-05
LSTA.17711	625.271	-1.11164	0.209903	-5.29597	1.18384e-07	1.47018e-05
LSTA.18807	5149.87	0.511667	0.0966696	5.29295	1.20361e-07	1.48956e-05
LSTA.25865	390.93	-1.58872	0.300208	-5.29205	1.20954e-07	1.49173e-05
LSTA.3003	23182.8	0.730471	0.138163	5.28702	1.24324e-07	1.51065e-05
LSTA.5941	915.362	-0.892508	0.168821	-5.28671	1.24535e-07	1.51065e-05
LSTA.16354	67.6246	-1.91729	0.362668	-5.28662	1.246e-07	1.51065e-05
LSTA.27992	2076.32	-1.05035	0.19866	-5.28716	1.2423e-07	1.51065e-05
LSTA.39456	82.8496	1.56361	0.295723	5.28743	1.24049e-07	1.51065e-05
LSTA.1470	94.3167	-1.38527	0.262251	-5.28221	1.27635e-07	1.53703e-05
LSTA.34278	1050.53	-0.714493	0.135251	-5.28271	1.27289e-07	1.53703e-05
LSTA.10316	391.605	-0.879132	0.166502	-5.28002	1.29172e-07	1.55033e-05
LSTA.6507	208.719	-0.969646	0.183868	-5.27361	1.33767e-07	1.59852e-05
LSTA.30674	2627.46	0.558248	0.105866	5.27318	1.34081e-07	1.59852e-05
LSTA.25243	512.559	-1.17112	0.22247	-5.26419	1.40809e-07	1.67315e-05
LSTA.46	54640.5	0.942406	0.179321	5.25542	1.47686e-07	1.74328e-05
LSTA.25504	976.292	-0.688404	0.13098	-5.25579	1.47389e-07	1.74328e-05
LSTA.2873	2978.66	-0.515824	0.0982022	-5.25267	1.49908e-07	1.76368e-05
LSTA.2615	9756.79	-0.384361	0.073242	-5.24782	1.53908e-07	1.80481e-05
LSTA.11332	907.716	0.489179	0.0933103	5.24249	1.58422e-07	1.85128e-05
LSTA.42200	21.7213	-3.82879	0.730417	-5.24193	1.58906e-07	1.85128e-05
LSTA.39140	988.96	-1.04108	0.198689	-5.23975	1.60796e-07	1.86721e-05
LSTA.6846	1331.2	0.515883	0.0985258	5.23602	1.64076e-07	1.89914e-05
LSTA.25001	104.085	-1.28626	0.245736	-5.23431	1.65606e-07	1.91067e-05
LSTA.34887	266.383	-1.92108	0.367079	-5.23343	1.66389e-07	1.91353e-05
LSTA.3523	3388.04	-0.573222	0.109546	-5.23272	1.67031e-07	1.91475e-05
LSTA.42173	84.8546	1.41471	0.270412	5.23166	1.67992e-07	1.91962e-05
LSTA.37077	613.783	-1.77335	0.339135	-5.22903	1.70402e-07	1.94095e-05
LSTA.7135	5540.37	0.334095	0.0640943	5.21255	1.86262e-07	2.11487e-05
LSTA.32481	7597.52	-0.82778	0.15897	-5.20716	1.91756e-07	2.17036e-05
LSTA.40482	2489.44	-1.3921	0.267488	-5.20434	1.94684e-07	2.19655e-05
LSTA.23717	48.2315	-1.79886	0.345702	-5.2035	1.95568e-07	2.19959e-05
LSTA.25444	486.675	-1.03598	0.199121	-5.20277	1.96337e-07	2.20131e-05
LSTA.20929	4309.41	0.62519	0.120495	5.18852	2.11978e-07	2.36187e-05
LSTA.37942	566.583	-1.67622	0.323043	-5.18885	2.11593e-07	2.36187e-05
LSTA.39081	1057.26	0.802469	0.1548	5.18389	2.17304e-07	2.41369e-05
LSTA.1733	396.028	-0.90224	0.174239	-5.17817	2.24073e-07	2.48118e-05
LSTA.7893	2547.08	0.639042	0.123554	5.17215	2.31416e-07	2.55458e-05
LSTA.16062	515.018	-1.56897	0.303453	-5.17038	2.33613e-07	2.5709e-05
LSTA.12754	1090.43	0.529502	0.102532	5.16428	2.41367e-07	2.64808e-05
LSTA.22917	237.795	-1.07977	0.209437	-5.15557	2.5286e-07	2.76568e-05
LSTA.17707	742.189	-0.858386	0.166875	-5.14388	2.69122e-07	2.93458e-05
LSTA.42095	708.915	1.22831	0.238956	5.14034	2.74242e-07	2.98131e-05
LSTA.40992	24.875	-3.18266	0.619298	-5.13914	2.76001e-07	2.99135e-05
LSTA.8229	113.522	-1.35202	0.263291	-5.13509	2.82002e-07	3.04715e-05
LSTA.30433	82.0465	-1.89184	0.368713	-5.13094	2.88293e-07	3.10575e-05
LSTA.29577	21837.6	0.726656	0.141849	5.12274	3.01124e-07	3.23423e-05
LSTA.20848	2950.34	-2.09173	0.408779	-5.11702	3.10408e-07	3.32397e-05
LSTA.17400	4197.34	0.697471	0.136375	5.11437	3.14797e-07	3.35388e-05
LSTA.32691	296.332	-1.33069	0.260194	-5.1142	3.15076e-07	3.35388e-05
LSTA.7481	2964.93	-0.503525	0.0985196	-5.11091	3.20609e-07	3.40264e-05
LSTA.7080	2280.62	-0.461933	0.0904524	-5.10691	3.27462e-07	3.46509e-05
LSTA.17889	777.589	0.566776	0.111072	5.1028	3.34673e-07	3.53095e-05
LSTA.22381	2305.23	-1.06674	0.209229	-5.09844	3.42463e-07	3.60251e-05
LSTA.15252	144.572	-1.00919	0.197974	-5.09761	3.43967e-07	3.60772e-05
LSTA.9316	54.2065	-1.68161	0.33018	-5.09301	3.52417e-07	3.68554e-05
LSTA.21599	451.84	-1.00941	0.198257	-5.0914	3.55438e-07	3.70629e-05
LSTA.24479	17907.3	0.926855	0.182219	5.08648	3.6477e-07	3.79255e-05
LSTA.27496	297.509	-0.864178	0.169978	-5.08405	3.69471e-07	3.83029e-05
LSTA.13131	20654.9	-0.50268	0.0989351	-5.08091	3.75624e-07	3.88283e-05
LSTA.32142	117.09	-1.57261	0.309572	-5.07995	3.77541e-07	3.89139e-05
LSTA.5113	50.6976	2.38384	0.469478	5.07763	3.82175e-07	3.92784e-05
LSTA.20292	207.243	-1.78561	0.352134	-5.07082	3.96107e-07	4.05936e-05
LSTA.20333	443.386	-0.949815	0.187373	-5.06911	3.9969e-07	4.08437e-05
LSTA.9136	180.218	-1.22056	0.240819	-5.06835	4.01274e-07	4.08888e-05
LSTA.23028	45.7534	2.22034	0.438211	5.06683	4.04494e-07	4.10998e-05
LSTA.16968	1004.38	-0.935528	0.184742	-5.06397	4.10613e-07	4.14892e-05
LSTA.34052	358.096	-1.01999	0.201432	-5.06371	4.11181e-07	4.14892e-05
LSTA.36049	16.776	-3.06245	0.604818	-5.06342	4.11806e-07	4.14892e-05
LSTA.14177	2322.6	0.952302	0.188267	5.05825	4.2311e-07	4.22709e-05
LSTA.30970	112.882	-1.57443	0.311237	-5.05861	4.22315e-07	4.22709e-05
LSTA.34711	5867.11	1.13736	0.224833	5.05869	4.22139e-07	4.22709e-05
LSTA.7075	1253.83	-0.646742	0.127974	-5.0537	4.33341e-07	4.31723e-05
LSTA.5938	50.2512	2.21669	0.438676	5.05313	4.34638e-07	4.31813e-05
LSTA.10320	58.5197	-1.92584	0.381219	-5.0518	4.37658e-07	4.33406e-05
LSTA.13429	30.8091	2.50965	0.496826	5.05136	4.38665e-07	4.33406e-05
LSTA.15803	2893.61	-0.598753	0.118547	-5.05077	4.40038e-07	4.33565e-05
LSTA.8579	9912.77	-0.68707	0.136217	-5.04393	4.56064e-07	4.4812e-05
LSTA.1605	254.994	1.69143	0.335467	5.04202	4.60632e-07	4.50136e-05
LSTA.25863	1828.63	-1.19142	0.236285	-5.0423	4.59971e-07	4.50136e-05
LSTA.38047	139.62	-1.84175	0.365418	-5.04013	4.65219e-07	4.53379e-05
LSTA.20660	2570.51	-0.664295	0.131943	-5.0347	4.78596e-07	4.65148e-05
LSTA.27994	434.454	-0.926521	0.184047	-5.03417	4.79936e-07	4.65187e-05
LSTA.31043	872.81	-1.6269	0.323406	-5.03051	4.89172e-07	4.72857e-05
LSTA.9012	132876	0.898159	0.178616	5.02844	4.94493e-07	4.75431e-05
LSTA.29796	370.074	-0.985562	0.19599	-5.02862	4.94013e-07	4.75431e-05
LSTA.3001	6982.43	1.11441	0.22177	5.02508	5.03219e-07	4.82524e-05
LSTA.16957	3316.37	0.519811	0.10346	5.02425	5.05394e-07	4.83313e-05
LSTA.76	787.605	0.549167	0.10935	5.0221	5.11104e-07	4.87471e-05
LSTA.7262	313.659	-0.773226	0.154047	-5.01943	5.18258e-07	4.92619e-05
LSTA.12670	781.575	-0.75986	0.151395	-5.01906	5.19257e-07	4.92619e-05
LSTA.7483	1214.97	-0.877685	0.175346	-5.00544	5.57351e-07	5.24585e-05
LSTA.11753	536.259	1.04051	0.207842	5.00627	5.5496e-07	5.24585e-05
LSTA.24082	57.4799	-2.22378	0.444256	-5.00562	5.56819e-07	5.24585e-05
LSTA.28907	550.03	0.62697	0.125457	4.99749	5.80819e-07	5.45239e-05
LSTA.311	309.901	-2.03482	0.407364	-4.99509	5.88079e-07	5.49171e-05
LSTA.29795	373.137	-0.983954	0.196971	-4.99541	5.871e-07	5.49171e-05
LSTA.40523	900.041	-1.00686	0.202119	-4.98152	6.30858e-07	5.87586e-05
LSTA.35817	715.214	-0.881842	0.177097	-4.97944	6.37671e-07	5.92388e-05
LSTA.17703	27.063	-2.08314	0.418541	-4.97713	6.45326e-07	5.97947e-05
LSTA.8640	190.54	0.863159	0.173475	4.97571	6.50101e-07	6.00814e-05
LSTA.35688	369.673	0.645623	0.12983	4.97285	6.59754e-07	6.08164e-05
LSTA.8497	6951.75	-0.7017	0.141164	-4.97082	6.66693e-07	6.11409e-05
LSTA.17298	290.264	1.03769	0.208753	4.97091	6.66378e-07	6.11409e-05
LSTA.9407	59.5945	-1.74246	0.350646	-4.96929	6.72001e-07	6.14701e-05
LSTA.397	4549.13	-0.393992	0.0793408	-4.96582	6.8411e-07	6.24181e-05
LSTA.12217	330.909	-1.36858	0.275702	-4.964	6.90577e-07	6.28477e-05
LSTA.29499	40.091	-2.21792	0.447037	-4.96137	6.9999e-07	6.35428e-05
LSTA.9845	786.192	0.780364	0.157359	4.95914	7.08074e-07	6.41139e-05
LSTA.42034	1226.49	0.846338	0.170791	4.95541	7.21762e-07	6.51883e-05
LSTA.11711	194.189	-1.34121	0.27074	-4.95388	7.27496e-07	6.55406e-05
LSTA.31010	1377.93	0.801737	0.16194	4.95083	7.38973e-07	6.6378e-05
LSTA.41817	128.527	-1.40348	0.283507	-4.95043	7.40503e-07	6.6378e-05
LSTA.30459	379.639	-1.16231	0.234884	-4.94844	7.48113e-07	6.68925e-05
LSTA.41442	120.507	-1.03975	0.210397	-4.94185	7.73847e-07	6.90209e-05
LSTA.8754	1865.14	0.513683	0.104112	4.93393	8.05925e-07	7.17033e-05
LSTA.34141	3499.84	-0.690405	0.139954	-4.93309	8.09384e-07	7.18323e-05
LSTA.6306	304.438	-1.6162	0.328219	-4.92414	8.47311e-07	7.49547e-05
LSTA.36273	498.739	-0.9531	0.19357	-4.92381	8.48757e-07	7.49547e-05
LSTA.11747	515.416	-0.529026	0.107481	-4.92206	8.56358e-07	7.54397e-05
LSTA.2550	4033.99	-0.605282	0.123004	-4.92082	8.61814e-07	7.57337e-05
LSTA.26884	1624.82	-0.709076	0.144385	-4.911	9.06126e-07	7.94326e-05
LSTA.14929	95.231	-1.61704	0.329916	-4.90136	9.51745e-07	8.32277e-05
LSTA.39337	487.731	-0.650304	0.132789	-4.89726	9.71839e-07	8.47776e-05
LSTA.4347	798.639	-0.772205	0.157824	-4.89283	9.93955e-07	8.64959e-05
LSTA.13420	5996.04	0.631758	0.129149	4.8917	9.99679e-07	8.65726e-05
LSTA.39952	20.6152	5.6661	1.15823	4.89202	9.98074e-07	8.65726e-05
LSTA.23166	557.722	-0.792816	0.162097	-4.891	1.00326e-06	8.66729e-05
LSTA.9500	278.815	-0.959881	0.196303	-4.88978	1.00947e-06	8.69993e-05
LSTA.27262	48.3467	1.63189	0.333825	4.88847	1.01623e-06	8.73713e-05
LSTA.26604	1034.89	1.01343	0.207516	4.88362	1.04158e-06	8.93359e-05
LSTA.1603	826.77	0.928068	0.190153	4.88065	1.05736e-06	9.04722e-05
LSTA.91	5711.38	-0.590603	0.12104	-4.87942	1.06397e-06	9.08212e-05
LSTA.5921	127.878	1.60789	0.329662	4.87739	1.07497e-06	9.15416e-05
LSTA.22680	28.2669	-2.21193	0.453606	-4.87633	1.08077e-06	9.18166e-05
LSTA.18106	453.874	-0.740257	0.151888	-4.8737	1.09528e-06	9.28288e-05
LSTA.8436	1635.47	0.800571	0.164451	4.86815	1.12645e-06	9.52449e-05
LSTA.10946	83.5037	-1.76281	0.362198	-4.86697	1.1332e-06	9.55895e-05
LSTA.19924	1840.27	0.923976	0.189871	4.86633	1.13688e-06	9.56747e-05
LSTA.21096	378.345	0.899171	0.184795	4.86577	1.14013e-06	9.57224e-05
LSTA.10738	4655.84	-0.764837	0.157229	-4.86446	1.14769e-06	9.61314e-05
LSTA.4378	742.047	-0.717583	0.147577	-4.86244	1.15946e-06	9.68907e-05
LSTA.13763	94803.8	-1.0478	0.215532	-4.86144	1.16534e-06	9.69291e-05
LSTA.28898	119.957	-1.41962	0.291993	-4.86182	1.16314e-06	9.69291e-05
LSTA.29832	2697.65	0.660422	0.135866	4.86085	1.16884e-06	9.69945e-05
LSTA.7885	68.4775	-2.11969	0.43681	-4.85267	1.21813e-06	0.000100618
LSTA.14346	169.487	-1.07126	0.22074	-4.85304	1.21581e-06	0.000100618
LSTA.354	412.152	-1.09314	0.225376	-4.85028	1.23285e-06	0.000101514
LSTA.26645	476.538	-1.14552	0.236189	-4.84999	1.23465e-06	0.000101514
LSTA.34441	635.364	-1.36065	0.281168	-4.83927	1.30315e-06	0.0001069
LSTA.8435	2017.24	0.73971	0.152925	4.83709	1.31752e-06	0.000107586
LSTA.24827	837.119	-0.534432	0.110486	-4.8371	1.31749e-06	0.000107586
LSTA.36276	995.633	-1.35728	0.280644	-4.83632	1.32264e-06	0.000107757
LSTA.21189	455.537	0.961847	0.199017	4.83298	1.34504e-06	0.000109334
LSTA.38993	101.504	-1.9844	0.410683	-4.83195	1.35203e-06	0.000109653
LSTA.24919	64.1411	-2.08382	0.431689	-4.82714	1.38511e-06	0.000112081
LSTA.13726	235.879	0.754373	0.156294	4.82664	1.38858e-06	0.000112108
LSTA.23147	506.688	0.742038	0.153775	4.82549	1.39659e-06	0.000112248
LSTA.30366	11754.2	-0.514718	0.106661	-4.82571	1.39503e-06	0.000112248
LSTA.25499	6120.83	0.584584	0.121321	4.8185	1.44639e-06	0.00011599
LSTA.16066	72.5683	-2.17398	0.451677	-4.81312	1.48589e-06	0.000118626
LSTA.36725	85.8863	-1.42838	0.296745	-4.81349	1.48316e-06	0.000118626
LSTA.29578	3302.46	1.35395	0.28153	4.80927	1.51482e-06	0.000120666
LSTA.12682	447.478	-1.0288	0.214029	-4.80684	1.53331e-06	0.000121868
LSTA.39267	291.41	-1.05427	0.219455	-4.80406	1.5548e-06	0.000123302
LSTA.41927	156.238	-1.35137	0.281359	-4.80301	1.56295e-06	0.000123674
LSTA.5411	992.587	0.982966	0.204762	4.80054	1.58241e-06	0.000124937
LSTA.19731	939.923	-0.640737	0.133544	-4.79794	1.60307e-06	0.00012629
LSTA.8349	1381.52	-0.613046	0.127831	-4.79576	1.62061e-06	0.00012739
LSTA.23490	551.039	-1.53038	0.319196	-4.7945	1.63081e-06	0.000127911
LSTA.7171	14419.6	-1.04417	0.21793	-4.79129	1.65711e-06	0.00012969
LSTA.36397	26.6746	-3.58633	0.748788	-4.78951	1.67185e-06	0.000130558
LSTA.263	506.114	-1.19029	0.248548	-4.78897	1.67639e-06	0.000130627
LSTA.14613	1896.15	1.015	0.212203	4.78316	1.72562e-06	0.000133879
LSTA.18041	3537.58	-0.457812	0.0957103	-4.78331	1.72429e-06	0.000133879
LSTA.33099	95.008	-2.04166	0.426946	-4.78201	1.73553e-06	0.000134357
LSTA.10198	4202.16	-0.581794	0.121683	-4.78123	1.74229e-06	0.000134589
LSTA.32781	279.184	-0.666352	0.139713	-4.76944	1.84742e-06	0.000142402
LSTA.32520	238.674	-1.09287	0.229279	-4.76655	1.87407e-06	0.000144146
LSTA.21131	483.136	0.709348	0.14885	4.76552	1.88371e-06	0.000144577
LSTA.2219	312.137	-0.708276	0.148699	-4.76316	1.90581e-06	0.00014596
LSTA.17117	187.234	-1.06735	0.224184	-4.76105	1.92586e-06	0.00014718
LSTA.29593	523.801	0.867444	0.182238	4.75995	1.93642e-06	0.000147672
LSTA.30419	198.495	-1.85675	0.390144	-4.75914	1.94416e-06	0.000147946
LSTA.1111	262.973	1.2869	0.270828	4.75171	2.01701e-06	0.000153164
LSTA.508	1050.66	-0.904103	0.190305	-4.7508	2.02609e-06	0.000153528
LSTA.30222	119.284	-1.27756	0.268982	-4.74963	2.03792e-06	0.000154097
LSTA.34051	599.696	-0.962696	0.202707	-4.7492	2.04221e-06	0.000154097
LSTA.12627	1450.54	-0.767966	0.161785	-4.74684	2.06616e-06	0.000155248
LSTA.12628	1450.54	-0.767966	0.161785	-4.74684	2.06616e-06	0.000155248
LSTA.17029	594.932	0.550159	0.115953	4.74466	2.08862e-06	0.000156279
LSTA.31009	1643.42	0.712303	0.150121	4.74485	2.0866e-06	0.000156279
LSTA.18573	525.301	-0.850194	0.179247	-4.74314	2.10433e-06	0.000156799
LSTA.34297	227.374	-0.994857	0.209744	-4.7432	2.10373e-06	0.000156799
LSTA.19879	1915.56	-0.522434	0.110171	-4.74201	2.11612e-06	0.000157023
LSTA.33647	19.1636	-5.34576	1.12725	-4.7423	2.11301e-06	0.000157023
LSTA.8949	296.504	-0.726707	0.15327	-4.74134	2.12305e-06	0.000157211
LSTA.23213	649.644	-1.58682	0.334718	-4.74077	2.12903e-06	0.000157328
LSTA.25110	1154.69	-0.740008	0.156112	-4.74023	2.13481e-06	0.00015743
LSTA.24078	133.004	-1.24704	0.263152	-4.73885	2.14937e-06	0.000158178
LSTA.13202	263.357	0.988941	0.208844	4.7353	2.18728e-06	0.000160637
LSTA.33370	250.49	-1.04187	0.220054	-4.7346	2.19489e-06	0.000160866
LSTA.14730	431.222	-0.826097	0.174664	-4.72962	2.24935e-06	0.00016452
LSTA.36425	139.263	-1.54816	0.327812	-4.7227	2.32734e-06	0.000169877
LSTA.26294	771.628	-0.688541	0.145846	-4.72103	2.34657e-06	0.000170931
LSTA.31319	47.7228	1.94795	0.412657	4.7205	2.35262e-06	0.000171024
LSTA.6623	2958.95	0.473679	0.100365	4.71956	2.36357e-06	0.000171329
LSTA.26107	199678	0.730724	0.154837	4.71932	2.36639e-06	0.000171329
LSTA.22078	4158.68	-0.610606	0.129442	-4.71723	2.39075e-06	0.000172742
LSTA.29500	29.3147	-1.88867	0.400614	-4.71444	2.42378e-06	0.000174776
LSTA.38499	121.922	-0.987468	0.209867	-4.70522	2.53596e-06	0.000182497
LSTA.17299	426.438	-0.734282	0.156119	-4.70336	2.55913e-06	0.000183795
LSTA.37370	2817.65	-0.755571	0.160765	-4.69986	2.6034e-06	0.0001866
LSTA.740	181.678	1.95299	0.41558	4.69944	2.60875e-06	0.000186609
LSTA.23537	89.1733	-2.21354	0.471249	-4.69718	2.63782e-06	0.000188312
LSTA.27674	947.178	1.33082	0.283433	4.69536	2.66139e-06	0.000189616
LSTA.8846	134.557	-0.976646	0.20814	-4.69226	2.70199e-06	0.000192126
LSTA.24077	44.5505	-2.20751	0.470704	-4.6898	2.73474e-06	0.000194069
LSTA.22635	391.541	-0.900406	0.192083	-4.68759	2.76445e-06	0.00019566
LSTA.24920	40.3048	-2.2877	0.488062	-4.68732	2.7681e-06	0.00019566
LSTA.9508	174.778	-1.08041	0.230595	-4.68533	2.79514e-06	0.000197181
LSTA.30520	52.5247	1.50687	0.321686	4.68427	2.80953e-06	0.000197759
LSTA.30818	626.53	-0.568675	0.12141	-4.68392	2.81438e-06	0.000197759
LSTA.19542	863.026	-0.53527	0.114348	-4.68108	2.8537e-06	0.000199346
LSTA.19543	863.026	-0.53527	0.114348	-4.68108	2.8537e-06	0.000199346
LSTA.33187	2429.54	0.484214	0.103433	4.68144	2.84863e-06	0.000199346
LSTA.40154	2506.76	-0.868428	0.185603	-4.67894	2.88358e-06	0.000201041
LSTA.16064	162.453	-1.94001	0.414746	-4.6776	2.90252e-06	0.000201968
LSTA.19841	241.905	-1.12763	0.241178	-4.67551	2.93223e-06	0.000203639
LSTA.6868	999.832	-0.672573	0.144003	-4.67055	3.00391e-06	0.000208213
LSTA.14692	243.713	-1.04667	0.224233	-4.66776	3.04499e-06	0.000210652
LSTA.26664	379.426	1.08477	0.232429	4.66711	3.0546e-06	0.000210909
LSTA.28508	641.704	-0.66751	0.143062	-4.66587	3.07319e-06	0.000211784
LSTA.25235	305.143	1.05405	0.226028	4.66336	3.11095e-06	0.000213974
LSTA.25904	86.7952	0.914148	0.196067	4.66243	3.12501e-06	0.000214528
LSTA.3814	185.404	0.78667	0.169022	4.65424	3.25174e-06	0.0002228
LSTA.38233	39.9565	-2.47126	0.532131	-4.64407	3.41609e-06	0.000233614
LSTA.16684	299.839	0.636185	0.137105	4.64011	3.48215e-06	0.000237224
LSTA.33897	2116.11	-0.730012	0.157319	-4.64034	3.47843e-06	0.000237224
LSTA.37092	651.648	1.4254	0.307405	4.63688	3.53707e-06	0.000240507
LSTA.12645	3887.69	-1.1197	0.24152	-4.63606	3.55106e-06	0.000241
LSTA.35044	61.0392	-1.69013	0.364618	-4.63535	3.56339e-06	0.000241379
LSTA.33692	520.559	0.763504	0.164869	4.63099	3.63924e-06	0.000246051
LSTA.11964	27431.8	-0.605302	0.130748	-4.62952	3.66516e-06	0.000247052
LSTA.25234	299.737	1.05376	0.227624	4.62937	3.66786e-06	0.000247052
LSTA.12006	756.843	-0.605832	0.130956	-4.62623	3.72384e-06	0.000250351
LSTA.19067	693.19	0.771759	0.166843	4.62566	3.73414e-06	0.000250573
LSTA.29205	410.876	0.613248	0.132612	4.62438	3.75725e-06	0.000251651
LSTA.39794	1107.92	-0.745888	0.161357	-4.62259	3.78987e-06	0.000253362
LSTA.18409	502.03	-1.34176	0.290416	-4.62015	3.83471e-06	0.00025556
LSTA.19880	1767.08	-0.51317	0.111075	-4.62002	3.83704e-06	0.00025556
LSTA.2306	54908	-0.448186	0.0970763	-4.61685	3.89618e-06	0.000259016
LSTA.3578	698.032	0.484617	0.104993	4.61568	3.91806e-06	0.000259224
LSTA.4806	32.1189	3.17465	0.687776	4.61581	3.91557e-06	0.000259224
LSTA.41328	2061.22	-0.768685	0.166543	-4.61552	3.92104e-06	0.000259224
LSTA.20458	78.2823	-1.88691	0.408956	-4.61396	3.95067e-06	0.0002607
LSTA.3888	1245.89	0.580272	0.12578	4.6134	3.96135e-06	0.000260924
LSTA.22103	64.8438	-1.63574	0.354996	-4.60778	4.07e-06	0.000267587
LSTA.16415	4813.25	-0.413906	0.0899468	-4.60168	4.19092e-06	0.000275032
LSTA.32073	77.0193	1.18251	0.257081	4.59973	4.23029e-06	0.000277107
LSTA.22264	93.4724	1.92463	0.418628	4.59748	4.27635e-06	0.000279612
LSTA.4559	32.4868	-2.61227	0.56851	-4.59494	4.32879e-06	0.00028201
LSTA.40021	1031.2	-1.22857	0.267354	-4.5953	4.32131e-06	0.00028201
LSTA.11297	204.614	-1.39159	0.302889	-4.59437	4.34053e-06	0.000282261
LSTA.5448	69.3515	1.56392	0.340435	4.59389	4.35059e-06	0.000282402
LSTA.29121	138.912	-1.24805	0.271771	-4.59228	4.3844e-06	0.000283685
LSTA.31130	82.8308	-2.06307	0.449255	-4.59219	4.38623e-06	0.000283685
LSTA.38956	34.8104	1.42347	0.310076	4.59072	4.41725e-06	0.000285176
LSTA.8192	708.923	-0.662208	0.144282	-4.58969	4.43909e-06	0.000286069
LSTA.27187	127.449	-1.61946	0.353093	-4.5865	4.50743e-06	0.000289951
LSTA.12677	28.5928	2.00097	0.436324	4.58596	4.51899e-06	0.000290173
LSTA.25505	5290.51	-0.540697	0.11793	-4.58489	4.54232e-06	0.000291148
LSTA.2478	2122.85	0.488797	0.106673	4.58218	4.60149e-06	0.000294413
LSTA.16760	99.7928	1.10254	0.240743	4.57974	4.65557e-06	0.000297342
LSTA.23012	847.473	0.634722	0.138729	4.57526	4.75628e-06	0.000303232
LSTA.22191	47.8584	-1.51682	0.331703	-4.57284	4.81168e-06	0.000306218
LSTA.12304	77.5658	-2.16361	0.473364	-4.57072	4.86042e-06	0.00030811
LSTA.15198	503.127	-1.17816	0.257743	-4.57108	4.85228e-06	0.00030811
LSTA.18029	3093.81	0.571984	0.125149	4.57043	4.86725e-06	0.00030811
LSTA.20026	49.0769	-1.50849	0.330131	-4.56938	4.89162e-06	0.000309105
LSTA.34442	20.2723	3.33048	0.7294	4.56606	4.96982e-06	0.000313493
LSTA.38945	46.4011	-2.12641	0.465759	-4.56546	4.98393e-06	0.00031383
LSTA.11006	3322.24	-1.30456	0.285866	-4.56353	5.03011e-06	0.000316181
LSTA.5532	277.448	0.795687	0.174624	4.55657	5.19962e-06	0.000326263
LSTA.8812	176.346	-0.938456	0.205975	-4.55616	5.20969e-06	0.000326322
LSTA.34444	108.754	-1.23303	0.270735	-4.55436	5.25453e-06	0.000328555
LSTA.38413	846.482	-0.714843	0.156973	-4.55391	5.26571e-06	0.00032868
LSTA.13877	158.005	0.833179	0.182976	4.55348	5.27655e-06	0.000328782
LSTA.37074	113.545	1.53769	0.337744	4.55282	5.29328e-06	0.000329251
LSTA.6210	252.851	-1.133	0.248901	-4.55202	5.31338e-06	0.000329927
LSTA.6794	3995.82	-0.777509	0.170882	-4.54997	5.36536e-06	0.000332578
LSTA.5677	709.946	-0.947391	0.208259	-4.54911	5.38745e-06	0.00033337
LSTA.15911	997.723	-0.619138	0.136152	-4.54741	5.43099e-06	0.000335484
LSTA.28768	548.383	-1.24587	0.274301	-4.54199	5.57269e-06	0.000343643
LSTA.38116	347.8	0.807872	0.177884	4.54157	5.58363e-06	0.000343725
LSTA.20077	32.29	-2.15305	0.474168	-4.54069	5.60705e-06	0.000344573
LSTA.7009	620.397	-0.924242	0.203597	-4.53956	5.63724e-06	0.000345835
LSTA.2104	161.364	-1.15692	0.254929	-4.53821	5.67349e-06	0.000346868
LSTA.23806	4168.82	-0.553688	0.122005	-4.53825	5.6722e-06	0.000346868
LSTA.123	705.018	0.649683	0.143253	4.5352	5.75476e-06	0.000350533
LSTA.2125	27531	-0.763418	0.168352	-4.53466	5.76957e-06	0.000350533
LSTA.35443	25.5594	-2.83213	0.624475	-4.53521	5.75454e-06	0.000350533
LSTA.40792	109.824	-1.6744	0.369254	-4.53455	5.77264e-06	0.000350533
LSTA.13461	250.006	-1.15086	0.253847	-4.53368	5.79636e-06	0.000351377
LSTA.23446	814.37	0.539381	0.119007	4.53235	5.83298e-06	0.000352999
LSTA.14982	40.9095	2.80869	0.619798	4.53162	5.85337e-06	0.000353634
LSTA.31349	698.462	-0.742534	0.164012	-4.52731	5.97389e-06	0.000360307
LSTA.40364	1719.8	-0.558601	0.123421	-4.526	6.01119e-06	0.000361946
LSTA.4787	64.7024	1.46694	0.324275	4.52374	6.07562e-06	0.000365211
LSTA.35568	20.2604	2.58495	0.572193	4.51762	6.25377e-06	0.000375289
LSTA.7076	960.793	-0.698552	0.154665	-4.51656	6.28519e-06	0.00037636
LSTA.33319	170.493	1.56761	0.347099	4.51631	6.29266e-06	0.00037636
LSTA.32847	1657.91	0.609626	0.135001	4.51572	6.31018e-06	0.000376778
LSTA.34891	360.534	-0.863983	0.191381	-4.51447	6.34753e-06	0.000377987
LSTA.37023	396.02	-0.644669	0.142805	-4.51434	6.35157e-06	0.000377987
LSTA.3248	6897.33	0.519738	0.115177	4.51252	6.40607e-06	0.000380597
LSTA.7155	516.143	-0.721284	0.159899	-4.51088	6.45583e-06	0.000382917
LSTA.31747	189.168	1.41187	0.313018	4.51051	6.46732e-06	0.000382964
LSTA.14731	1743.73	-0.65511	0.145304	-4.50855	6.52709e-06	0.000385864
LSTA.5934	1447.31	0.428777	0.0951471	4.50646	6.59178e-06	0.000387766
LSTA.25749	2459.19	-0.75579	0.167697	-4.50687	6.57914e-06	0.000387766
LSTA.39013	1216.58	-1.1286	0.250438	-4.5065	6.59042e-06	0.000387766
LSTA.20856	1349.65	-1.04614	0.23219	-4.50555	6.62018e-06	0.000388797
LSTA.38955	36.7237	1.38985	0.308577	4.50406	6.66679e-06	0.000390893
LSTA.79	1187.23	-0.947375	0.210429	-4.50212	6.728e-06	0.000393836
LSTA.14912	624.362	-1.17646	0.261616	-4.49689	6.89555e-06	0.000402984
LSTA.5874	4609.09	-0.517427	0.115096	-4.49562	6.93691e-06	0.000404081
LSTA.36480	506.266	-0.742874	0.16524	-4.49572	6.93354e-06	0.000404081
LSTA.4477	115.414	1.12116	0.249416	4.49513	6.95272e-06	0.000404343
LSTA.9512	3499.4	-0.707167	0.15735	-4.49424	6.98196e-06	0.000405384
LSTA.38454	867.374	-0.596508	0.132796	-4.4919	7.05914e-06	0.000409201
LSTA.6322	265.239	0.69181	0.154036	4.49121	7.08202e-06	0.000409863
LSTA.26265	298.046	-0.611529	0.136283	-4.48719	7.21694e-06	0.000416997
LSTA.39356	346.924	-1.27075	0.283391	-4.48408	7.32303e-06	0.000422444
LSTA.34171	706.186	0.850543	0.189881	4.47934	7.4873e-06	0.000431225
LSTA.16727	1308.69	0.956817	0.213666	4.4781	7.53094e-06	0.000433041
LSTA.11765	70.904	1.08182	0.241882	4.47252	7.73049e-06	0.000443802
LSTA.37284	293.858	0.689016	0.154285	4.46587	7.97448e-06	0.000456345
LSTA.37285	293.858	0.689016	0.154285	4.46587	7.97448e-06	0.000456345
LSTA.6074	13894.8	-0.323644	0.0725138	-4.46321	8.07408e-06	0.000461306
LSTA.239	341.8	-0.820679	0.183944	-4.46156	8.13649e-06	0.000462997
LSTA.22683	68.9429	-1.65449	0.370846	-4.4614	8.14251e-06	0.000462997
LSTA.36180	73.4258	-1.45534	0.326169	-4.46193	8.1224e-06	0.000462997
LSTA.28356	369.604	0.860431	0.19295	4.45933	8.22148e-06	0.000466745
LSTA.34201	9893.61	-0.518023	0.116192	-4.45832	8.26028e-06	0.000468205
LSTA.16003	221.703	-1.10105	0.246988	-4.45791	8.27627e-06	0.000468369
LSTA.13746	209.651	-0.602712	0.135319	-4.45402	8.42779e-06	0.00047619
LSTA.5451	1519.12	-0.431724	0.096948	-4.45316	8.46174e-06	0.000477354
LSTA.14990	11396.9	-0.328117	0.0736876	-4.45281	8.47549e-06	0.000477377
LSTA.25552	357.252	-0.644356	0.144735	-4.45198	8.50819e-06	0.000478466
LSTA.7268	4221.46	-0.38868	0.0873732	-4.4485	8.64703e-06	0.000485021
LSTA.15582	4985.97	-0.47442	0.10665	-4.44838	8.65189e-06	0.000485021
LSTA.4989	274.998	0.857086	0.192787	4.44577	8.75779e-06	0.00049019
LSTA.2327	1469.96	0.558279	0.12561	4.44455	8.80742e-06	0.000492197
LSTA.27282	232.995	0.754419	0.169773	4.44369	8.84282e-06	0.000493405
LSTA.38256	1323.2	-1.27522	0.287116	-4.44147	8.93466e-06	0.000497752
LSTA.4312	1476.9	0.494176	0.111278	4.44091	8.95803e-06	0.000498278
LSTA.4809	86.8254	8.69348	1.95855	4.43873	9.04919e-06	0.000502567
LSTA.20461	421.883	0.585607	0.131972	4.43736	9.10708e-06	0.000504998
LSTA.39893	61.3487	-1.49519	0.336985	-4.43696	9.12373e-06	0.000505138
LSTA.11206	5043.04	-0.703735	0.15871	-4.4341	9.24563e-06	0.000511096
LSTA.12302	32.582	-2.5895	0.584133	-4.43307	9.29017e-06	0.000512766
LSTA.13460	293.077	-1.01642	0.22958	-4.42731	9.54145e-06	0.000525824
LSTA.26649	148.63	-0.983193	0.222229	-4.42423	9.67886e-06	0.000532575
LSTA.10249	545.652	0.958534	0.216694	4.42344	9.71431e-06	0.000533705
LSTA.40941	351.566	-1.18724	0.268429	-4.42293	9.73694e-06	0.000534128
LSTA.4556	929.493	-1.03163	0.233301	-4.42186	9.78532e-06	0.00053514
LSTA.8935	144.681	-1.28282	0.290092	-4.42211	9.77399e-06	0.00053514
LSTA.21379	396.54	-1.25264	0.283337	-4.42103	9.82335e-06	0.0005364
LSTA.32818	436.485	-0.58376	0.132057	-4.4205	9.84732e-06	0.000536889
LSTA.38775	495.637	-0.867441	0.196394	-4.41684	1.00156e-05	0.000545234
LSTA.14638	159.775	-0.906369	0.205224	-4.41649	1.00317e-05	0.000545279
LSTA.5348	16209.5	-0.380548	0.086198	-4.41481	1.01097e-05	0.000548685
LSTA.20184	323.474	-0.96144	0.21782	-4.41392	1.01515e-05	0.000550118
LSTA.19325	6734.37	-0.69689	0.15793	-4.41265	1.02115e-05	0.000552533
LSTA.33688	87.9868	1.32137	0.299608	4.41034	1.0321e-05	0.000557615
LSTA.3420	75.9801	-1.56376	0.354798	-4.40746	1.04589e-05	0.000563365
LSTA.4873	277.741	-0.79421	0.180197	-4.40746	1.04588e-05	0.000563365
LSTA.8720	1578.73	-0.599188	0.136008	-4.40555	1.05517e-05	0.000567508
LSTA.15909	366.114	-0.856371	0.194435	-4.4044	1.06078e-05	0.000569666
LSTA.24223	2915.44	-0.519355	0.117938	-4.40363	1.06453e-05	0.000570176
LSTA.35558	72.2113	-1.15346	0.261939	-4.40355	1.06492e-05	0.000570176
LSTA.17939	6535.55	-0.429696	0.097644	-4.40064	1.07932e-05	0.000576608
LSTA.23029	26.1401	2.50461	0.569169	4.40047	1.08015e-05	0.000576608
LSTA.36244	1348.21	-0.635848	0.144595	-4.39745	1.09532e-05	0.000583836
LSTA.22851	524.682	0.649716	0.147774	4.39668	1.09917e-05	0.000584434
LSTA.37857	59.4492	-1.48557	0.337892	-4.39658	1.09972e-05	0.000584434
LSTA.8616	327.25	-1.68161	0.382778	-4.39317	1.11708e-05	0.00059278
LSTA.10860	278.736	-1.14274	0.260145	-4.3927	1.11953e-05	0.000593202
LSTA.13081	2582.73	-0.694371	0.158126	-4.39126	1.12695e-05	0.00059625
LSTA.25315	107.48	-1.20016	0.273434	-4.38921	1.13764e-05	0.000601018
LSTA.18178	3457.97	-0.430375	0.0981468	-4.38502	1.15978e-05	0.000611808
LSTA.24409	1731.72	-0.643085	0.146675	-4.38443	1.16291e-05	0.000612557
LSTA.5853	198.131	0.643377	0.146781	4.38325	1.16924e-05	0.000614987
LSTA.12573	2374.92	0.559624	0.127791	4.37922	1.19107e-05	0.000625547
LSTA.31931	38289.1	0.532618	0.121651	4.37824	1.19644e-05	0.000627445
LSTA.21374	134.674	-1.5628	0.357205	-4.37507	1.21391e-05	0.000635676
LSTA.20450	9221.13	-0.378046	0.0865034	-4.3703	1.24077e-05	0.00064879
LSTA.21449	1117.22	0.560158	0.128324	4.36517	1.27023e-05	0.000663084
LSTA.30055	29.9399	2.98514	0.683947	4.36458	1.27366e-05	0.000663084
LSTA.41178	21.2513	1.83928	0.421383	4.36486	1.27205e-05	0.000663084
LSTA.34600	3707.96	0.755441	0.173112	4.36389	1.27768e-05	0.00066421
LSTA.33798	139.744	-1.09004	0.249828	-4.36316	1.28196e-05	0.000665467
LSTA.4550	148.778	-1.95578	0.44841	-4.36158	1.29128e-05	0.000668026
LSTA.6015	2022.35	-0.416799	0.0955661	-4.36137	1.2925e-05	0.000668026
LSTA.15249	432.102	-0.687964	0.157732	-4.36159	1.29121e-05	0.000668026
LSTA.40529	153.604	-1.14226	0.261937	-4.36081	1.29582e-05	0.000668776
LSTA.10922	265.149	0.630907	0.144697	4.3602	1.29943e-05	0.000669677
LSTA.10337	1765.1	-0.730693	0.167657	-4.35827	1.31095e-05	0.000674639
LSTA.32269	21.6391	2.17995	0.500386	4.35654	1.32134e-05	0.000679011
LSTA.14325	9873.2	-0.860096	0.197464	-4.3557	1.3264e-05	0.000680632
LSTA.5409	60.5143	1.4155	0.325264	4.35184	1.35e-05	0.000691751
LSTA.3382	7028.58	-0.30612	0.0703712	-4.35008	1.36087e-05	0.00069598
LSTA.40611	1856.5	0.604598	0.138992	4.34988	1.36215e-05	0.00069598
LSTA.25285	8254.31	0.501141	0.115238	4.34874	1.36921e-05	0.000698589
LSTA.6505	58.8763	1.4643	0.33683	4.3473	1.37821e-05	0.000702182
LSTA.28054	988.503	-0.591487	0.136196	-4.3429	1.40616e-05	0.0007154
LSTA.27416	740.209	0.761377	0.175331	4.34252	1.4086e-05	0.000715627
LSTA.13432	610.356	-0.717246	0.165208	-4.34147	1.41532e-05	0.000716999
LSTA.29635	528.542	0.83372	0.192031	4.34159	1.41457e-05	0.000716999
LSTA.27130	1419.32	0.515906	0.1189	4.33897	1.43151e-05	0.000724178
LSTA.2369	2595.04	0.76144	0.175509	4.33847	1.43476e-05	0.000724191
LSTA.38702	245.078	-1.57407	0.362826	-4.33835	1.43558e-05	0.000724191
LSTA.29516	118.288	-1.01082	0.233113	-4.33617	1.44986e-05	0.000730364
LSTA.22283	383.53	-0.668206	0.154211	-4.33305	1.4706e-05	0.000739765
LSTA.1411	355.767	-0.627567	0.144916	-4.33055	1.48735e-05	0.000747141
LSTA.13585	2755.05	0.596957	0.137897	4.32901	1.49778e-05	0.000751326
LSTA.27123	49.8532	-1.64575	0.380197	-4.32867	1.5001e-05	0.000751435
LSTA.23026	59.3853	1.78406	0.412312	4.32696	1.51178e-05	0.000756228
LSTA.41773	25.1591	-2.1832	0.504649	-4.32617	1.51723e-05	0.000757892
LSTA.9832	179.471	-0.720052	0.166488	-4.32495	1.5257e-05	0.000761061
LSTA.16677	2863.37	0.703191	0.162649	4.32337	1.53661e-05	0.000765436
LSTA.13013	53866	0.355212	0.0821739	4.32269	1.54135e-05	0.000766731
LSTA.8008	1415.26	-0.502424	0.116279	-4.32086	1.55424e-05	0.000772066
LSTA.8942	1647.17	0.643275	0.14892	4.3196	1.56314e-05	0.000774338
LSTA.36200	87.6271	-1.27847	0.295953	-4.31984	1.56143e-05	0.000774338
LSTA.346	103.172	-0.915768	0.212127	-4.31707	1.58117e-05	0.000782189
LSTA.13008	717.795	-0.753333	0.17458	-4.31511	1.59523e-05	0.00078805
LSTA.26239	447.911	-0.927901	0.215059	-4.31463	1.59869e-05	0.000788672
LSTA.20106	65.612	-1.32465	0.307037	-4.31429	1.60118e-05	0.000788813
LSTA.2190	252.903	-0.83268	0.193075	-4.31274	1.61246e-05	0.000792189
LSTA.15691	1353.59	0.5904	0.136893	4.31284	1.61167e-05	0.000792189
LSTA.1214	178.533	-1.20806	0.280236	-4.31087	1.62611e-05	0.000794821
LSTA.15574	1563.27	-0.31362	0.0727522	-4.31079	1.62671e-05	0.000794821
LSTA.25864	140.265	-1.41947	0.329283	-4.31079	1.62671e-05	0.000794821
LSTA.26229	397.278	-0.581677	0.134932	-4.31088	1.62608e-05	0.000794821
LSTA.34358	413.953	1.35466	0.314579	4.30627	1.66033e-05	0.000810141
LSTA.11914	363.978	0.961697	0.223477	4.30335	1.68238e-05	0.000819784
LSTA.412	97321.4	-0.620769	0.144278	-4.30259	1.68815e-05	0.00082036
LSTA.26399	2622.11	-0.370275	0.0860543	-4.30281	1.68646e-05	0.00082036
LSTA.25293	287.689	0.736791	0.171299	4.30119	1.69886e-05	0.000824442
LSTA.10338	1754.41	-0.71557	0.166456	-4.29885	1.71684e-05	0.000830914
LSTA.28652	71.2417	1.13122	0.263141	4.29893	1.71627e-05	0.000830914
LSTA.41848	178.112	-1.23349	0.286959	-4.2985	1.71957e-05	0.000831109
LSTA.27704	7627.68	-0.982632	0.228642	-4.29768	1.72595e-05	0.000831943
LSTA.29494	3393.02	-0.40475	0.0941782	-4.2977	1.72576e-05	0.000831943
LSTA.22596	299.708	-0.998058	0.232267	-4.29703	1.73102e-05	0.000833264
LSTA.24086	16552.8	-0.966197	0.224908	-4.29597	1.73929e-05	0.000836122
LSTA.31201	357.711	-0.829152	0.193099	-4.29393	1.75541e-05	0.000842739
LSTA.33282	121.587	1.65968	0.386997	4.28862	1.79787e-05	0.000861967
LSTA.33468	23.0458	-2.01294	0.469552	-4.28694	1.81153e-05	0.000867351
LSTA.48	53903.2	0.675405	0.157642	4.28442	1.83214e-05	0.000876046
LSTA.4555	863.884	-1.02872	0.240254	-4.28181	1.8538e-05	0.00088522
LSTA.2220	1143.56	-0.710316	0.165906	-4.28144	1.8569e-05	0.000885519
LSTA.6645	2640.39	0.912562	0.213491	4.27448	1.91587e-05	0.000912426
LSTA.8496	340.451	-0.664845	0.155571	-4.27359	1.92348e-05	0.000914828
LSTA.19575	430.909	0.871498	0.204027	4.27149	1.94174e-05	0.000922288
LSTA.401	2550.39	-0.435744	0.102058	-4.26956	1.95859e-05	0.000929056
LSTA.15938	686.932	0.711554	0.166692	4.26867	1.96638e-05	0.000931517
LSTA.32554	268.942	-1.6534	0.387378	-4.26819	1.97068e-05	0.000932321
LSTA.32357	1477.01	0.886404	0.207727	4.26716	1.9798e-05	0.000935399
LSTA.31672	367.958	-0.545701	0.1279	-4.26663	1.98446e-05	0.000936361
LSTA.15907	84.3029	-1.20939	0.283488	-4.2661	1.9892e-05	0.000936475
LSTA.26118	150.094	1.44471	0.338656	4.26602	1.98994e-05	0.000936475
LSTA.9023	116.292	0.887881	0.208171	4.26515	1.99765e-05	0.000937639
LSTA.12053	801.474	-0.515351	0.120825	-4.26528	1.9965e-05	0.000937639
LSTA.34886	703.792	-1.98753	0.466215	-4.26312	2.01594e-05	0.000944981
LSTA.30358	1304.75	-0.771387	0.180972	-4.26245	2.02194e-05	0.000946553
LSTA.8817	728.824	-0.522088	0.12251	-4.26159	2.02974e-05	0.000948961
LSTA.13288	36.1076	-1.85892	0.436537	-4.25833	2.05961e-05	0.00096167
LSTA.839	372.768	0.804451	0.189035	4.25556	2.08528e-05	0.000971144
LSTA.8896	2204.74	0.753878	0.177152	4.25555	2.08533e-05	0.000971144
LSTA.29647	1218.47	0.49945	0.117389	4.25466	2.09369e-05	0.000973771
LSTA.20417	1751.58	0.429475	0.100956	4.25407	2.09923e-05	0.000974126
LSTA.23958	123.629	1.43991	0.338485	4.25399	2.0999e-05	0.000974126
LSTA.18351	900.825	0.982025	0.231089	4.24956	2.14194e-05	0.000991741
LSTA.32780	423.443	-1.19146	0.280383	-4.2494	2.14342e-05	0.000991741
LSTA.1734	268.942	-0.552193	0.130009	-4.24735	2.16313e-05	0.000999566
LSTA.8044	12427.3	0.498951	0.117556	4.24436	2.19222e-05	0.0010117
LSTA.12257	303.787	-0.734664	0.173128	-4.24347	2.20094e-05	0.00101442
LSTA.42070	288.299	-0.703891	0.165982	-4.24076	2.22767e-05	0.00102542
LSTA.24320	312.185	-1.16107	0.273852	-4.23976	2.23756e-05	0.00102865
LSTA.26699	36.115	-1.79204	0.422739	-4.23911	2.24403e-05	0.00102984
LSTA.30945	58.4872	-1.8345	0.432775	-4.23893	2.24592e-05	0.00102984
LSTA.794	221.753	-0.940553	0.222035	-4.23606	2.27475e-05	0.00104173
LSTA.28	1010.47	-1.27958	0.302203	-4.23417	2.29396e-05	0.00104788
LSTA.13203	153.027	1.10647	0.261338	4.23387	2.29699e-05	0.00104788
LSTA.31930	26117.4	0.671315	0.158548	4.23414	2.29425e-05	0.00104788
LSTA.39727	158.699	0.974378	0.230247	4.23188	2.31741e-05	0.00105585
LSTA.4764	1283.63	-0.55278	0.130652	-4.23094	2.32712e-05	0.00105893
LSTA.38460	86.7135	-0.88234	0.208565	-4.23052	2.33151e-05	0.00105958
LSTA.31287	404.482	0.671105	0.158652	4.23004	2.33651e-05	0.0010605
LSTA.38528	32.3045	-3.37977	0.79908	-4.22957	2.34135e-05	0.00106135
LSTA.2978	20.2251	-1.91083	0.452239	-4.22526	2.38664e-05	0.00108051
LSTA.8895	2917.84	0.766509	0.181512	4.22292	2.41159e-05	0.00108905
LSTA.34588	167.089	-1.01935	0.241384	-4.22295	2.41124e-05	0.00108905
LSTA.979	704.36	0.621963	0.147305	4.22228	2.41848e-05	0.00108941
LSTA.13831	355.414	0.595482	0.141029	4.22242	2.41695e-05	0.00108941
LSTA.23982	622.621	-0.900526	0.21333	-4.22128	2.42921e-05	0.00109078
LSTA.24435	372.152	-0.780483	0.184898	-4.22114	2.43067e-05	0.00109078
LSTA.35247	66.728	-1.63482	0.38727	-4.22139	2.42799e-05	0.00109078
LSTA.2869	28.7204	-2.0251	0.479892	-4.2199	2.44412e-05	0.00109544
LSTA.23465	104.569	-1.07494	0.254769	-4.21925	2.45117e-05	0.00109723
LSTA.32006	259.777	-0.703909	0.166904	-4.21745	2.47077e-05	0.00110462
LSTA.11865	91.909	-1.47946	0.350902	-4.21617	2.48492e-05	0.00110956
LSTA.10085	514.101	0.996615	0.236424	4.21538	2.49361e-05	0.00111205
LSTA.174	239.338	-0.772397	0.183265	-4.21464	2.50175e-05	0.00111291
LSTA.38990	173.517	-0.804429	0.190857	-4.21483	2.4997e-05	0.00111291
LSTA.21897	429.068	-1.02571	0.243491	-4.21251	2.52547e-05	0.00112206
LSTA.61	687.252	-0.878068	0.208463	-4.2121	2.53005e-05	0.00112268
LSTA.12768	188.042	0.919562	0.218329	4.21183	2.53315e-05	0.00112268
LSTA.8292	48.6924	1.42448	0.338287	4.21085	2.54416e-05	0.00112477
LSTA.38299	187.013	-1.50708	0.357894	-4.21097	2.54279e-05	0.00112477
LSTA.40089	58.7758	-1.33387	0.316918	-4.20889	2.56631e-05	0.00113317
LSTA.176	51.8248	-1.2702	0.301916	-4.20712	2.58646e-05	0.00113817
LSTA.8784	3298.81	0.360605	0.0857098	4.20728	2.5846e-05	0.00113817
LSTA.37773	674.614	-0.795422	0.189069	-4.20706	2.58719e-05	0.00113817
LSTA.12136	703.03	0.620632	0.147581	4.20537	2.6066e-05	0.0011453
LSTA.4234	2344.07	-0.446369	0.106166	-4.20445	2.61716e-05	0.00114853
LSTA.11364	363.377	-1.30759	0.311057	-4.20371	2.6257e-05	0.00115087
LSTA.34162	545.711	-0.726141	0.172752	-4.20336	2.6298e-05	0.00115125
LSTA.3155	1107.36	-0.53208	0.126604	-4.20272	2.63727e-05	0.0011517
LSTA.14190	59.3075	2.48341	0.590906	4.20272	2.63725e-05	0.0011517
LSTA.22941	1144.21	-0.592732	0.141108	-4.20057	2.66246e-05	0.00116129
LSTA.6752	83.892	-1.04251	0.248329	-4.19812	2.69145e-05	0.00117045
LSTA.10793	483.005	-0.736543	0.175438	-4.19832	2.68908e-05	0.00117045
LSTA.30505	282.006	1.04468	0.248854	4.19796	2.69329e-05	0.00117045
LSTA.26713	616.463	-0.671226	0.159917	-4.19733	2.70078e-05	0.00117228
LSTA.17113	175.97	-1.54983	0.369484	-4.19458	2.73374e-05	0.00118515
LSTA.42296	70.3688	1.18982	0.283856	4.19162	2.76969e-05	0.00119928
LSTA.8499	475.954	-1.22543	0.292397	-4.19097	2.77764e-05	0.00120127
LSTA.20408	441.889	0.973045	0.232215	4.19027	2.78619e-05	0.00120351
LSTA.23215	820.972	-1.30163	0.310677	-4.18966	2.79376e-05	0.00120533
LSTA.15049	3027.6	0.508962	0.12157	4.18659	2.83174e-05	0.00122024
LSTA.7571	839.046	0.717455	0.171521	4.1829	2.87808e-05	0.00123872
LSTA.38199	34.3013	-1.36188	0.325642	-4.18214	2.88784e-05	0.00124143
LSTA.36275	892.816	-0.826329	0.197728	-4.17912	2.92634e-05	0.00125646
LSTA.28327	2506.9	0.522027	0.124985	4.17671	2.95754e-05	0.00126834
LSTA.6624	1765.13	-0.463395	0.111076	-4.17189	3.02087e-05	0.0012924
LSTA.41896	576.58	-0.653359	0.156608	-4.17195	3.02006e-05	0.0012924
LSTA.12295	104.793	-1.6435	0.394089	-4.17039	3.04078e-05	0.00129936
LSTA.10411	1816.17	-0.572783	0.137374	-4.16951	3.05257e-05	0.00130095
LSTA.25664	9380.04	-1.03283	0.247691	-4.16983	3.04831e-05	0.00130095
LSTA.27678	1540.79	0.648625	0.155572	4.1693	3.05541e-05	0.00130095
LSTA.1472	142.522	-1.44953	0.347786	-4.16789	3.07427e-05	0.00130743
LSTA.24333	355.841	1.67002	0.400751	4.16722	3.08331e-05	0.00130898
LSTA.35256	126.617	-1.56595	0.37579	-4.16708	3.08524e-05	0.00130898
LSTA.21799	1461.4	-0.521729	0.125302	-4.16377	3.13039e-05	0.00132656
LSTA.7821	797.442	-0.537183	0.12923	-4.15681	3.22722e-05	0.00136597
LSTA.32915	262.365	0.552489	0.132935	4.15607	3.23763e-05	0.00136876
LSTA.20352	1824.06	-0.400342	0.0963506	-4.15505	3.25211e-05	0.00137164
LSTA.21005	1422.38	-0.484087	0.116501	-4.15523	3.24954e-05	0.00137164
LSTA.3941	281.721	-0.888407	0.213847	-4.15441	3.26127e-05	0.00137388
LSTA.8975	2979.91	0.51305	0.123531	4.1532	3.27862e-05	0.00137956
LSTA.23492	528.487	-1.33612	0.321744	-4.15275	3.28503e-05	0.00138064
LSTA.24913	1131.64	-0.493493	0.118856	-4.15201	3.29565e-05	0.00138348
LSTA.12005	241.179	-0.765836	0.184517	-4.15049	3.31759e-05	0.00139105
LSTA.4944	668.755	-0.990777	0.238735	-4.15011	3.32309e-05	0.00139173
LSTA.14953	3079.44	-0.474687	0.114434	-4.14812	3.35221e-05	0.00140228
LSTA.10016	234.25	0.645053	0.155552	4.14687	3.37053e-05	0.0014083
LSTA.39407	25.797	-1.85205	0.446696	-4.14611	3.38171e-05	0.00141132
LSTA.14530	1298.92	-0.400013	0.0964958	-4.14539	3.39239e-05	0.00141248
LSTA.17394	584.776	-0.509033	0.122788	-4.14563	3.38884e-05	0.00141248
LSTA.22597	271.332	-1.00433	0.242398	-4.1433	3.4235e-05	0.00142378
LSTA.17297	103.163	0.986353	0.238119	4.14226	3.43893e-05	0.00142801
LSTA.21470	4563.37	0.486078	0.117351	4.14208	3.44166e-05	0.00142801
LSTA.18560	188.811	-0.888932	0.214674	-4.14086	3.4601e-05	0.00143234
LSTA.25823	132.684	-0.689958	0.166613	-4.14107	3.45685e-05	0.00143234
LSTA.27281	46922.9	-0.448272	0.108289	-4.13958	3.47949e-05	0.0014387
LSTA.15908	557.782	-0.722315	0.174552	-4.13812	3.50168e-05	0.0014462
LSTA.10737	1017.79	-0.770961	0.186353	-4.13711	3.51709e-05	0.00145089
LSTA.26354	1552.4	0.725183	0.175345	4.13574	3.53807e-05	0.00145786
LSTA.15197	536.143	-0.720878	0.174329	-4.13515	3.54726e-05	0.00145863
LSTA.30221	106.418	-0.876575	0.211984	-4.1351	3.54808e-05	0.00145863
LSTA.17592	18.7466	1.79921	0.435158	4.13462	3.55549e-05	0.00146
LSTA.2307	321.453	-0.738733	0.178695	-4.13405	3.5642e-05	0.00146022
LSTA.19043	180498	0.549043	0.132803	4.13426	3.56098e-05	0.00146022
LSTA.22327	514.376	-0.932808	0.225656	-4.13376	3.56878e-05	0.00146042
LSTA.9938	3733.56	-0.410062	0.0992504	-4.13159	3.60266e-05	0.00147223
LSTA.22916	103.952	-0.973546	0.235646	-4.13138	3.60587e-05	0.00147223
LSTA.16228	918.631	0.617284	0.149458	4.13015	3.62534e-05	0.00147849
LSTA.19985	1870.75	0.579814	0.140408	4.1295	3.6355e-05	0.00148095
LSTA.19154	2859.87	0.395312	0.0957498	4.12859	3.64994e-05	0.00148386
LSTA.23597	514.535	-0.490496	0.118807	-4.12853	3.65095e-05	0.00148386
LSTA.8029	959.748	-0.523026	0.126708	-4.1278	3.66258e-05	0.0014869
LSTA.25607	14751.4	1.09736	0.266033	4.12489	3.70906e-05	0.00150406
LSTA.175	191.835	-0.869299	0.210783	-4.12415	3.72114e-05	0.00150725
LSTA.24383	564.207	-0.427795	0.103758	-4.12301	3.73954e-05	0.00151299
LSTA.14619	2306.28	0.482827	0.117177	4.12049	3.78062e-05	0.00152762
LSTA.23962	526.609	-0.520623	0.126356	-4.12027	3.78423e-05	0.00152762
LSTA.27737	56.1808	-1.53739	0.373166	-4.11985	3.79124e-05	0.00152872
LSTA.6609	48.0586	1.04924	0.254869	4.11678	3.84201e-05	0.0015469
LSTA.23100	285.967	-1.14171	0.277344	-4.1166	3.84497e-05	0.0015469
LSTA.4431	7838.87	0.465272	0.113201	4.11014	3.95418e-05	0.00158905
LSTA.3568	83.0818	-1.59375	0.387795	-4.10978	3.96037e-05	0.00158975
LSTA.17292	120.13	1.12045	0.272689	4.10889	3.97563e-05	0.00159409
LSTA.26376	1955.72	0.568074	0.138347	4.10615	4.02316e-05	0.00161134
LSTA.269	38.6109	-2.77072	0.674816	-4.10589	4.0277e-05	0.00161135
LSTA.12716	32.8121	-1.54691	0.377082	-4.10232	4.09022e-05	0.00163453
LSTA.32954	1821.07	-0.786831	0.191883	-4.10058	4.12109e-05	0.00164503
LSTA.31824	41.8894	-2.44269	0.595734	-4.1003	4.12612e-05	0.0016452
LSTA.18844	4330.47	0.684043	0.166848	4.0998	4.13509e-05	0.00164694
LSTA.2410	750.014	0.705522	0.172137	4.09861	4.15645e-05	0.00165177
LSTA.7168	5168.3	-1.21925	0.297472	-4.0987	4.15471e-05	0.00165177
LSTA.20407	719.405	0.539132	0.131574	4.09757	4.17512e-05	0.00165735
LSTA.6702	356.027	-0.627061	0.15316	-4.09415	4.23711e-05	0.00167452
LSTA.33473	139.121	-2.08018	0.508079	-4.09421	4.23606e-05	0.00167452
LSTA.37903	1670.89	-0.58542	0.142984	-4.09431	4.23425e-05	0.00167452
LSTA.39292	80.734	-1.70963	0.417535	-4.09459	4.22925e-05	0.00167452
LSTA.17256	666.272	1.0922	0.266802	4.09369	4.24557e-05	0.00167602
LSTA.33873	63.0399	-1.89994	0.464191	-4.093	4.25828e-05	0.00167918
LSTA.18013	55.992	1.46834	0.358791	4.09248	4.26787e-05	0.00168111
LSTA.1817	307.14	0.728984	0.178224	4.09027	4.30878e-05	0.00169536
LSTA.26536	641.541	0.548185	0.134177	4.08554	4.39747e-05	0.00172835
LSTA.30677	499.054	0.695632	0.170294	4.0849	4.40961e-05	0.00173122
LSTA.12151	1465.78	0.485254	0.118964	4.07899	4.52317e-05	0.00177386
LSTA.38796	111.271	-1.30451	0.319943	-4.07731	4.556e-05	0.00178477
LSTA.15278	314.316	-0.507069	0.124391	-4.07642	4.57348e-05	0.00178771
LSTA.15304	433.699	0.465964	0.114303	4.07656	4.57074e-05	0.00178771
LSTA.20351	616.956	-0.456702	0.112075	-4.07498	4.60192e-05	0.00179686
LSTA.7780	487.747	-0.774409	0.190183	-4.07191	4.66299e-05	0.00181872
LSTA.38369	13752.9	-0.461612	0.113458	-4.06859	4.72991e-05	0.00184281
LSTA.19417	88.5257	-0.903614	0.222109	-4.06833	4.7351e-05	0.00184283
LSTA.20363	28.6509	-2.48075	0.609972	-4.06698	4.76258e-05	0.0018515
LSTA.24377	3365.81	0.523743	0.128789	4.06669	4.76866e-05	0.00185186
LSTA.25463	1754.09	-0.670891	0.165021	-4.0655	4.79302e-05	0.0018593
LSTA.7367	10188.1	0.493591	0.121437	4.06458	4.81183e-05	0.00186255
LSTA.23575	1258.24	-0.676325	0.166391	-4.06467	4.81002e-05	0.00186255
LSTA.22563	895.085	-0.555027	0.136571	-4.06403	4.82332e-05	0.00186498
LSTA.1093	150.925	-0.971043	0.239011	-4.06276	4.84963e-05	0.00187111
LSTA.26214	781.527	0.547957	0.134868	4.06291	4.84637e-05	0.00187111
LSTA.23300	833.196	-0.757559	0.186556	-4.06076	4.89131e-05	0.00188313
LSTA.24321	330.413	-1.11995	0.275796	-4.06078	4.89094e-05	0.00188313
LSTA.23539	211.041	-1.41273	0.347982	-4.05977	4.91215e-05	0.00188912
LSTA.27169	367.455	0.74716	0.184104	4.05836	4.94189e-05	0.00189648
LSTA.29348	502.053	-1.04573	0.257662	-4.05854	4.93802e-05	0.00189648
LSTA.39017	68.1478	-1.35029	0.332805	-4.05728	4.96469e-05	0.00190318
LSTA.21983	123.565	1.02487	0.252636	4.05673	4.97652e-05	0.00190568
LSTA.30425	4425.61	-0.478316	0.117916	-4.05641	4.98337e-05	0.00190626
LSTA.17169	7134.05	0.583041	0.143775	4.05524	5.00819e-05	0.00191371
LSTA.29223	199.964	-1.29336	0.319015	-4.05424	5.02973e-05	0.00191988
LSTA.12982	100.489	1.38593	0.341977	4.05269	5.0632e-05	0.0019306
LSTA.13337	552.661	0.541895	0.133765	4.0511	5.0978e-05	0.00194172
LSTA.7361	199.397	-1.30918	0.323457	-4.04747	5.17733e-05	0.00196764
LSTA.12649	4920.05	-0.518835	0.128195	-4.04725	5.18234e-05	0.00196764
LSTA.25386	246.365	-0.7017	0.173358	-4.04769	5.17266e-05	0.00196764
LSTA.25956	4741.02	0.523345	0.129405	4.04424	5.24941e-05	0.00199099
LSTA.13720	396.689	1.10173	0.27253	4.0426	5.28607e-05	0.00200277
LSTA.42418	173.096	0.675274	0.16707	4.04187	5.30274e-05	0.00200696
LSTA.5867	1644.23	-0.499436	0.123621	-4.04006	5.34381e-05	0.00201832
LSTA.7542	1501.51	-0.796372	0.19712	-4.04005	5.34405e-05	0.00201832
LSTA.33265	6589.32	-0.73283	0.181631	-4.03471	5.46705e-05	0.0020626
LSTA.30971	90.6318	-1.72315	0.427141	-4.03414	5.48028e-05	0.00206541
LSTA.20251	516.666	0.931177	0.231294	4.02595	5.67455e-05	0.00213413
LSTA.38649	29.0615	1.63241	0.405447	4.0262	5.66862e-05	0.00213413
LSTA.14913	141.54	-1.32274	0.328737	-4.02371	5.72881e-05	0.00215002
LSTA.17318	528.881	-0.601158	0.149395	-4.02396	5.72284e-05	0.00215002
LSTA.583	2340.41	-0.448041	0.111357	-4.02346	5.7349e-05	0.00215004
LSTA.41988	7496.21	-0.61954	0.154005	-4.02285	5.74986e-05	0.0021534
LSTA.1541	1092.1	-0.498469	0.123926	-4.0223	5.76319e-05	0.00215388
LSTA.34045	143.491	-0.755429	0.187805	-4.0224	5.76076e-05	0.00215388
LSTA.2328	338.321	0.967183	0.240475	4.02197	5.77139e-05	0.00215469
LSTA.32103	2279.75	-0.59518	0.148051	-4.02009	5.81751e-05	0.00216965
LSTA.32056	5040.7	0.43561	0.108388	4.01898	5.84518e-05	0.0021777
LSTA.17464	295.653	1.0748	0.267452	4.01865	5.85314e-05	0.00217839
LSTA.1442	1966.04	-0.348831	0.0868204	-4.01785	5.87317e-05	0.00218357
LSTA.15428	1062.64	0.708535	0.176364	4.01745	5.88317e-05	0.00218502
LSTA.1704	1925.93	0.40314	0.100359	4.01696	5.89533e-05	0.00218726
LSTA.39579	85.7443	-1.11134	0.276695	-4.01648	5.90728e-05	0.00218943
LSTA.384	322.556	-0.856644	0.213564	-4.01119	6.04145e-05	0.00223222
LSTA.6376	148.112	-0.94678	0.236022	-4.0114	6.03589e-05	0.00223222
LSTA.28422	1369.85	0.378291	0.0943082	4.01122	6.0406e-05	0.00223222
LSTA.31928	11483.8	-0.270667	0.0675033	-4.00968	6.08012e-05	0.00224419
LSTA.11875	859.497	-0.769806	0.192041	-4.00855	6.10931e-05	0.00225263
LSTA.4001	88.7582	1.46722	0.366107	4.00762	6.13338e-05	0.00225918
LSTA.31296	87.5576	-0.994135	0.248121	-4.00666	6.15832e-05	0.0022637
LSTA.31442	649.516	-0.739927	0.184665	-4.00686	6.15318e-05	0.0022637
LSTA.9927	220.259	-0.906811	0.226361	-4.00603	6.17472e-05	0.0022674
LSTA.21192	3776.84	0.629813	0.157256	4.00503	6.20098e-05	0.00227471
LSTA.15224	258.574	-0.88532	0.221105	-4.00407	6.22627e-05	0.00228099
LSTA.20028	51.4341	-1.69565	0.423501	-4.00389	6.23086e-05	0.00228099
LSTA.1984	10723.9	-0.347528	0.0868224	-4.00274	6.2612e-05	0.00228976
LSTA.24297	163.608	0.679955	0.169891	4.0023	6.27302e-05	0.00229173
LSTA.17601	289.859	-0.953052	0.238323	-3.999	6.36112e-05	0.00232155
LSTA.42266	195.377	-0.863807	0.216244	-3.99459	6.48071e-05	0.00236278
LSTA.24430	180.037	0.879586	0.220303	3.99261	6.53493e-05	0.00238013
LSTA.1352	7873.76	0.459603	0.115127	3.99212	6.54841e-05	0.00238209
LSTA.8604	373.8	-0.638344	0.159908	-3.99193	6.55364e-05	0.00238209
LSTA.34749	559.27	-0.593076	0.148625	-3.99041	6.59603e-05	0.00239506
LSTA.37437	73.6022	1.54159	0.386413	3.98948	6.62174e-05	0.00240196
LSTA.15140	87.8639	1.18491	0.297084	3.98847	6.65006e-05	0.00240979
LSTA.22376	96.4805	-1.72545	0.433208	-3.98297	6.8059e-05	0.00246376
LSTA.6838	1020.71	-0.674566	0.169419	-3.98164	6.84424e-05	0.00247514
LSTA.26455	163.154	-0.95049	0.238767	-3.98083	6.86745e-05	0.00248102
LSTA.2316	56.554	0.99604	0.250228	3.98053	6.87616e-05	0.00248166
LSTA.3261	179.038	0.843149	0.211851	3.97992	6.89376e-05	0.00248551
LSTA.18815	3932.7	-0.456554	0.114726	-3.97952	6.90531e-05	0.00248716
LSTA.1953	1871.07	-0.407938	0.102517	-3.97921	6.9144e-05	0.00248793
LSTA.3445	1155.46	0.691425	0.173773	3.9789	6.92351e-05	0.00248867
LSTA.36951	24.3144	1.69913	0.427059	3.97866	6.93037e-05	0.00248867
LSTA.19508	1841.29	0.421918	0.106078	3.97744	6.96598e-05	0.00249395
LSTA.25860	47.3433	-1.53591	0.386151	-3.97749	6.96465e-05	0.00249395
LSTA.28629	218.449	0.780789	0.196289	3.97776	6.9567e-05	0.00249395
LSTA.23980	512.918	-1.086	0.273088	-3.97675	6.98644e-05	0.00249877
LSTA.7264	226.021	1.43977	0.36214	3.97574	7.01605e-05	0.00250685
LSTA.10879	121.459	0.79186	0.199216	3.97488	7.04138e-05	0.00251339
LSTA.446	1869.45	-0.411692	0.103585	-3.97443	7.05495e-05	0.00251573
LSTA.29940	714.613	0.596148	0.150005	3.97419	7.06204e-05	0.00251575
LSTA.16688	68.171	-1.25857	0.317122	-3.96874	7.22543e-05	0.00257139
LSTA.38218	130.75	0.870806	0.219473	3.96771	7.25663e-05	0.00257993
LSTA.26355	80651.5	0.469048	0.118224	3.96745	7.26472e-05	0.00258024
LSTA.6147	187.93	1.06932	0.269616	3.96607	7.30689e-05	0.00259264
LSTA.17453	173.298	-0.596616	0.150451	-3.96551	7.32379e-05	0.00259606
LSTA.19826	266.06	-0.647855	0.163437	-3.96393	7.37254e-05	0.00261076
LSTA.36557	68.7453	-1.6808	0.424307	-3.96129	7.45465e-05	0.00263722
LSTA.17980	1821.12	-0.320365	0.0808893	-3.96054	7.47802e-05	0.00264288
LSTA.11565	4907.98	0.555568	0.140342	3.95866	7.53722e-05	0.00266117
LSTA.2886	437.818	1.44838	0.365932	3.95807	7.55581e-05	0.00266247
LSTA.21598	64.0103	-1.51739	0.383349	-3.95824	7.55029e-05	0.00266247
LSTA.7941	1141.46	-0.950004	0.240088	-3.95689	7.5932e-05	0.00267302
LSTA.20204	815.552	0.700424	0.177091	3.95516	7.64831e-05	0.00268977
LSTA.24706	3429.41	0.47202	0.119354	3.95478	7.66051e-05	0.00269141
LSTA.30294	922.057	0.823888	0.208364	3.95408	7.68292e-05	0.00269664
LSTA.10733	35.6618	-1.81952	0.460241	-3.95341	7.70437e-05	0.00270151
LSTA.8191	718.217	-0.501581	0.126891	-3.95287	7.72204e-05	0.00270241
LSTA.10272	23.9946	2.02743	0.512875	3.95307	7.71537e-05	0.00270241
LSTA.4515	38.5973	-1.81301	0.45888	-3.95095	7.7841e-05	0.00272147
LSTA.39318	571.231	0.816429	0.206671	3.95039	7.80237e-05	0.00272519
LSTA.11030	9899.25	0.441385	0.111769	3.94908	7.84514e-05	0.00273483
LSTA.33040	179.553	1.0031	0.254008	3.94908	7.84525e-05	0.00273483
LSTA.16105	1178.45	0.653865	0.165676	3.94665	7.92524e-05	0.00276002
LSTA.1250	13978.6	0.618571	0.156755	3.94611	7.94318e-05	0.00276089
LSTA.15301	722.691	-0.410529	0.104034	-3.94611	7.94297e-05	0.00276089
LSTA.3087	6197.65	-0.63255	0.160394	-3.94373	8.02233e-05	0.00278407
LSTA.10229	1670.7	0.50242	0.127408	3.94341	8.03322e-05	0.00278407
LSTA.23212	181.17	-1.61896	0.41053	-3.94359	8.02707e-05	0.00278407
LSTA.30417	5089.05	-0.816925	0.207211	-3.94248	8.06443e-05	0.00279218
LSTA.15126	588.687	0.476035	0.120814	3.94024	8.14015e-05	0.00281567
LSTA.23593	1352.67	-0.418566	0.106259	-3.93911	8.1783e-05	0.00282614
LSTA.29241	55.7624	-1.30061	0.330305	-3.93761	8.22989e-05	0.00284122
LSTA.39076	56.6575	-1.12985	0.287038	-3.93623	8.27709e-05	0.00285476
LSTA.12679	135.849	-1.1818	0.300381	-3.93433	8.34282e-05	0.00286913
LSTA.24657	228.201	0.819152	0.208198	3.93449	8.33721e-05	0.00286913
LSTA.27673	186.485	1.16867	0.297013	3.93473	8.32904e-05	0.00286913
LSTA.32741	55.2934	-1.94881	0.495417	-3.93368	8.36553e-05	0.00287417
LSTA.16581	1249.75	-1.09141	0.277535	-3.93251	8.40632e-05	0.00288542
LSTA.2928	529.636	0.821842	0.209071	3.93092	8.46205e-05	0.00290176
LSTA.627	39.9552	2.43361	0.619251	3.92994	8.49685e-05	0.00290534
LSTA.33932	776.744	-0.752244	0.191403	-3.93016	8.48885e-05	0.00290534
LSTA.40716	522.029	1.06957	0.272154	3.93002	8.49371e-05	0.00290534
LSTA.38117	255.762	0.947551	0.241308	3.92673	8.61081e-05	0.00294149
LSTA.36733	143.35	1.11054	0.2829	3.92555	8.65323e-05	0.00295316
LSTA.25229	1329.08	-0.489744	0.124782	-3.9248	8.6803e-05	0.00295958
LSTA.2082	1577.95	-0.550734	0.140362	-3.92367	8.72088e-05	0.00297058
LSTA.2798	21.2782	1.56967	0.400254	3.92167	8.79357e-05	0.00298965
LSTA.30763	5605.39	0.784769	0.200104	3.92181	8.78871e-05	0.00298965
LSTA.13462	147.506	-1.16428	0.297066	-3.91928	8.88156e-05	0.00301243
LSTA.20455	276.437	-0.905715	0.231099	-3.91916	8.88586e-05	0.00301243
LSTA.30164	64.9493	-1.30625	0.333266	-3.91956	8.87116e-05	0.00301243
LSTA.23563	76.4613	-1.4058	0.35874	-3.91871	8.90258e-05	0.00301524
LSTA.1950	178.452	0.860679	0.219917	3.91365	9.09117e-05	0.00307128
LSTA.21375	390.392	-1.1384	0.290886	-3.91358	9.09379e-05	0.00307128
LSTA.27315	75.1675	-1.61632	0.412996	-3.91364	9.0917e-05	0.00307128
LSTA.31194	170.59	-0.824876	0.210809	-3.91291	9.11902e-05	0.00307689
LSTA.23124	125.052	-0.853849	0.218273	-3.91183	9.15994e-05	0.00308779
LSTA.34457	192.573	1.1392	0.291328	3.91036	9.21574e-05	0.00310367
LSTA.9320	857.671	-0.524372	0.134112	-3.90997	9.23079e-05	0.00310582
LSTA.5679	248.156	-1.32151	0.338093	-3.90872	9.27871e-05	0.00311901
LSTA.19163	643.447	-0.931071	0.238278	-3.90749	9.32591e-05	0.00313193
LSTA.13080	175.506	-1.0488	0.268481	-3.90643	9.36688e-05	0.00313989
LSTA.20658	3124.51	0.47728	0.122178	3.90643	9.36716e-05	0.00313989
LSTA.23947	954.222	-0.661309	0.169301	-3.90612	9.37889e-05	0.00314087
LSTA.4894	912.655	0.361459	0.0925569	3.90527	9.4121e-05	0.00314905
LSTA.8477	2027.16	-0.506219	0.12971	-3.9027	9.51248e-05	0.00317966
LSTA.20103	195.452	-0.92531	0.237149	-3.90181	9.54764e-05	0.00318843
LSTA.28962	2610.55	-0.368865	0.0945449	-3.90148	9.56056e-05	0.00318977
LSTA.15394	372.604	-0.540183	0.138474	-3.90097	9.58086e-05	0.00319158
LSTA.30766	7639.69	0.638957	0.163798	3.90089	9.58383e-05	0.00319158
LSTA.4544	4438.86	0.549571	0.140935	3.89947	9.64038e-05	0.00320742
LSTA.7476	266.162	-0.792328	0.203268	-3.89794	9.7013e-05	0.00322469
LSTA.22682	50.0209	-1.29209	0.331507	-3.89761	9.71471e-05	0.00322615
LSTA.9541	169.029	0.724917	0.186001	3.89738	9.72406e-05	0.00322626
LSTA.4126	671.015	-1.04846	0.269047	-3.89693	9.74211e-05	0.00322925
LSTA.40752	77.4245	1.41263	0.362591	3.89593	9.78219e-05	0.00323954
LSTA.25975	174.904	0.837907	0.215099	3.89544	9.80196e-05	0.00324308
LSTA.11450	2976.53	0.484566	0.124425	3.89444	9.84253e-05	0.00325349
LSTA.17168	1833.55	0.788207	0.202658	3.88934	0.000100519	0.00331963
LSTA.8818	478.839	-0.551612	0.141907	-3.88713	0.000101435	0.00334678
LSTA.15538	2895.61	-0.483903	0.12454	-3.88553	0.000102105	0.00336579
LSTA.15238	273.375	-0.812078	0.209043	-3.88474	0.000102441	0.00337137
LSTA.17293	18.5084	1.68939	0.434909	3.88446	0.000102557	0.00337137
LSTA.26640	493.649	0.759525	0.195518	3.88468	0.000102464	0.00337137
LSTA.2139	8129	-0.994617	0.25612	-3.88341	0.000103004	0.00338294
LSTA.7149	462.184	-0.871044	0.224423	-3.88126	0.000103916	0.00340665
LSTA.16095	24.3677	1.95428	0.5035	3.88138	0.000103866	0.00340665
LSTA.4153	782.061	-0.642708	0.16562	-3.88061	0.000104194	0.00341263
LSTA.18018	211.706	-0.811797	0.209212	-3.88026	0.000104346	0.0034145
LSTA.25004	8920.42	-0.415843	0.107179	-3.8799	0.000104498	0.00341634
LSTA.39774	155.888	1.21058	0.312097	3.87886	0.000104947	0.00342788
LSTA.41932	52.5372	-1.86068	0.479924	-3.87702	0.000105743	0.00345074
LSTA.33986	260.933	0.68393	0.176496	3.87504	0.000106606	0.00347572
LSTA.17294	99.3108	1.31246	0.33876	3.8743	0.000106934	0.00347965
LSTA.36521	1112.23	-1.1933	0.30799	-3.87447	0.000106856	0.00347965
LSTA.38883	99.5911	1.08026	0.278843	3.8741	0.000107018	0.00347965
LSTA.11007	3290.68	-1.0466	0.27021	-3.87328	0.000107382	0.00348832
LSTA.7547	6455.83	-0.39593	0.102244	-3.87241	0.000107766	0.00349444
LSTA.25254	59.1272	-1.30073	0.335892	-3.87246	0.000107743	0.00349444
LSTA.39860	330.266	1.40272	0.362322	3.87148	0.000108178	0.00350462
LSTA.9305	70.2366	1.1953	0.308831	3.87042	0.000108648	0.00351666
LSTA.17890	603.359	0.52685	0.136156	3.86945	0.000109081	0.00352431
LSTA.25917	1923.99	-0.487314	0.125936	-3.86955	0.000109037	0.00352431
LSTA.30130	228.64	1.05966	0.273878	3.8691	0.000109237	0.00352615
LSTA.1443	1956.66	-0.327034	0.084539	-3.86845	0.000109532	0.00353247
LSTA.27741	122.784	-0.853391	0.220734	-3.86615	0.000110565	0.00356259
LSTA.13179	818.008	1.05159	0.27217	3.86372	0.000111672	0.00359503
LSTA.37110	388.629	0.736481	0.190681	3.86237	0.000112291	0.00361171
LSTA.3624	2284.2	0.378347	0.0979677	3.86195	0.000112484	0.00361465
LSTA.9393	134.086	1.01309	0.26237	3.86129	0.000112788	0.00362116
LSTA.40351	193.247	1.05407	0.273042	3.86047	0.000113167	0.00363007
LSTA.13459	135.831	-1.2417	0.32178	-3.85885	0.000113924	0.00365108
LSTA.29034	97.3949	1.20429	0.312116	3.85848	0.000114095	0.0036533
LSTA.5150	78.3824	1.59394	0.413341	3.85624	0.000115146	0.00368366
LSTA.33910	182.07	-0.842105	0.218388	-3.85601	0.000115253	0.00368378
LSTA.15904	437.199	-0.639389	0.165834	-3.85561	0.000115444	0.00368657
LSTA.15975	453.199	0.992941	0.257784	3.85183	0.00011724	0.00373727
LSTA.38273	30112	0.688293	0.178691	3.85185	0.000117228	0.00373727
LSTA.25643	294.016	-0.697673	0.181221	-3.84985	0.000118188	0.00376413
LSTA.36181	44.364	-1.45131	0.377123	-3.84839	0.000118897	0.00378333
LSTA.30676	147.093	1.43738	0.373883	3.84447	0.000120812	0.00384085
LSTA.24774	462.918	0.513574	0.133663	3.84232	0.000121878	0.0038713
LSTA.16785	1193.5	0.578598	0.150624	3.84135	0.000122359	0.00388312
LSTA.23981	609.044	-0.819512	0.213358	-3.84101	0.000122529	0.00388508
LSTA.655	1509.11	-0.701416	0.182737	-3.83838	0.000123849	0.00391652
LSTA.17040	2640.47	0.740452	0.192899	3.83855	0.000123763	0.00391652
LSTA.28412	450.22	0.809616	0.210925	3.8384	0.000123838	0.00391652
LSTA.32497	32.44	1.11768	0.291276	3.83719	0.000124448	0.00393198
LSTA.6824	813.53	-0.496855	0.129607	-3.83355	0.000126308	0.00398722
LSTA.7705	2863.99	-0.522849	0.13644	-3.83208	0.000127064	0.00400403
LSTA.37809	55.7208	-1.11408	0.290718	-3.83217	0.000127018	0.00400403
LSTA.16845	494.319	-0.913944	0.23858	-3.83077	0.000127741	0.0040218
LSTA.1476	393.944	-0.60957	0.15927	-3.82727	0.000129572	0.00407315
LSTA.13264	69.8581	-1.46783	0.383523	-3.82722	0.000129599	0.00407315
LSTA.18000	2268.71	1.15951	0.303031	3.82639	0.000130037	0.00407974
LSTA.28336	19.8787	1.72812	0.451616	3.82652	0.00012997	0.00407974
LSTA.7860	14802	0.455211	0.119042	3.82394	0.000131336	0.0041169
LSTA.35886	63.7801	1.2848	0.336022	3.82357	0.000131534	0.00411947
LSTA.6087	1286.61	0.609486	0.159458	3.82223	0.000132252	0.00413834
LSTA.28720	77.3389	2.06031	0.53922	3.8209	0.000132964	0.004157
LSTA.1315	657.614	0.688187	0.180202	3.81897	0.000134011	0.00418606
LSTA.39179	65.2495	-1.75562	0.459857	-3.81775	0.000134675	0.00420314
LSTA.3444	1499.01	0.584937	0.153262	3.81657	0.000135318	0.00421951
LSTA.17999	2271.91	1.15584	0.30297	3.81503	0.000136165	0.00423855
LSTA.22519	1798.72	-0.392466	0.102872	-3.81509	0.000136131	0.00423855
LSTA.9838	78.2511	2.26864	0.594705	3.81473	0.000136331	0.00424001
LSTA.9122	4402.48	0.420683	0.110292	3.81427	0.000136585	0.00424421
LSTA.8919	5868.71	-0.340256	0.0892211	-3.81362	0.000136945	0.00425171
LSTA.1409	5064.75	0.531862	0.139508	3.8124	0.000137624	0.00426841
LSTA.14092	95.7396	-0.9959	0.261268	-3.8118	0.00013796	0.00426841
LSTA.29853	4501.28	-0.764681	0.200605	-3.81187	0.000137918	0.00426841
LSTA.39066	169.602	-1.11284	0.291935	-3.81196	0.000137869	0.00426841
LSTA.12390	42.9943	-1.27917	0.335636	-3.81119	0.000138301	0.00427527
LSTA.34315	289.437	-0.821536	0.215573	-3.81094	0.000138439	0.00427582
LSTA.3582	239.783	-0.707622	0.185767	-3.80919	0.000139422	0.0042958
LSTA.4807	22.9571	2.95879	0.776814	3.80888	0.0001396	0.0042958
LSTA.4915	28.8017	-1.74847	0.459001	-3.8093	0.000139362	0.0042958
LSTA.19929	1533.84	0.52465	0.137748	3.80876	0.000139663	0.0042958
LSTA.30096	1499.03	-0.478865	0.125728	-3.80872	0.000139686	0.0042958
LSTA.16007	2554.77	-0.388032	0.101898	-3.80802	0.000140082	0.00430428
LSTA.16919	9269.17	-0.37284	0.0979154	-3.80778	0.000140221	0.00430483
LSTA.6768	3251.2	0.733631	0.192688	3.80735	0.000140464	0.00430861
LSTA.21438	4973.93	-0.300749	0.0790177	-3.80609	0.000141178	0.00432681
LSTA.31118	234.683	0.99375	0.261114	3.8058	0.000141344	0.00432818
LSTA.42397	81.0305	-0.970327	0.255011	-3.80505	0.000141777	0.00433772
LSTA.15575	1535.37	-0.291034	0.0765058	-3.80408	0.000142334	0.00435103
LSTA.13724	2243.17	1.04285	0.27428	3.80215	0.000143444	0.00438123
LSTA.5525	286.413	0.580588	0.152773	3.80033	0.000144502	0.00440092
LSTA.18050	276.541	-1.30743	0.344044	-3.8002	0.000144581	0.00440092
LSTA.28251	1180.2	-0.385083	0.101328	-3.80036	0.000144487	0.00440092
LSTA.33539	2071.12	0.413858	0.108893	3.80058	0.000144357	0.00440092
LSTA.35846	106.758	-1.08097	0.284601	-3.79818	0.000145765	0.00443319
LSTA.30460	499.303	0.696785	0.183519	3.79681	0.00014657	0.00445389
LSTA.4414	85.0173	-0.995737	0.262316	-3.79595	0.000147081	0.00446562
LSTA.15320	136.045	-1.57736	0.415788	-3.79366	0.000148443	0.00450316
LSTA.15435	4016.81	-0.286154	0.0754654	-3.79185	0.000149527	0.00453219
LSTA.25831	7795.05	0.913649	0.240968	3.79158	0.000149691	0.00453331
LSTA.28452	4190.42	0.393125	0.103691	3.79131	0.000149857	0.00453452
LSTA.19928	123.84	0.923258	0.243537	3.79104	0.000150018	0.00453553
LSTA.19368	14153.4	0.557202	0.147035	3.78958	0.000150899	0.00455572
LSTA.36258	14528.2	0.69481	0.183351	3.78952	0.00015094	0.00455572
LSTA.11926	18.0429	-1.68264	0.44409	-3.78896	0.00015128	0.00456212
LSTA.10933	37.872	-1.64028	0.432948	-3.78863	0.000151483	0.00456439
LSTA.36411	537.371	-0.697226	0.184147	-3.78624	0.000152944	0.00460453
LSTA.260	276.528	-0.491433	0.129814	-3.78567	0.000153298	0.00461131
LSTA.35637	82.6553	-1.27457	0.336781	-3.78456	0.000153982	0.004628
LSTA.11862	4822.59	-0.36853	0.0974125	-3.78319	0.000154831	0.00464883
LSTA.17634	2015.47	0.489943	0.129511	3.78302	0.000154935	0.00464883
LSTA.7292	166.769	-0.91293	0.241376	-3.78219	0.000155452	0.00466043
LSTA.37204	808.941	0.792474	0.209742	3.77834	0.000157879	0.00472923
LSTA.15173	254.616	-0.872959	0.231093	-3.77752	0.000158399	0.00473688
LSTA.32823	208.898	0.785292	0.20788	3.77761	0.000158338	0.00473688
LSTA.18468	25.1692	2.54159	0.673121	3.77583	0.000159476	0.00476511
LSTA.32265	1331.2	0.345059	0.0913976	3.77537	0.000159773	0.00476999
LSTA.35217	633.129	-0.923552	0.244682	-3.77451	0.000160325	0.00478248
LSTA.16847	5312.69	-0.419282	0.111122	-3.77318	0.00016118	0.00480397
LSTA.41051	117.994	-0.940976	0.249583	-3.77019	0.000163123	0.00485783
LSTA.21193	3653.75	0.649889	0.172395	3.76976	0.000163407	0.00486223
LSTA.16621	257.278	-0.772359	0.204933	-3.76884	0.000164009	0.00487611
LSTA.3116	804.404	0.656864	0.174325	3.76804	0.000164532	0.00488757
LSTA.10321	481.078	-0.677969	0.180039	-3.76568	0.000166094	0.0049299
LSTA.11431	2299.76	0.604619	0.160597	3.76482	0.000166667	0.00493579
LSTA.40636	23.3902	-2.54628	0.676345	-3.76476	0.000166707	0.00493579
LSTA.40637	23.3902	-2.54628	0.676345	-3.76476	0.000166707	0.00493579
LSTA.9223	2629.09	-0.356122	0.094618	-3.76378	0.000167363	0.00495111
LSTA.2903	1561.65	1.17215	0.311459	3.7634	0.000167619	0.00495459
LSTA.392	2115.22	-0.673781	0.179165	-3.76066	0.000169465	0.00500473
LSTA.32299	29.8778	-1.61643	0.429852	-3.76042	0.000169626	0.00500473
LSTA.33797	159.328	-0.908737	0.241668	-3.76026	0.000169735	0.00500473
LSTA.20037	153.493	-1.30013	0.346112	-3.75637	0.000172394	0.00507894
LSTA.3883	120.973	-0.748254	0.199234	-3.75566	0.000172889	0.00508915
LSTA.33477	77.7769	1.37666	0.366576	3.75546	0.000173025	0.00508915
LSTA.11771	107627	0.512236	0.136429	3.75459	0.000173626	0.00510264
LSTA.831	792.172	0.431836	0.11506	3.75312	0.000174644	0.00512833
LSTA.36448	74.2156	1.00256	0.267211	3.75194	0.000175472	0.00514843
LSTA.33123	1271.11	-0.8985	0.239696	-3.7485	0.000177894	0.0052152
LSTA.13371	45.0659	1.52989	0.408231	3.74761	0.000178524	0.00522939
LSTA.773	382.753	0.821982	0.21937	3.74701	0.000178954	0.00523257
LSTA.3974	2109.27	0.542771	0.144869	3.74664	0.000179218	0.00523257
LSTA.26822	411.07	-1.02566	0.273753	-3.74667	0.000179194	0.00523257
LSTA.29188	454.76	0.643093	0.171639	3.74679	0.000179114	0.00523257
LSTA.16811	2172.86	0.821844	0.219375	3.7463	0.000179464	0.00523549
LSTA.8524	27.9832	-2.21324	0.590817	-3.74607	0.000179624	0.00523588
LSTA.9679	27.524	1.58474	0.423251	3.7442	0.000180968	0.00527077
LSTA.33504	23213.9	-0.609466	0.162797	-3.74371	0.000181322	0.00527678
LSTA.507	47.191	-1.63478	0.436786	-3.74276	0.000182009	0.00529248
LSTA.29371	1888.45	-0.965267	0.258021	-3.74104	0.000183263	0.00532461
LSTA.23333	1798.01	-0.460719	0.123161	-3.74077	0.000183456	0.00532589
LSTA.38036	62.2286	-1.55992	0.417058	-3.74029	0.000183804	0.00533167
LSTA.2414	1651.85	-0.508544	0.136009	-3.73904	0.000184723	0.00534963
LSTA.22359	823.305	0.622041	0.166357	3.7392	0.000184609	0.00534963
LSTA.17123	17940.1	0.505991	0.135373	3.73776	0.000185665	0.00537257
LSTA.37860	32.3357	1.44268	0.38663	3.73141	0.000190409	0.00550263
LSTA.38080	51.7167	-1.77238	0.474999	-3.73134	0.000190467	0.00550263
LSTA.26149	13779.7	0.487764	0.130773	3.72985	0.00019159	0.00553061
LSTA.37554	114.909	0.948483	0.254429	3.72789	0.000193089	0.00556488
LSTA.39616	147.535	1.44318	0.387129	3.7279	0.00019308	0.00556488
LSTA.26924	83.3356	0.999825	0.268306	3.72643	0.000194213	0.00559276
LSTA.7029	334.03	-0.575195	0.154373	-3.72601	0.000194532	0.00559744
LSTA.12124	773.563	-0.866896	0.232686	-3.72561	0.000194846	0.00559819
LSTA.16227	3646.22	0.360576	0.0967841	3.72557	0.000194871	0.00559819
LSTA.27755	628.539	0.674199	0.180987	3.72513	0.000195216	0.00560361
LSTA.25030	2950.28	-0.344268	0.0924818	-3.72255	0.000197219	0.00565656
LSTA.18350	1024.46	0.48571	0.130503	3.72182	0.00019779	0.00566838
LSTA.24448	77.6775	-0.959492	0.257861	-3.72097	0.000198458	0.00568299
LSTA.1211	2244.42	-0.832164	0.223716	-3.71974	0.000199429	0.00570623
LSTA.41047	559.425	0.543858	0.146217	3.71953	0.000199594	0.00570639
LSTA.6770	4687.18	0.381935	0.102698	3.71903	0.000199987	0.00570848
LSTA.7200	2538.11	-0.359059	0.0965424	-3.71918	0.000199869	0.00570848
LSTA.10710	92.0658	-0.90888	0.244465	-3.71783	0.000200941	0.00572658
LSTA.31441	380.286	-0.736973	0.198225	-3.71785	0.000200922	0.00572658
LSTA.30426	3722.57	-0.505371	0.135957	-3.71713	0.000201499	0.0057379
LSTA.30320	37.3341	3.20122	0.861613	3.71537	0.000202903	0.00577011
LSTA.37566	198.27	0.763901	0.205609	3.71531	0.000202953	0.00577011
LSTA.17714	8428.46	0.262432	0.070677	3.71313	0.000204716	0.00581562
LSTA.3270	4181.93	0.510403	0.137479	3.71258	0.000205157	0.00582352
LSTA.39569	25.6376	-1.82673	0.492353	-3.71021	0.000207091	0.00587378
LSTA.16183	36.0717	-1.943	0.52385	-3.70908	0.000208016	0.00589533
LSTA.40433	280.767	1.15827	0.312421	3.70739	0.000209404	0.00592996
LSTA.5810	26810	0.682429	0.184106	3.70671	0.000209967	0.00594121
LSTA.2877	1276.63	-1.05867	0.285731	-3.70513	0.00021128	0.00597362
LSTA.10209	716.248	-0.635902	0.171752	-3.70243	0.00021354	0.006028
LSTA.42083	110.275	0.961697	0.259743	3.7025	0.00021349	0.006028
LSTA.24826	220.865	-0.76668	0.207087	-3.70221	0.000213729	0.00602856
LSTA.32467	395.824	-0.978425	0.264332	-3.7015	0.000214325	0.00604063
LSTA.30136	5516.03	-0.415837	0.112406	-3.69941	0.000216101	0.00608589
LSTA.36092	342.238	-1.01514	0.274441	-3.69896	0.000216485	0.00608813
LSTA.40950	1644.09	-0.961533	0.25995	-3.69892	0.000216521	0.00608813
LSTA.38654	39.1922	-1.37116	0.37085	-3.69734	0.000217873	0.00612131
LSTA.25162	1098.18	-0.545186	0.147536	-3.69527	0.00021965	0.0061664
LSTA.38450	671.489	1.1684	0.316302	3.69393	0.000220811	0.00619414
LSTA.654	1069.33	-0.679521	0.183969	-3.69366	0.000221048	0.00619592
LSTA.13730	1136.35	-0.335347	0.0908314	-3.69197	0.00022252	0.00623229
LSTA.1091	790.871	1.83003	0.495797	3.69109	0.000223292	0.00624468
LSTA.37618	64.844	-1.14987	0.311527	-3.69107	0.000223311	0.00624468
LSTA.19482	56.9738	-1.26823	0.343776	-3.68911	0.000225043	0.00628819
LSTA.22564	827.99	-0.522889	0.141797	-3.6876	0.000226382	0.00632068
LSTA.51	26557.3	0.754954	0.204812	3.68609	0.000227727	0.00635326
LSTA.12919	1561.32	-0.591806	0.160682	-3.6831	0.000230418	0.00642314
LSTA.32695	335.135	-0.93925	0.25503	-3.68291	0.000230591	0.00642314
LSTA.4090	41.4841	1.09014	0.296091	3.68178	0.000231615	0.00644664
LSTA.11723	807.224	-0.760567	0.206799	-3.6778	0.000235251	0.00653903
LSTA.41048	537.913	-0.936684	0.254689	-3.67775	0.0002353	0.00653903
LSTA.7272	3115.84	-0.375204	0.102029	-3.67744	0.000235586	0.00654191
LSTA.7878	4980.01	-0.376994	0.10255	-3.67618	0.000236749	0.0065691
LSTA.29193	103.916	-1.06768	0.290448	-3.67597	0.000236945	0.00656943
LSTA.4422	162.103	-0.707225	0.192481	-3.67426	0.000238536	0.00660331
LSTA.9890	1431.12	0.468185	0.127419	3.67437	0.000238436	0.00660331
LSTA.17723	877.724	-0.577539	0.157211	-3.67365	0.000239107	0.006614
LSTA.774	1095.88	0.628536	0.17126	3.67008	0.000242477	0.00670204
LSTA.29601	10932.2	-0.627256	0.170947	-3.6693	0.000243217	0.00671729
LSTA.1588	1238.58	0.514432	0.140219	3.66879	0.000243704	0.00672555
LSTA.40769	30.2188	1.41815	0.38674	3.66693	0.000245476	0.00676923
LSTA.12972	302.847	-0.812604	0.221624	-3.66659	0.000245804	0.00677307
LSTA.32183	194.153	0.646514	0.176403	3.66499	0.000247346	0.00681031
LSTA.35012	360.635	0.500343	0.136544	3.66435	0.000247969	0.00682219
LSTA.27493	584.531	-1.05658	0.288357	-3.66413	0.000248182	0.00682282
LSTA.38190	88.1127	-0.972352	0.265564	-3.66146	0.000250779	0.00688892
LSTA.8676	1817.55	0.392044	0.107101	3.66052	0.000251704	0.006909
LSTA.39305	27992.7	0.695444	0.190005	3.66013	0.000252089	0.00691426
LSTA.14726	526.07	-0.637409	0.17417	-3.65969	0.000252517	0.00692072
LSTA.31095	340.05	0.90688	0.247851	3.65897	0.000253227	0.00693485
LSTA.5041	714.236	0.502191	0.137265	3.65856	0.000253636	0.00693544
LSTA.6628	977.089	0.679683	0.185771	3.65871	0.000253485	0.00693544
LSTA.2124	10269.1	-0.652874	0.178484	-3.65789	0.000254298	0.00694468
LSTA.14444	362.257	0.609346	0.166587	3.65783	0.000254363	0.00694468
LSTA.648	28082.7	0.661247	0.180882	3.65568	0.000256497	0.00699761
LSTA.36691	263.537	0.757749	0.207314	3.65509	0.000257095	0.00700858
LSTA.21779	418.924	-0.496795	0.135935	-3.65466	0.000257528	0.00701503
LSTA.5102	882.391	0.668042	0.182834	3.65382	0.000258363	0.00702991
LSTA.11762	31.8053	1.43538	0.392854	3.65372	0.000258467	0.00702991
LSTA.29536	141.163	-1.06626	0.291856	-3.65336	0.00025883	0.00703443
LSTA.27350	75.0006	1.01743	0.278556	3.65252	0.000259676	0.00705208
LSTA.6643	333.642	0.66629	0.182465	3.6516	0.000260607	0.00707198
LSTA.7716	1651.54	-1.09165	0.299039	-3.65053	0.000261705	0.00709639
LSTA.3575	422.631	0.682581	0.187048	3.64924	0.000263021	0.00712668
LSTA.10273	1305.08	-0.3613	0.0990867	-3.6463	0.000266044	0.00720312
LSTA.34206	300.422	0.719985	0.197494	3.64561	0.000266755	0.00721691
LSTA.1110	461.318	0.458887	0.125902	3.6448	0.000267602	0.00723224
LSTA.17455	1165	-0.384758	0.105567	-3.64468	0.000267726	0.00723224
LSTA.11263	420.441	-0.783514	0.215076	-3.64296	0.000269524	0.00727322
LSTA.33418	25.1562	-1.67013	0.458471	-3.64284	0.00026965	0.00727322
LSTA.12322	420.755	-0.897682	0.246486	-3.64192	0.000270612	0.00728819
LSTA.39316	161.812	-1.05629	0.29003	-3.642	0.000270529	0.00728819
LSTA.503	81.1776	-1.33159	0.365669	-3.64152	0.000271032	0.00729401
LSTA.40142	2157.86	-0.859318	0.235993	-3.64129	0.000271278	0.00729514
LSTA.28089	1472.34	0.635235	0.174495	3.64041	0.000272205	0.00731457
LSTA.12263	489.448	0.614622	0.168854	3.63996	0.000272676	0.00732172
LSTA.20741	2616.31	0.441151	0.121212	3.6395	0.000273171	0.00732952
LSTA.2526	3077.01	-0.39992	0.109894	-3.63916	0.000273525	0.0073335
LSTA.6158	4605.53	0.36533	0.100424	3.63789	0.000274883	0.0073644
LSTA.26080	341.332	-0.422277	0.116153	-3.63551	0.000277434	0.00742717
LSTA.34292	44.2587	-1.39229	0.383043	-3.63483	0.000278164	0.00744116
LSTA.5717	1922.17	0.440226	0.121151	3.6337	0.000279384	0.00746821
LSTA.1775	188.934	-0.969609	0.266885	-3.63307	0.000280073	0.00748102
LSTA.16683	770.16	0.36148	0.099521	3.6322	0.000281017	0.00750063
LSTA.16494	1532.96	0.630547	0.173644	3.63126	0.000282043	0.00752241
LSTA.35118	47.9002	1.24036	0.341635	3.63066	0.0002827	0.00753432
LSTA.2695	2189.75	0.373633	0.103082	3.62461	0.000289393	0.00770693
LSTA.3798	102.122	-0.831398	0.229442	-3.62356	0.000290575	0.00773267
LSTA.18048	3524.25	-0.356979	0.098526	-3.62319	0.000290987	0.00773774
LSTA.20898	408.125	-0.66603	0.183833	-3.62301	0.000291198	0.00773774
LSTA.15802	551.409	-0.982296	0.271147	-3.62274	0.000291497	0.00773994
LSTA.15245	4110.38	0.454583	0.125511	3.62185	0.000292502	0.0077446
LSTA.26152	19905.8	0.558598	0.154229	3.62188	0.000292473	0.0077446
LSTA.30499	23.2115	1.55154	0.42835	3.62213	0.000292187	0.0077446
LSTA.37542	84.181	-1.02322	0.282515	-3.62182	0.000292539	0.0077446
LSTA.16987	3585	-0.287542	0.0794336	-3.6199	0.000294711	0.00779633
LSTA.19704	33.6106	-1.44734	0.39988	-3.61942	0.00029526	0.00780508
LSTA.23148	370.463	0.635615	0.175648	3.61867	0.000296117	0.00782194
LSTA.10709	10005.6	-0.269759	0.0745683	-3.61762	0.000297328	0.00784815
LSTA.21548	69.4056	1.67315	0.462598	3.61686	0.000298194	0.0078652
LSTA.24283	7569.71	0.543501	0.150338	3.61519	0.000300132	0.00790465
LSTA.24284	7569.71	0.543501	0.150338	3.61519	0.000300132	0.00790465
LSTA.15344	36.1176	-1.70021	0.470379	-3.61455	0.000300867	0.00791819
LSTA.24907	1736.75	-0.368308	0.101921	-3.61365	0.000301915	0.00793992
LSTA.5268	399.262	0.695409	0.192491	3.61269	0.000303037	0.00796356
LSTA.8811	39.051	-1.54085	0.426617	-3.61178	0.000304099	0.0079801
LSTA.31119	483.061	0.643549	0.178181	3.61177	0.000304112	0.0079801
LSTA.28517	605.378	0.708314	0.196145	3.61118	0.000304809	0.00799252
LSTA.9013	240.045	1.00917	0.279639	3.60881	0.000307604	0.00803634
LSTA.13431	389.028	-0.59206	0.164029	-3.60948	0.000306807	0.00803634
LSTA.22685	192.113	-0.987983	0.273754	-3.60903	0.00030735	0.00803634
LSTA.26015	57.4537	-1.55468	0.430797	-3.60885	0.00030756	0.00803634
LSTA.32111	5420.28	-0.462564	0.12816	-3.60928	0.000307045	0.00803634
LSTA.27447	44.1074	-1.43312	0.397404	-3.60621	0.000310702	0.00811137
LSTA.14336	309.167	0.664416	0.184263	3.60581	0.000311187	0.00811809
LSTA.12683	992.902	-0.650937	0.180569	-3.60492	0.000312253	0.00812812
LSTA.15130	584.114	-0.639469	0.177386	-3.60496	0.000312197	0.00812812
LSTA.28209	914.152	0.804208	0.22307	3.60519	0.00031193	0.00812812
LSTA.20448	1291.98	0.41819	0.116019	3.6045	0.00031275	0.00813513
LSTA.3314	936.095	0.987491	0.274019	3.60373	0.000313685	0.00814516
LSTA.17543	709.416	0.461957	0.128181	3.60395	0.000313421	0.00814516
LSTA.30408	406.291	-0.873996	0.242533	-3.60362	0.000313818	0.00814516
LSTA.28262	32.142	-1.39548	0.387434	-3.60186	0.000315944	0.00819439
LSTA.29887	5148.79	0.310733	0.086286	3.60119	0.000316762	0.00820964
LSTA.511	147.803	-0.875273	0.24309	-3.60061	0.000317472	0.00822205
LSTA.24083	49.4865	-1.49768	0.415995	-3.60023	0.00031793	0.00822205
LSTA.30928	1159.65	-0.642237	0.17838	-3.60039	0.000317743	0.00822205
LSTA.14152	78.8056	-1.00228	0.278422	-3.59987	0.000318378	0.00822247
LSTA.23661	3621.73	-0.366241	0.101738	-3.59985	0.000318406	0.00822247
LSTA.41299	31.4524	-1.50795	0.418991	-3.59901	0.000319435	0.00824309
LSTA.8117	4728.08	0.425551	0.118326	3.59642	0.000322621	0.00831329
LSTA.19241	290.979	-0.810531	0.225368	-3.59648	0.000322547	0.00831329
LSTA.40580	46.9111	-1.45982	0.405966	-3.59591	0.000323259	0.00832375
LSTA.18049	3483.26	-0.355733	0.098954	-3.59493	0.000324475	0.00834905
LSTA.22887	739.076	0.700591	0.194894	3.59474	0.000324718	0.0083493
LSTA.38665	166.821	-0.917067	0.255225	-3.59317	0.000326683	0.00839377
LSTA.19539	27.4497	-1.42041	0.395353	-3.59276	0.000327191	0.0084008
LSTA.36821	1263.04	1.02333	0.284881	3.59214	0.000327969	0.00841474
LSTA.4591	437.614	0.581356	0.161948	3.58976	0.000330983	0.0084772
LSTA.14442	1036.72	0.347085	0.0966904	3.58966	0.000331115	0.0084772
LSTA.29672	425.93	0.488269	0.136018	3.58974	0.000331005	0.0084772
LSTA.12264	269.607	0.9457	0.263535	3.58851	0.000332573	0.00850843
LSTA.11194	1999.22	-0.673978	0.187851	-3.58783	0.000333442	0.00852459
LSTA.32908	72.9729	-1.27877	0.356468	-3.58734	0.000334071	0.00853457
LSTA.12586	145.094	1.38762	0.386941	3.58613	0.000335621	0.00856804
LSTA.20749	755.247	0.583661	0.162777	3.58565	0.00033624	0.00857773
LSTA.40253	189.386	0.630498	0.17585	3.58543	0.000336524	0.00857885
LSTA.36866	81.0981	0.753373	0.21015	3.58494	0.000337162	0.00858898
LSTA.27222	136.045	-0.921503	0.257113	-3.58404	0.000338321	0.00861239
LSTA.39688	380.154	-0.487421	0.136027	-3.58328	0.000339309	0.00863139
LSTA.8227	1039.34	0.712888	0.198971	3.58287	0.000339834	0.00863859
LSTA.29359	46.011	1.49078	0.416194	3.58194	0.000341047	0.00866328
LSTA.1926	75.6344	0.949495	0.265125	3.58132	0.000341867	0.00867575
LSTA.19530	37.5645	1.41239	0.394402	3.5811	0.000342148	0.00867575
LSTA.23956	158.474	1.00916	0.28181	3.58101	0.000342266	0.00867575
LSTA.19028	729.671	-0.634661	0.177285	-3.57988	0.000343748	0.00870714
LSTA.17206	2603.64	-0.437893	0.122357	-3.57882	0.000345144	0.00873632
LSTA.1474	789.585	-0.712323	0.199072	-3.57823	0.000345932	0.00875007
LSTA.29886	5168.61	0.306782	0.0857427	3.57794	0.000346316	0.00875361
LSTA.27181	60.7489	1.43841	0.402059	3.57762	0.000346743	0.0087582
LSTA.7368	6310.98	-0.457005	0.127756	-3.57718	0.000347325	0.00876052
LSTA.31781	132.167	-1.04169	0.291199	-3.57725	0.000347231	0.00876052
LSTA.13222	760.856	0.544405	0.152202	3.57686	0.000347746	0.00876496
LSTA.35297	18.9	-1.77035	0.494981	-3.5766	0.000348087	0.00876738
LSTA.15321	13104	-1.04303	0.291741	-3.5752	0.000349959	0.00880833
LSTA.34670	58.8256	-1.10585	0.309385	-3.57435	0.000351099	0.00883081
LSTA.29107	45926.4	0.86274	0.241409	3.57377	0.000351873	0.00884406
LSTA.31328	8713.09	0.715705	0.200288	3.57338	0.000352403	0.00885115
LSTA.2871	1655.46	-0.624569	0.174921	-3.57059	0.000356182	0.00893927
LSTA.15532	3279.51	0.46537	0.13034	3.57042	0.000356411	0.00893927
LSTA.1604	367.123	0.706381	0.197976	3.56802	0.000359687	0.00901512
LSTA.2411	306.969	-0.647198	0.181405	-3.56769	0.000360139	0.00902012
LSTA.40917	77.1133	-1.02205	0.286505	-3.56731	0.000360663	0.00902691
LSTA.18928	78.0311	-1.11635	0.312958	-3.56708	0.000360976	0.00902843
LSTA.27159	84.6993	-0.820042	0.229929	-3.5665	0.000361784	0.00903602
LSTA.33747	129.955	-0.87248	0.24463	-3.56654	0.00036173	0.00903602
LSTA.21048	2742.5	-0.667278	0.187113	-3.56618	0.000362219	0.00904055
LSTA.13132	16507.5	-0.372769	0.104586	-3.56424	0.000364906	0.00909492
LSTA.39217	106.334	-0.778106	0.218303	-3.56434	0.000364773	0.00909492
LSTA.6459	44.5159	1.0189	0.285951	3.5632	0.000366363	0.00912489
LSTA.3262	120.365	0.60684	0.17035	3.56232	0.000367596	0.00914922
LSTA.37623	22094	0.500933	0.140677	3.56086	0.000369639	0.00918729
LSTA.41254	6865.76	0.62759	0.176244	3.56092	0.00036956	0.00918729
LSTA.21098	3205.81	-0.392942	0.110391	-3.55954	0.00037151	0.00922739
LSTA.1375	79.2572	1.34106	0.376889	3.55823	0.000373357	0.00926516
LSTA.21503	2224.33	0.350044	0.0983795	3.5581	0.000373549	0.00926516
LSTA.24897	126.886	0.803577	0.226006	3.55555	0.00037719	0.00934898
LSTA.29737	653.654	0.650812	0.183062	3.55515	0.000377764	0.00935672
LSTA.5447	380.393	0.445611	0.125393	3.5537	0.000379847	0.00939531
LSTA.27988	17.974	-2.41439	0.679389	-3.55376	0.00037976	0.00939531
LSTA.33991	81.2473	-1.69063	0.475812	-3.55315	0.000380642	0.00940846
LSTA.12904	3734.93	0.756704	0.212997	3.55265	0.000381371	0.00941998
LSTA.12547	860.35	0.46349	0.130585	3.54934	0.000386191	0.00953245
LSTA.17734	379.432	-0.895881	0.252459	-3.54862	0.000387253	0.00955207
LSTA.19415	75.2568	-1.12832	0.318163	-3.54635	0.000390614	0.00962833
LSTA.31267	53.0852	-1.11149	0.313468	-3.54578	0.000391457	0.00964246
LSTA.24310	2822.27	0.475362	0.134138	3.54382	0.000394378	0.00970576
LSTA.36261	84.1556	-1.11672	0.315129	-3.54369	0.00039457	0.00970576
LSTA.29435	890.873	-0.533722	0.150635	-3.54315	0.000395379	0.00971899
LSTA.24692	26.8738	-1.8947	0.535022	-3.54134	0.0003981	0.00977915
LSTA.26270	494.801	-0.565564	0.159733	-3.54067	0.000399107	0.00979716
LSTA.27034	1080.69	0.418077	0.118095	3.54018	0.000399851	0.00980869
LSTA.23120	234.874	0.985664	0.278469	3.53959	0.000400754	0.0098241
LSTA.12801	5077.41	0.462251	0.130605	3.53931	0.000401174	0.00982768
LSTA.31114	75.5359	-0.941203	0.265964	-3.53883	0.000401902	0.00983875
LSTA.22538	509.104	0.449214	0.126953	3.53843	0.000402512	0.00984694
LSTA.21748	1181.89	-0.459376	0.129916	-3.53594	0.000406334	0.00993366
LSTA.15246	5981.92	0.323873	0.0916189	3.535	0.000407773	0.00996203
LSTA.26212	45.2385	1.07214	0.303376	3.53403	0.00040928	0.00999201
LSTA.30407	412.453	-0.862773	0.244169	-3.53351	0.000410078	0.0100047
LSTA.49	30268.5	0.801768	0.226952	3.53276	0.000411251	0.0100264
LSTA.11855	98.5207	1.15219	0.326204	3.53212	0.000412237	0.0100436
LSTA.5698	1007.2	0.384644	0.10891	3.53175	0.000412813	0.010044
LSTA.6324	630.895	-0.588955	0.166754	-3.53189	0.000412608	0.010044
LSTA.21376	147.474	-1.10229	0.312132	-3.53147	0.000413254	0.0100479
LSTA.21633	1612.99	-0.845341	0.239389	-3.53124	0.000413618	0.0100499
LSTA.1090	70.2023	-1.50646	0.426716	-3.53036	0.000415002	0.010063
LSTA.4788	163.092	0.737052	0.208766	3.53051	0.000414757	0.010063
LSTA.20353	1701.88	-0.38003	0.107636	-3.5307	0.000414457	0.010063
LSTA.10732	25.6851	-2.03278	0.576257	-3.52756	0.000419406	0.0101629
LSTA.17710	38.8279	1.48738	0.421733	3.52683	0.000420569	0.0101842
LSTA.18901	16760	-0.31798	0.0902193	-3.52453	0.000424243	0.0102662
LSTA.9668	348.261	-0.51856	0.147169	-3.52356	0.000425784	0.0102911
LSTA.26555	76.1507	-1.35517	0.384605	-3.52352	0.000425847	0.0102911
LSTA.10736	177.129	-1.23712	0.351133	-3.52322	0.000426334	0.0102959
LSTA.6430	491.756	0.475466	0.134972	3.5227	0.000427175	0.0103093
LSTA.28313	470.433	0.585837	0.166321	3.52234	0.000427761	0.0103164
LSTA.20501	524.122	0.520159	0.14775	3.52052	0.000430696	0.0103802
LSTA.21459	1776.44	-0.321225	0.0912767	-3.51925	0.000432768	0.0104232
LSTA.16680	286.36	0.53439	0.151913	3.51774	0.000435243	0.0104757
LSTA.34485	1632.12	-0.589894	0.167724	-3.51704	0.000436387	0.0104962
LSTA.40347	60.1427	-1.08461	0.308463	-3.51618	0.000437807	0.0105232
LSTA.38835	4028.8	0.586787	0.166903	3.51574	0.000438535	0.0105337
LSTA.11199	2201.41	-0.920702	0.262009	-3.514	0.000441409	0.0105956
LSTA.33783	147.085	-0.79578	0.226572	-3.51227	0.000444304	0.0106579
LSTA.3446	1083.13	-0.442477	0.126021	-3.51115	0.000446173	0.0106884
LSTA.12567	2637.11	0.711107	0.20252	3.51129	0.000445935	0.0106884
LSTA.21558	1580.72	-0.351958	0.100252	-3.51072	0.000446899	0.0106915
LSTA.41983	97.9112	-1.23992	0.353179	-3.51073	0.000446883	0.0106915
LSTA.6734	1000.56	-0.617686	0.175953	-3.51052	0.000447226	0.0106922
LSTA.24001	48668.1	0.819028	0.233329	3.51018	0.000447805	0.0106989
LSTA.26207	393.609	-0.790308	0.225167	-3.50987	0.000448328	0.0107042
LSTA.1066	97.5965	1.07129	0.305398	3.50785	0.000451744	0.0107714
LSTA.10784	21159.7	1.42564	0.406402	3.50795	0.000451581	0.0107714
LSTA.10164	915.094	-0.573859	0.163629	-3.50707	0.000453076	0.0107959
LSTA.15469	20.8471	-1.72735	0.492561	-3.50688	0.000453393	0.0107963
LSTA.27821	50.9606	1.49512	0.426478	3.50574	0.000455341	0.0108355
LSTA.13554	134.438	0.816891	0.233102	3.50444	0.000457563	0.0108623
LSTA.15768	1573.02	-0.857639	0.244734	-3.50437	0.000457682	0.0108623
LSTA.25002	36.6756	-1.24354	0.354815	-3.50474	0.00045705	0.0108623
LSTA.31557	139.733	1.82721	0.521382	3.50456	0.000457363	0.0108623
LSTA.17534	3320.77	0.536014	0.15297	3.50404	0.000458259	0.010863
LSTA.40787	167.789	-1.16642	0.332882	-3.504	0.000458321	0.010863
LSTA.14477	154.891	-1.14269	0.326193	-3.50309	0.000459889	0.010893
LSTA.3	245.963	0.718555	0.205137	3.50281	0.000460382	0.0108974
LSTA.3864	5848.98	-0.371909	0.10619	-3.50231	0.000461244	0.0109079
LSTA.12149	11552.1	0.909631	0.259731	3.5022	0.000461433	0.0109079
LSTA.10734	22.5536	-2.02809	0.579125	-3.502	0.000461778	0.0109088
LSTA.13313	129.251	-0.911135	0.260212	-3.50151	0.000462621	0.0109187
LSTA.27973	58.4296	-1.50902	0.430974	-3.50141	0.000462807	0.0109187
LSTA.10010	68.8949	-0.799422	0.228352	-3.50083	0.000463811	0.0109352
LSTA.23165	58.6416	-1.28321	0.366571	-3.50058	0.000464247	0.0109383
LSTA.23801	1817.49	0.39947	0.114134	3.50002	0.000465215	0.010949
LSTA.33704	25.1086	1.90841	0.545264	3.49997	0.000465316	0.010949
LSTA.10381	233.512	-0.674079	0.192734	-3.49747	0.000469698	0.0110449
LSTA.6710	5009.26	0.496631	0.14201	3.49716	0.000470239	0.0110503
LSTA.28115	82.9928	-1.41302	0.404091	-3.49678	0.000470911	0.0110588
LSTA.24764	1171.63	-0.902447	0.258131	-3.49608	0.000472147	0.0110806
LSTA.10785	21261.9	1.45465	0.416147	3.49551	0.000473156	0.011097
LSTA.41195	34.5448	1.51903	0.434633	3.49497	0.00047412	0.0111123
LSTA.40058	147.733	-0.938244	0.268486	-3.49457	0.000474827	0.0111216
LSTA.31864	118.447	-1.07156	0.306669	-3.4942	0.000475488	0.0111298
LSTA.25780	916.946	-0.453313	0.129759	-3.49351	0.00047671	0.0111511
LSTA.1668	86.6729	-0.864269	0.247437	-3.49288	0.000477845	0.0111703
LSTA.33061	30.8562	-1.95816	0.560802	-3.49171	0.000479943	0.011212
LSTA.24742	810.704	-0.478415	0.137037	-3.49114	0.000480957	0.0112235
LSTA.34332	420.998	0.445726	0.127675	3.49109	0.000481062	0.0112235
LSTA.34153	64.3057	-1.73995	0.498442	-3.49077	0.00048163	0.0112295
LSTA.3339	153.528	-0.649414	0.186056	-3.49043	0.000482251	0.0112366
LSTA.32374	21.012	-1.93517	0.554589	-3.48937	0.000484164	0.0112738
LSTA.6625	1655.68	-0.396633	0.113679	-3.48906	0.00048473	0.0112797
LSTA.40458	68.0646	-1.62748	0.466633	-3.4877	0.000487199	0.0113297
LSTA.3108	424.29	0.474429	0.136053	3.4871	0.000488287	0.0113369
LSTA.14438	42857.6	0.443675	0.127232	3.48712	0.000488249	0.0113369
LSTA.36615	22.7548	-1.8294	0.524634	-3.48701	0.000488455	0.0113369
LSTA.22121	338.047	-0.946491	0.271506	-3.48608	0.000490146	0.0113627
LSTA.26417	378.979	0.765257	0.21952	3.48605	0.000490203	0.0113627
LSTA.1402	3180.97	0.273111	0.0783515	3.48572	0.000490818	0.011367
LSTA.1989	105.723	1.03284	0.296341	3.48531	0.000491558	0.011367
LSTA.12766	1358.69	-0.417187	0.119694	-3.48545	0.000491318	0.011367
LSTA.30437	327.27	-2.19744	0.630495	-3.48526	0.00049166	0.011367
LSTA.12375	289.596	0.59316	0.170212	3.48483	0.000492441	0.0113777
LSTA.10203	192.256	-0.818875	0.235075	-3.48346	0.000494979	0.0114227
LSTA.14088	633.922	0.543402	0.155996	3.48343	0.000495029	0.0114227
LSTA.578	354.786	0.504548	0.144859	3.48303	0.000495776	0.0114326
LSTA.8816	429.496	-0.651121	0.186981	-3.48229	0.000497138	0.0114566
LSTA.19101	568.062	-0.549981	0.157973	-3.48149	0.000498635	0.0114779
LSTA.30534	377.627	0.650492	0.186845	3.48145	0.000498706	0.0114779
LSTA.38853	26.1162	1.55532	0.446821	3.48086	0.000499801	0.0114958
LSTA.24629	309.862	1.2465	0.358298	3.47895	0.000503386	0.0115633
LSTA.31387	1476.41	0.642307	0.184626	3.47896	0.000503362	0.0115633
LSTA.36407	30.5579	-1.72349	0.495481	-3.47842	0.000504374	0.0115786
LSTA.21646	150262	0.408816	0.117591	3.4766	0.00050782	0.0116442
LSTA.39386	19.7918	2.00734	0.577392	3.47656	0.000507885	0.0116442
LSTA.15769	89.1852	0.660385	0.190045	3.47488	0.000511083	0.0117101
LSTA.18714	33.4013	-1.48818	0.428306	-3.47457	0.000511676	0.0117161
LSTA.26079	312.265	-0.706639	0.203395	-3.47422	0.000512344	0.0117164
LSTA.34445	81.6398	0.883993	0.254433	3.47437	0.000512064	0.0117164
LSTA.45	31.5579	1.80543	0.520031	3.47178	0.000517029	0.011816
LSTA.37352	1546.64	0.320271	0.0922582	3.47146	0.000517636	0.0118223
LSTA.16752	94.4617	0.751852	0.216606	3.47106	0.000518412	0.0118325
LSTA.7429	6103.62	0.418978	0.120716	3.47077	0.000518973	0.0118377
LSTA.14695	402.636	-0.815315	0.234953	-3.47011	0.000520236	0.011859
LSTA.27138	16.6459	-1.77179	0.510725	-3.46916	0.000522098	0.0118938
LSTA.38979	159.765	-0.690051	0.198966	-3.46818	0.000523987	0.0119271
LSTA.41162	231.599	-0.928795	0.267814	-3.46806	0.000524223	0.0119271
LSTA.14475	115.554	-0.810399	0.233699	-3.46771	0.000524908	0.0119351
LSTA.33626	452.159	0.47465	0.136888	3.46743	0.000525455	0.0119399
LSTA.27756	1037.32	0.391947	0.113045	3.46719	0.000525934	0.0119432
LSTA.35793	1042.2	-0.613353	0.17704	-3.46448	0.00053125	0.0120563
LSTA.29346	733.645	-1.12296	0.324155	-3.46426	0.000531694	0.0120587
LSTA.8221	19.5086	1.53313	0.442688	3.46323	0.000533735	0.0120973
LSTA.15812	60.0969	-1.22636	0.354183	-3.46251	0.000535154	0.0121218
LSTA.20938	181.941	0.964229	0.27853	3.46184	0.000536489	0.0121443
LSTA.6564	664.088	-0.50117	0.144799	-3.46113	0.000537909	0.0121636
LSTA.33102	221.511	0.604421	0.174634	3.46108	0.00053802	0.0121636
LSTA.21895	5052.46	0.418931	0.121096	3.4595	0.000541175	0.0122272
LSTA.12622	48.6451	-1.35578	0.391955	-3.45903	0.000542122	0.0122409
LSTA.8822	4008.54	0.435145	0.12581	3.45874	0.000542711	0.0122464
LSTA.577	463.959	0.603235	0.174429	3.45835	0.000543493	0.0122564
LSTA.32786	964.912	0.866303	0.250509	3.45817	0.000543856	0.0122568
LSTA.1176	813.606	0.522672	0.15115	3.45796	0.000544277	0.0122586
LSTA.17602	140.842	-0.986255	0.285296	-3.45695	0.000546328	0.012297
LSTA.1410	22.7404	-1.41831	0.410302	-3.45674	0.000546755	0.0122989
LSTA.17200	38.8568	-1.42659	0.413059	-3.45372	0.000552916	0.0124297
LSTA.39856	20.4251	1.64407	0.476158	3.45278	0.000554847	0.0124652
LSTA.38372	72.3993	-1.1849	0.343285	-3.45165	0.000557176	0.0125097
LSTA.14634	186.207	0.60321	0.174785	3.45116	0.000558189	0.0125246
LSTA.36908	148.745	0.988714	0.286507	3.45093	0.000558662	0.0125273
LSTA.13610	2210.58	-0.353609	0.10248	-3.45053	0.000559477	0.0125378
LSTA.29766	3060.52	0.554675	0.160796	3.44955	0.000561514	0.0125755
LSTA.11586	54.5432	0.900794	0.261151	3.44932	0.000562005	0.0125786
LSTA.1094	72.332	-0.997148	0.289201	-3.44794	0.000564877	0.0126113
LSTA.12973	286.85	-0.769811	0.223266	-3.44796	0.000564833	0.0126113
LSTA.19986	1928.59	0.379216	0.10997	3.44837	0.000563973	0.0126113
LSTA.23978	229.239	-1.14342	0.331604	-3.44816	0.000564427	0.0126113
LSTA.23789	1050.79	-0.54871	0.159269	-3.44517	0.000570692	0.0127332
LSTA.6212	18.7142	-1.92634	0.559258	-3.44445	0.000572217	0.0127523
LSTA.15196	157.237	-0.811575	0.235642	-3.4441	0.000572971	0.0127523
LSTA.15465	445.987	0.997616	0.289657	3.44413	0.000572899	0.0127523
LSTA.40146	729.138	-0.454309	0.131902	-3.4443	0.000572538	0.0127523
LSTA.24394	1520.83	0.523053	0.151879	3.44387	0.000573442	0.0127548
LSTA.681	491.366	0.560865	0.162947	3.44201	0.000577408	0.0128282
LSTA.41769	290.748	-1.16596	0.338748	-3.44199	0.00057746	0.0128282
LSTA.20805	2273.93	-0.510874	0.14847	-3.44092	0.000579733	0.0128707
LSTA.4773	42.5926	2.95667	0.859968	3.43811	0.000585791	0.0129972
LSTA.22914	342.947	-0.578409	0.168276	-3.43726	0.000587625	0.0130298
LSTA.11203	121.698	-1.12529	0.327487	-3.43614	0.000590074	0.013076
LSTA.37156	5356.23	-0.797133	0.232002	-3.43588	0.000590622	0.01308
LSTA.30610	46.6206	0.911577	0.265381	3.43497	0.000592621	0.0131161
LSTA.3139	204.413	0.856106	0.249262	3.43457	0.000593494	0.0131192
LSTA.12845	6079.24	0.962045	0.280102	3.43462	0.000593386	0.0131192
LSTA.14774	3683.19	0.374432	0.109036	3.434	0.000594736	0.0131297
LSTA.22140	323.611	0.489868	0.142653	3.43398	0.000594795	0.0131297
LSTA.31976	201.199	-0.84337	0.245605	-3.43385	0.000595071	0.0131297
LSTA.17518	2989.12	0.597054	0.173895	3.43342	0.000596017	0.0131425
LSTA.13396	19.7699	2.58743	0.754135	3.43099	0.000601386	0.0132527
LSTA.12949	642.789	0.513155	0.149578	3.43069	0.000602056	0.0132593
LSTA.41579	59.2232	-1.41506	0.412749	-3.42839	0.000607178	0.0133639
LSTA.41274	59.8413	1.13434	0.330907	3.42798	0.000608085	0.0133756
LSTA.19059	107.694	0.891381	0.260099	3.42708	0.000610111	0.013412
LSTA.17759	2586.62	0.566294	0.165251	3.42688	0.000610562	0.0134136
LSTA.30837	160.709	0.824261	0.240582	3.42611	0.000612298	0.0134435
LSTA.5296	69.7722	1.39563	0.407609	3.42394	0.000617207	0.0135217
LSTA.5443	176.116	-0.641467	0.187332	-3.42422	0.000616564	0.0135217
LSTA.9177	178.25	-0.678231	0.198081	-3.424	0.000617058	0.0135217
LSTA.29482	1256.48	-0.35306	0.103117	-3.42386	0.000617373	0.0135217
LSTA.35325	542.63	-0.547859	0.160045	-3.42315	0.000618998	0.013549
LSTA.16194	553.693	-0.363616	0.106253	-3.42216	0.000621248	0.0135733
LSTA.30107	373.313	-0.796952	0.232871	-3.42229	0.000620952	0.0135733
LSTA.34549	353.654	-0.948105	0.27703	-3.42239	0.00062074	0.0135733
LSTA.1728	28.8309	-1.58845	0.464208	-3.42184	0.000621987	0.0135812
LSTA.5367	188.643	0.694179	0.20289	3.42145	0.000622872	0.0135922
LSTA.17621	101.635	1.40581	0.410941	3.42094	0.000624043	0.0136095
LSTA.6022	64.9667	-0.826952	0.241849	-3.4193	0.000627829	0.0136754
LSTA.37330	126.19	0.692259	0.202449	3.41942	0.00062755	0.0136754
LSTA.9319	366.027	-0.582208	0.170294	-3.41885	0.000628872	0.0136897
LSTA.19360	3399.56	-0.366722	0.10727	-3.41867	0.000629272	0.0136901
LSTA.14665	89.8869	-1.12197	0.328204	-3.4185	0.00062967	0.0136904
LSTA.41032	48.6429	1.4436	0.422317	3.41828	0.000630186	0.0136933
LSTA.8505	312.876	-0.703831	0.205922	-3.41795	0.00063094	0.0137014
LSTA.27049	441.276	0.406954	0.119075	3.41763	0.00063168	0.0137091
LSTA.29508	98.3551	-0.797345	0.23337	-3.41666	0.000633947	0.01375
LSTA.409	751.718	0.561755	0.164462	3.41573	0.000636123	0.0137888
LSTA.29948	159.501	-0.81899	0.239807	-3.4152	0.000637349	0.013807
LSTA.17247	14088.7	0.587574	0.172088	3.41438	0.000639269	0.0138402
LSTA.38294	93.0397	-0.920315	0.269563	-3.4141	0.000639926	0.0138461
LSTA.22279	84.5801	1.3253	0.3883	3.41308	0.000642322	0.0138812
LSTA.37549	1744.1	0.585944	0.171669	3.41322	0.000641998	0.0138812
LSTA.27294	208.411	-0.651549	0.190956	-3.41204	0.000644785	0.013926
LSTA.8228	297.14	1.22103	0.357979	3.4109	0.0006475	0.0139726
LSTA.19068	1348.92	0.43121	0.126428	3.41072	0.000647909	0.0139726
LSTA.27539	222.067	-0.779233	0.228472	-3.41063	0.000648122	0.0139726
LSTA.41228	68.6003	-0.89296	0.261829	-3.41047	0.000648508	0.0139726
LSTA.4439	301.244	-0.83299	0.244292	-3.4098	0.000650095	0.0139899
LSTA.14175	3202.7	0.440865	0.12929	3.4099	0.000649866	0.0139899
LSTA.4440	51.0682	-1.66698	0.488918	-3.40953	0.000650758	0.0139958
LSTA.29769	67.1745	0.990394	0.29051	3.40916	0.000651643	0.0140064
LSTA.2216	813.688	0.497363	0.145927	3.40829	0.000653717	0.0140089
LSTA.4963	593.203	-0.412806	0.121104	-3.4087	0.000652731	0.0140089
LSTA.21638	67.7319	1.17142	0.34364	3.40885	0.000652384	0.0140089
LSTA.25193	541.37	-0.492955	0.144629	-3.4084	0.000653452	0.0140089
LSTA.40981	29.7719	1.55416	0.455972	3.40847	0.000653288	0.0140089
LSTA.25359	228.192	0.954764	0.280158	3.40796	0.000654515	0.0140176
LSTA.22131	1389.97	0.618833	0.181598	3.40771	0.000655114	0.014022
LSTA.2147	594.883	0.336571	0.0988009	3.40656	0.000657882	0.0140729
LSTA.1807	60.2961	-1.08709	0.319241	-3.40523	0.000661073	0.0141185
LSTA.2165	1894.12	-0.27738	0.081466	-3.40486	0.000661992	0.0141185
LSTA.5204	20324.5	0.481274	0.14134	3.40509	0.000661423	0.0141185
LSTA.13711	997.41	0.48864	0.143511	3.4049	0.000661892	0.0141185
LSTA.40555	624.199	-0.957032	0.281068	-3.40499	0.000661674	0.0141185
LSTA.11005	274.759	0.64685	0.189992	3.40461	0.00066259	0.0141229
LSTA.13608	197.954	-0.759652	0.22318	-3.40377	0.000664625	0.0141578
LSTA.2534	4495.65	-0.362212	0.106464	-3.4022	0.000668465	0.0142311
LSTA.27131	4850.14	0.52354	0.153902	3.40176	0.000669523	0.0142452
LSTA.3581	507.228	-0.617193	0.181487	-3.40075	0.000672017	0.0142898
LSTA.5674	985.612	-0.702659	0.206671	-3.3999	0.000674112	0.0143173
LSTA.9045	71.861	-1.11405	0.327662	-3.4	0.000673849	0.0143173
LSTA.24443	614.303	0.435355	0.128083	3.39902	0.000676278	0.0143462
LSTA.29885	1438.66	0.403677	0.118759	3.39912	0.000676029	0.0143462
LSTA.4201	784.599	-0.440075	0.129483	-3.39872	0.000677022	0.0143535
LSTA.35024	41.8845	-1.20298	0.353996	-3.3983	0.000678066	0.0143671
LSTA.14326	4513.73	-0.728812	0.214526	-3.39732	0.000680501	0.0144102
LSTA.12204	615.818	-0.719705	0.211894	-3.39652	0.000682476	0.0144434
LSTA.7363	10807.8	0.645204	0.190108	3.39389	0.000689075	0.0145573
LSTA.38442	53.6935	1.39562	0.41121	3.39394	0.000688947	0.0145573
LSTA.42167	69.0805	-0.948496	0.279458	-3.39405	0.00068866	0.0145573
LSTA.4264	1376.42	-0.534267	0.157497	-3.39223	0.00069325	0.0146368
LSTA.26944	1202.1	0.402169	0.118563	3.39204	0.000693742	0.0146386
LSTA.11733	236.938	-0.568316	0.167573	-3.39145	0.000695238	0.0146615
LSTA.39989	20.923	1.65557	0.488307	3.39042	0.000697858	0.0147081
LSTA.32355	9904.43	0.41543	0.122537	3.39023	0.000698351	0.0147098
LSTA.12039	274.158	0.741358	0.218697	3.38989	0.00069921	0.0147192
LSTA.8231	125.392	-0.788508	0.23267	-3.38895	0.000701605	0.0147609
LSTA.25439	20.4215	1.48091	0.437166	3.38753	0.00070526	0.0148291
LSTA.27855	1498.76	0.819622	0.24208	3.38575	0.000709848	0.0149168
LSTA.3051	51.2184	-1.31659	0.38891	-3.38534	0.000710907	0.0149176
LSTA.13299	4618.95	-0.235618	0.0696015	-3.38525	0.000711137	0.0149176
LSTA.24098	112.611	0.988044	0.291849	3.38546	0.000710594	0.0149176
LSTA.17101	1871.18	0.400852	0.11843	3.38471	0.000712533	0.0149381
LSTA.27615	634.168	0.53145	0.157037	3.38424	0.000713757	0.014955
LSTA.41801	214.314	1.06814	0.315685	3.38357	0.000715493	0.0149826
LSTA.2618	664.936	0.509188	0.150618	3.38066	0.000723126	0.0151336
LSTA.4500	869.903	-0.314958	0.0931767	-3.38022	0.000724276	0.0151488
LSTA.21637	279.258	0.78683	0.232839	3.37928	0.000726749	0.0151877
LSTA.27475	404.039	0.854434	0.252851	3.3792	0.000726983	0.0151877
LSTA.15797	216.224	-0.664473	0.196733	-3.37755	0.000731359	0.0152702
LSTA.28205	516.457	0.572411	0.169484	3.37738	0.000731797	0.0152704
LSTA.35880	60.9889	-0.933115	0.276385	-3.37614	0.000735113	0.0153306
LSTA.31638	28.158	-1.35269	0.400928	-3.37391	0.000741098	0.0154464
LSTA.4719	157.899	0.872494	0.258642	3.37337	0.000742554	0.0154678
LSTA.38365	146.474	0.759034	0.225021	3.37318	0.000743058	0.0154693
LSTA.12491	97.2917	-1.03701	0.307473	-3.37267	0.000744429	0.0154888
LSTA.8808	711.825	-0.487899	0.144685	-3.37214	0.000745866	0.0155097
LSTA.23606	759.037	0.394074	0.11687	3.37189	0.000746536	0.0155146
LSTA.19053	512.6	-0.926037	0.274671	-3.37145	0.000747745	0.0155307
LSTA.2308	44.5718	-1.20035	0.356183	-3.37003	0.000751612	0.0156019
LSTA.1670	51.1414	1.2007	0.356416	3.36881	0.00075493	0.0156617
LSTA.38104	197.588	-1.23759	0.367388	-3.36862	0.000755459	0.0156636
LSTA.14894	386857	0.363948	0.108062	3.36795	0.000757303	0.0156928
LSTA.2239	50394.4	0.434913	0.129162	3.36719	0.00075939	0.0157252
LSTA.6347	3051.98	0.450191	0.133705	3.36706	0.00075975	0.0157252
LSTA.14103	1552.32	0.433537	0.128791	3.3662	0.000762111	0.0157581
LSTA.29373	382.076	-0.76292	0.226644	-3.36616	0.000762216	0.0157581
LSTA.20102	47.5098	-1.10089	0.327113	-3.36549	0.000764088	0.0157876
LSTA.27910	1139.19	0.363509	0.108019	3.36524	0.00076477	0.0157926
LSTA.1763	911.352	-0.3189	0.094781	-3.3646	0.000766546	0.0158201
LSTA.21461	54.6081	2.49833	0.74264	3.36412	0.000767882	0.0158386
LSTA.14994	744.893	0.538396	0.160057	3.36377	0.000768854	0.0158495
LSTA.40130	227.51	1.21333	0.360778	3.36309	0.000770751	0.0158794
LSTA.32492	55.834	-1.38064	0.410564	-3.36278	0.000771625	0.0158883
LSTA.5571	17.89	-2.72313	0.810053	-3.36166	0.000774742	0.0159433
LSTA.34357	560.487	-0.62192	0.185018	-3.3614	0.000775479	0.0159489
LSTA.41871	28.8136	-2.52473	0.751128	-3.36125	0.000775909	0.0159489
LSTA.1006	133.564	0.645145	0.191957	3.36088	0.000776944	0.015961
LSTA.26787	73.1003	-1.17724	0.350305	-3.36062	0.000777675	0.0159669
LSTA.27614	897.419	0.678306	0.201853	3.3604	0.000778285	0.0159702
LSTA.27936	203.67	0.55073	0.163949	3.35916	0.000781798	0.0160331
LSTA.19336	31599.7	0.42594	0.126812	3.35883	0.000782735	0.016034
LSTA.30312	228.768	0.984262	0.293032	3.35889	0.000782551	0.016034
LSTA.42251	118.241	1.03283	0.307524	3.35854	0.000783553	0.0160415
LSTA.693	722.531	-0.69133	0.205879	-3.35794	0.000785246	0.0160578
LSTA.10017	46.0185	1.28588	0.382931	3.358	0.000785099	0.0160578
LSTA.20977	328.662	0.559368	0.166644	3.35667	0.000788873	0.0161048
LSTA.26906	910.972	-0.393632	0.117262	-3.35685	0.000788372	0.0161048
LSTA.38743	62.7723	-1.15116	0.342948	-3.35666	0.000788896	0.0161048
LSTA.23115	48424.5	0.276431	0.0823643	3.3562	0.000790219	0.0161226
LSTA.4098	306.772	-0.523275	0.155949	-3.35543	0.000792427	0.0161585
LSTA.5166	2455.89	-0.232636	0.0693357	-3.35521	0.000793054	0.016162
LSTA.4156	18.4416	-1.7033	0.50788	-3.35374	0.000797277	0.0162255
LSTA.9359	272.866	0.51227	0.15275	3.35365	0.000797529	0.0162255
LSTA.10761	45.8019	1.18063	0.352029	3.35378	0.000797145	0.0162255
LSTA.7140	828.378	0.577234	0.17213	3.35348	0.000798017	0.0162262
LSTA.16262	2764.96	0.658047	0.196258	3.35297	0.000799503	0.0162472
LSTA.12218	24.1068	-1.82278	0.543665	-3.35276	0.000800088	0.0162498
LSTA.36190	232.234	-0.870609	0.259686	-3.35255	0.000800711	0.0162533
LSTA.12352	540.695	0.582933	0.173912	3.35189	0.000802608	0.0162793
LSTA.35309	553.21	-0.509517	0.152013	-3.35179	0.000802903	0.0162793
LSTA.4895	45.4744	1.29945	0.387811	3.35074	0.000805958	0.0163227
LSTA.27945	62699.6	0.407032	0.121475	3.35075	0.000805939	0.0163227
LSTA.15635	159.545	1.41432	0.422167	3.35015	0.000807691	0.0163366
LSTA.29343	7906.65	-0.423524	0.126421	-3.35009	0.000807839	0.0163366
LSTA.34682	109.094	1.39371	0.416029	3.35003	0.000808015	0.0163366
LSTA.1901	100.287	0.949399	0.283514	3.34869	0.000811957	0.016407
LSTA.29342	7941.94	-0.423694	0.126552	-3.34799	0.000814002	0.016432
LSTA.37175	122.998	0.970559	0.289896	3.34795	0.00081411	0.016432
LSTA.2191	180.073	-0.83251	0.248718	-3.3472	0.000816329	0.0164448
LSTA.6301	232.275	-0.57859	0.172877	-3.34684	0.000817392	0.0164448
LSTA.6993	8124.97	-0.293911	0.0878168	-3.34687	0.000817307	0.0164448
LSTA.21647	164158	0.646289	0.193105	3.34682	0.000817443	0.0164448
LSTA.35025	1148.76	-0.66116	0.19755	-3.3468	0.000817504	0.0164448
LSTA.41530	53.1341	-1.43612	0.429041	-3.34728	0.000816095	0.0164448
LSTA.34307	49.839	0.983944	0.294037	3.34633	0.000818885	0.0164633
LSTA.29793	5235.72	-0.704477	0.210633	-3.34458	0.000824086	0.0165517
LSTA.39178	375.926	0.821584	0.24565	3.34453	0.000824209	0.0165517
LSTA.41060	65.5457	-1.17274	0.350757	-3.34346	0.000827394	0.0166064
LSTA.35202	98.525	1.09068	0.326232	3.34325	0.000828032	0.0166099
LSTA.2888	3651.37	-0.334418	0.100044	-3.34269	0.000829694	0.0166281
LSTA.5112	22.7271	1.84563	0.552152	3.34261	0.000829935	0.0166281
LSTA.36449	109.584	-0.867712	0.259601	-3.34248	0.000830336	0.0166281
LSTA.18358	160.697	0.910742	0.272583	3.34116	0.000834286	0.0166903
LSTA.20838	36419.1	0.402342	0.120421	3.34113	0.000834375	0.0166903
LSTA.11085	78.6662	-1.00544	0.301086	-3.33939	0.000839634	0.0167767
LSTA.36331	217.258	0.861467	0.257969	3.33942	0.000839531	0.0167767
LSTA.40491	120.485	-0.990599	0.296692	-3.33881	0.000841375	0.0168021
LSTA.22342	2216.39	-0.685365	0.20537	-3.33722	0.000846219	0.0168894
LSTA.5104	3452.43	0.473273	0.141834	3.3368	0.000847479	0.0169052
LSTA.509	77.6632	-1.52339	0.456619	-3.33623	0.000849235	0.0169215
LSTA.23636	223.232	0.704543	0.21118	3.33622	0.000849246	0.0169215
LSTA.6774	1644.24	-0.376716	0.112956	-3.33507	0.000852788	0.0169816
LSTA.7621	17.4515	-1.71711	0.514934	-3.33462	0.000854161	0.0169816
LSTA.11191	133.573	-1.02346	0.30691	-3.33473	0.000853809	0.0169816
LSTA.22245	609.182	0.657407	0.197138	3.33475	0.000853764	0.0169816
LSTA.37573	231.682	-0.751355	0.225371	-3.33385	0.000856516	0.017019
LSTA.5289	261.856	-0.617889	0.185364	-3.33338	0.00085797	0.0170384
LSTA.14091	106.438	-0.848631	0.254629	-3.33282	0.00085971	0.0170635
LSTA.8823	1009.8	0.426097	0.127871	3.33224	0.000861484	0.0170892
LSTA.1218	451.492	0.464521	0.139424	3.33172	0.000863112	0.017112
LSTA.35745	55.4161	1.01988	0.306171	3.33107	0.000865122	0.0171424
LSTA.20094	696.363	0.369837	0.111038	3.33072	0.000866222	0.0171547
LSTA.39923	2647.72	-0.808768	0.242867	-3.33009	0.000868189	0.0171841
LSTA.4493	518.718	0.4991	0.149913	3.32927	0.000870732	0.0172154
LSTA.36237	117.6	1.19442	0.358754	3.32936	0.000870461	0.0172154
LSTA.24442	1513.64	0.296358	0.0890227	3.32901	0.000871552	0.0172221
LSTA.42304	241.492	0.718989	0.215992	3.32877	0.000872292	0.0172272
LSTA.9513	187.277	-1.34371	0.403739	-3.32817	0.000874178	0.0172549
LSTA.21403	1124.03	-0.461979	0.138829	-3.32768	0.000875723	0.0172759
LSTA.13398	169.552	0.938071	0.282087	3.32547	0.000882699	0.0174039
LSTA.589	398.655	0.646603	0.194456	3.32519	0.000883597	0.017412
LSTA.707	498.579	0.541081	0.162751	3.32459	0.000885483	0.0174395
LSTA.19510	1125.68	0.391579	0.117849	3.32271	0.000891468	0.0175477
LSTA.32040	3104.17	-0.872467	0.262636	-3.32196	0.000893887	0.0175857
LSTA.6506	121.354	0.714583	0.215152	3.32129	0.000896029	0.0176132
LSTA.24076	180.961	-1.02825	0.3096	-3.32121	0.00089627	0.0176132
LSTA.28719	18.0396	2.23631	0.673381	3.32102	0.000896876	0.0176154
LSTA.1401	3179.69	0.264555	0.0797363	3.31787	0.000907065	0.0177886
LSTA.16969	149.918	-1.15585	0.34836	-3.31797	0.000906743	0.0177886
LSTA.27189	1371.77	-0.45939	0.138461	-3.31783	0.000907184	0.0177886
LSTA.12145	1432.58	0.517144	0.155904	3.31707	0.000909658	0.0178273
LSTA.643	142.415	0.904079	0.272597	3.31654	0.000911381	0.0178513
LSTA.20584	875.205	-0.485439	0.146445	-3.31481	0.000917051	0.0179525
LSTA.4502	208.862	-1.06783	0.322202	-3.31416	0.000919178	0.0179843
LSTA.29263	22.7073	2.26992	0.684952	3.31398	0.000919766	0.017986
LSTA.18562	80.8883	-1.12125	0.338381	-3.31358	0.000921094	0.0180021
LSTA.1439	43.1851	-1.38062	0.416706	-3.31318	0.0009224	0.0180178
[truncated: 40,641 more rows]
