# Supplementary material for: Transcriptome analysis provides genome annotation and expression profiles in the central nervous system of Lymnaea stagnalis at different ages
Source: BMC Genomics. 2021 Sep 3;22:637. doi: 10.1186/s12864-021-07946-y (PMC8414863; doi:10.1186/s12864-021-07946-y)
Supplement: Supplementary file 4 — Additional file 4. [file 12864_2021_7946_MOESM4_ESM.xlsx]

## Sheet: Sheet1
Supplemental table 2. qPCR Primer Sequences and Efficiencies
Gene	5’ Primer Sequence	3’ Primer Sequence	Efficiency
Inx1	ATTTCCGGCATTGGTGTGGA	TGACCGTTTCGTCCCTCTTG	0.9585
Inx4	ATCGCCTTCGCTACCTCAAG	TGCTCGCAAAACTTCACTGC	1.0426
FMRFamide	GACCAGTTCCAGCGCTACCA	AGCCCATGAAGTCTCCACCG	1.0464
MIP	CGTGTTCGAGCAGCAACCAA	TTACGCAGTGGGTCGTCCAG	0.9704
β-tubulin	GCAGTACCAGGATGCCACAG	TGGATGACTTCTGTTGGACCTCA	0.9668
