# Supplementary material for: Transcriptome analysis provides genome annotation and expression profiles in the central nervous system of Lymnaea stagnalis at different ages
Source: BMC Genomics. 2021 Sep 3;22:637. doi: 10.1186/s12864-021-07946-y (PMC8414863; doi:10.1186/s12864-021-07946-y)
Supplement: Supplementary file 6 — Additional file 6. [file 12864_2021_7946_MOESM6_ESM.xlsx]

## Sheet: Sheet1
Supplemental table 4. Most differentially expressed genes in all pairwise comparisons
LSTA.number	log2FoldChange.YvsA	padj.YvsA	log2FoldChange.YvsO	padj.YvsO	log2FoldChange.AvsO	padj.AvsO	Description (Blast2GO)	GO.Names
LSTA.10139	-1.53043	1.81e-05	-2.59929	5.97e-12	-1.06885	0.0485359	---NA---
LSTA.1090	-2.17299	5.55e-08	-3.67945	2.09e-17	-1.50646	0.010063	GTPase IMAP family member 7-like	F:GTP binding
LSTA.1091	2.98923	1.51e-08	4.81927	3.33e-20	1.83003	0.00624468	epithelial membrane protein 1-like	C:membrane; C:integral component of membrane
LSTA.11297	3.60534	1.1e-26	2.21375	1.41e-10	-1.39159	0.000282261	MAM and LDL-receptor class A domain-containing protein 1-like	P:immune system process; P:complement receptor mediated signaling pathway; P:immune response; P:complement activation, classical pathway; P:negative regulation of peptidase activity; P:viral process; P:B cell differentiation; P:regulation of complement activation; P:B cell proliferation; P:innate immune response; P:viral entry into host cell; F:virus receptor activity; F:complement binding; F:DNA…
LSTA.11865	-1.15437	0.000947786	-2.63383	4.06e-13	-1.47946	0.00110956	four-jointed box protein 1-like	P:morphogenesis of an epithelium; P:imaginal disc development; P:animal organ morphogenesis; P:cellular process; P:biological regulation; F:transferase activity; C:membrane
LSTA.12217	-1.80453	6.95e-11	-3.17311	2.42e-29	-1.36858	6.28e-05	kinesin-like protein KIF11-B	P:microtubule-based movement; P:negative regulation of mitotic spindle elongation; F:microtubule motor activity; F:ATP binding; F:microtubule binding; C:spindle pole; C:microtubule; C:spindle midzone
LSTA.12286	2.61127	1.41e-10	1.53654	0.000281066	-1.07473	0.0401167	---NA---
LSTA.12623	2.79918	4.53e-12	1.66459	7.22e-05	-1.13459	0.0248485	---NA---
LSTA.13286	-2.13128	3.56e-07	-3.45562	9.86e-16	-1.32435	0.0259328	tumor necrosis factor ligand superfamily member 6-like	P:immune response; F:tumor necrosis factor receptor binding; C:membrane; C:integral component of membrane
LSTA.13288	-1.38209	0.000354168	-3.24101	4.21e-13	-1.85892	0.00096167	---NA---
LSTA.13458	2.98515	1.09e-43	1.72268	4.83e-15	-1.26247	1.05e-07	multiple epidermal growth factor-like domains protein 10	P:protein dephosphorylation; P:dephosphorylation; P:peptidyl-tyrosine dephosphorylation; F:phosphoprotein phosphatase activity; F:protein tyrosine phosphatase activity; F:hydrolase activity; F:phosphatase activity; C:membrane; C:integral component of membrane
LSTA.13460	3.42593	2.93e-40	2.40951	4.24e-20	-1.01642	0.000525824	scavenger receptor class F member 1-like	P:protein dephosphorylation; P:dephosphorylation; P:peptidyl-tyrosine dephosphorylation; F:phosphoprotein phosphatase activity; F:protein tyrosine phosphatase activity; F:hydrolase activity; F:phosphatase activity; C:membrane; C:integral component of membrane
LSTA.13461	3.62303	1.6e-36	2.47217	2.93e-17	-1.15086	0.000351377	receptor-type tyrosine-protein phosphatase T-like isoform X2	P:protein dephosphorylation; P:dephosphorylation; P:peptidyl-tyrosine dephosphorylation; F:phosphoprotein phosphatase activity; F:protein tyrosine phosphatase activity; F:hydrolase activity; F:phosphatase activity; C:membrane; C:integral component of membrane
LSTA.13762	-3.30755	1.11e-79	-4.37659	8.87e-140	-1.06904	1.25e-07	fibril-forming collagen alpha chain-like	P:multicellular organismal process; F:extracellular matrix structural constituent
LSTA.13764	-3.78412	2.01e-96	-5.00589	1.67e-169	-1.22177	2.91e-09	collagen alpha-1(I) chain-like	P:skeletal system development; P:blood vessel development; P:transforming growth factor beta receptor signaling pathway; P:Rho protein signal transduction; P:blood coagulation; P:regulation of blood pressure; P:cytokine-mediated signaling pathway; P:platelet activation; P:extracellular matrix organization; P:collagen fibril organization; P:bone mineralization; P:collagen metabolic process; P:odon…
LSTA.14296	1.87214	7.6e-05	3.20764	7.39e-12	1.3355	0.0388818	membrane frizzled-related protein-like	C:membrane; C:integral component of membrane
LSTA.1439	3.56515	3.45e-12	2.18453	4.13e-05	-1.38062	0.0180178	tyrosine-protein kinase SRK2-like	P:establishment of mitotic spindle orientation; P:primary ovarian follicle growth; P:endodermal cell fate specification; P:stimulatory C-type lectin receptor signaling pathway; P:immune system process; P:protein phosphorylation; P:cell cycle; P:cell adhesion; P:signal transduction; P:transmembrane receptor protein tyrosine kinase signaling pathway; P:signal complex assembly; P:epidermal growth fa…
LSTA.14612	4.12479	1.58e-82	5.38374	4.9e-141	1.25895	1.94e-07	neurotrophin-3-like isoform X4	F:signaling receptor binding; C:membrane; C:integral component of membrane
LSTA.1472	-1.75828	3.16e-07	-3.20781	2.43e-19	-1.44953	0.00130743	GTPase IMAP family member 7-like	P:cell-cell signaling; P:multicellular organism development; P:protein autoprocessing; F:GTP binding
LSTA.14982	-4.15331	8.27e-11	-1.34462	0.0242314	2.80869	0.000353634	adenosine receptor A3-like	P:signal transduction; P:G protein-coupled receptor signaling pathway; F:G protein-coupled receptor activity; C:membrane; C:integral component of membrane
LSTA.15344	7.11081	5.47e-10	5.4106	3.57e-06	-1.70021	0.00791819	patched domain-containing protein 3-like	P:transmembrane transport; F:transmembrane transporter activity; C:membrane; C:integral component of membrane
LSTA.15796	7.52629	3.38e-09	5.31924	4.61e-05	-2.20705	0.0248485	PREDICTED: uncharacterized protein LOC106064311	C:membrane; C:integral component of membrane
LSTA.16003	-3.28828	6.39e-53	-4.38933	1.94e-75	-1.10105	0.000468369	rac GTPase-activating protein 1-like isoform X1	P:intracellular signal transduction; F:metal ion binding
LSTA.16062	2.78721	2.35e-18	1.21824	0.000217875	-1.56897	2.57e-05	EGF-like domain-containing protein	P:protein phosphorylation; P:homophilic cell adhesion via plasma membrane adhesion molecules; P:heterophilic cell-cell adhesion via plasma membrane cell adhesion molecules; P:mesoderm development; P:phosphorylation; P:peptidyl-serine phosphorylation; P:peptidyl-threonine phosphorylation; P:sarcomere organization; P:protein autophosphorylation; P:muscle thin filament assembly; F:nucleotide binding…
LSTA.16064	3.50574	5.16e-15	1.56573	0.000784781	-1.94001	0.000201968	receptor-type tyrosine-protein phosphatase delta-like
LSTA.16245	3.0126	5.67e-13	1.84241	1.64e-05	-1.17019	0.0394882	basement membrane-specific heparan sulfate proteoglycan core protein-like
LSTA.16297	3.19658	2.29e-06	1.49308	0.0392685	-1.7035	0.0426581	cysteine/serine-rich nuclear protein 3-like	P:regulation of transcription, DNA-templated; P:apoptotic process; P:negative regulation of cell population proliferation; P:post-embryonic development; P:negative regulation of phosphatase activity; P:positive regulation of apoptotic process; P:positive regulation of transcription by RNA polymerase II; P:platelet-derived growth factor receptor signaling pathway; P:skeletal system morphogenesis; …
LSTA.1634	6.06752	2.35e-31	4.84989	2.98e-20	-1.21763	0.0307148	deleted in malignant brain tumors 1 protein-like isoform X1	P:proteolysis; P:endocytosis; P:short-term memory; P:long-term memory; P:positive regulation of insulin secretion; P:glucose homeostasis; F:serine-type endopeptidase activity; F:scavenger receptor activity; F:chitin binding; F:peptidase activity; F:serine-type peptidase activity; F:hydrolase activity; C:extracellular region; C:membrane
LSTA.17100	-1.05874	9.04e-09	-2.79117	1.31e-50	-1.73243	9.38e-18	PREDICTED: uncharacterized protein LOC106080277 isoform X1	C:membrane; C:integral component of membrane
LSTA.17215	4.60214	1.52e-85	3.1503	6.08e-40	-1.45184	3.61e-10	inter-alpha-trypsin inhibitor heavy chain H3-like isoform X1
LSTA.17256	-2.1863	2.46e-15	-1.0941	0.000100108	1.0922	0.00167602	SPARC-like protein 1 isoform 1 precursor	P:Malpighian tubule morphogenesis; P:mesoderm development; P:larval fat body development; P:larval feeding behavior; P:trachea development; P:anterior Malpighian tubule development; P:extracellular matrix constituent secretion; P:basement membrane assembly; F:calcium ion binding; C:basement membrane; C:extracellular space
LSTA.17703	1.08218	0.0109765	-1.00096	0.037287	-2.08314	5.98e-05	---NA---
LSTA.17711	-1.44666	1.31e-11	-2.55831	1.34e-32	-1.11164	1.47e-05	poly [ADP-ribose] polymerase 14-like	F:nucleic acid binding; F:NAD+ ADP-ribosyltransferase activity; F:transferase activity; F:transferase activity, transferring glycosyl groups
LSTA.18409	4.85496	1.52e-50	3.5132	1.06e-26	-1.34176	0.00025556	Y+L amino acid transporter 2-like isoform X1	P:circadian rhythm; P:Toll signaling pathway; P:L-leucine import across plasma membrane; F:L-amino acid transmembrane transporter activity; C:nucleoplasm; C:cytosol; C:integral component of membrane
LSTA.18411	5.70335	3.39e-22	3.96273	3.08e-11	-1.74062	0.0200783	putative L-type amino acid transporter 1-like protein MLAS	C:membrane
LSTA.18562	2.24352	1.7e-09	1.12227	0.00405546	-1.12125	0.0180021	multiple epidermal growth factor-like domains protein 11	P:protein dephosphorylation; P:endocytosis; P:receptor-mediated endocytosis; P:dephosphorylation; P:peptidyl-tyrosine dephosphorylation; F:phosphoprotein phosphatase activity; F:protein tyrosine phosphatase activity; F:scavenger receptor activity; F:hydrolase activity; F:phosphatase activity; C:membrane; C:integral component of membrane
LSTA.19664	-2.67824	7.67e-13	-1.62613	1.47e-05	1.05211	0.0482859	---NA---
LSTA.19665	-2.4435	1.4e-11	-1.42574	9.29e-05	1.01776	0.0474403	---NA---
LSTA.19667	-2.31124	0.00980008	-5.55586	8.82e-08	-3.24462	0.0208172	adhesive plaque matrix protein-like	F:chitin binding; C:extracellular region
LSTA.20037	-1.02771	0.00406456	-2.32784	1.09e-10	-1.30013	0.00507894	cartilage matrix protein-like
LSTA.20077	-1.28646	0.00175955	-3.43951	1.75e-12	-2.15305	0.000344573	---NA---
LSTA.20106	4.08401	1.34e-22	2.75936	1.43e-10	-1.32465	0.000788813	toll-like receptor 4	P:toll-like receptor signaling pathway; P:immune response; P:signal transduction; F:transmembrane signaling receptor activity; C:membrane; C:integral component of membrane
LSTA.20292	-3.55606	5.06e-31	-5.34166	6.97e-53	-1.78561	4.06e-05	PREDICTED: uncharacterized protein LOC106067375	F:nucleic acid binding; F:zinc ion binding; F:metal ion binding
LSTA.20326	-1.58868	4.16e-36	-2.65595	3.57e-98	-1.06727	1.63e-14	laccase-15-like isoform X1	F:metal ion binding; C:membrane
LSTA.21156	-2.23882	1.71e-26	-4.31069	6.33e-90	-2.07186	7.84e-19	interferon alpha-inducible protein 27, mitochondrial isoform 1	P:negative regulation of transcription by RNA polymerase II; P:proteasome-mediated ubiquitin-dependent protein catabolic process; P:modulation by host of viral genome replication; P:regulation of protein export from nucleus; P:defense response to virus; P:type I interferon signaling pathway; P:protein K48-linked ubiquitination; P:extrinsic apoptotic signaling pathway; F:RNA polymerase II activati…
LSTA.21375	2.6835	3.28e-18	1.5451	9.76e-07	-1.1384	0.00307128	protein stu1-like
LSTA.21376	2.19214	7.15e-11	1.08986	0.00184548	-1.10228	0.0100479	RNA-directed DNA polymerase from mobile element jockey-like	C:membrane; C:integral component of membrane
LSTA.21983	-2.26796	9.41e-19	-1.24309	8.75e-07	1.02487	0.00190568	---NA---
LSTA.22165	3.03654	1.45e-07	1.65447	0.00690293	-1.38207	0.0461537	transient receptor potential cation channel subfamily V member 6-like	P:startle response; P:calcium ion transport; P:hyperosmotic response; P:sensory perception of sound; P:sensory perception of smell; P:adult walking behavior; P:olfactory learning; P:response to heat; P:response to auditory stimulus; P:negative adaptation of signaling pathway; P:ion transmembrane transport; P:thermosensory behavior; P:thermotaxis; P:negative gravitaxis; P:neuromuscular process con…
LSTA.22597	-2.32132	5.26e-23	-3.32565	2.12e-42	-1.00433	0.00142378	protein-glucosylgalactosylhydroxylysine glucosidase-like	P:carbohydrate metabolic process; P:metabolic process; F:catalytic activity; F:hydrolase activity, hydrolyzing O-glycosyl compounds; F:hydrolase activity; F:hydrolase activity, acting on glycosyl bonds; F:protein-glucosylgalactosylhydroxylysine glucosidase activity; C:cytosol; C:membrane; C:integral component of membrane
LSTA.22680	3.6874	6.1e-11	1.47546	0.0164	-2.21193	9.18e-05	PREDICTED: uncharacterized protein LOC106071760
LSTA.23140	-1.7726	2.67e-06	-2.87182	2.07e-13	-1.09921	0.0494665	---NA---
LSTA.23211	2.73617	2.23e-18	1.04424	0.0013531	-1.69193	2.07e-06	collagen alpha-2(IV) chain-like	P:angiogenesis; P:branching involved in blood vessel morphogenesis; P:nematode larval development; P:brain development; P:muscle organ development; P:neuromuscular junction development; P:embryo development ending in birth or egg hatching; P:extracellular matrix organization; P:epithelial cell differentiation; P:collagen-activated tyrosine kinase receptor signaling pathway; P:blood vessel morphog…
LSTA.23490	3.05402	9.5e-20	1.52364	9.83e-06	-1.53038	0.000127911	collagen alpha-6(VI) chain-like	F:calcium ion binding
LSTA.23590	2.32214	6.44e-10	1.23003	0.00154941	-1.09211	0.0299373	fibrillin-2-like isoform X3	P:extracellular matrix organization; P:camera-type eye development; P:embryonic eye morphogenesis; P:regulation of cellular process; P:positive regulation of developmental process; F:protein binding; F:extracellular matrix constituent conferring elasticity; C:microfibril
LSTA.24076	-2.66115	3.67e-19	-3.6894	1.82e-32	-1.02825	0.0176132	uncharacterized protein LOC117328081 isoform X5
LSTA.24381	4.11261	7.26e-13	2.79325	2.31e-06	-1.31937	0.0354192	---NA---
LSTA.24629	1.67183	1.58e-05	2.91833	2.22e-14	1.2465	0.0115633	liver carboxylesterase 2-like	F:calcium ion binding; F:hydrolase activity
LSTA.25001	2.53178	1.03e-19	1.24552	2.12e-05	-1.28626	1.91e-05	integrin alpha-9-like isoform X1	P:angiogenesis; P:blood vessel development; P:vasculogenesis; P:metanephros development; P:kidney development; P:cell-substrate junction assembly; P:cell adhesion; P:heterophilic cell-cell adhesion via plasma membrane cell adhesion molecules; P:leukocyte cell-cell adhesion; P:cell-matrix adhesion; P:positive regulation of cytosolic calcium ion concentration; P:integrin-mediated signaling pathway;…
LSTA.25315	-1.62414	3.29e-10	-2.8243	1.86e-24	-1.20016	0.000601018	---NA---
LSTA.25408	2.096	1.58e-08	1.07172	0.00555502	-1.02428	0.0401753	PREDICTED: uncharacterized protein LOC106075199, partial	P:protein dephosphorylation; P:peptidyl-tyrosine dephosphorylation; F:protein tyrosine phosphatase activity; C:membrane; C:integral component of membrane
LSTA.25756	-1.40179	0.0144552	-3.09046	1.55e-07	-1.68867	0.0391765	PREDICTED: extensin-1-like
LSTA.26118	-2.71417	6.77e-15	-1.26946	0.000269597	1.44471	0.000936475	---NA---
LSTA.2646	3.28398	1.66e-15	2.08648	7.73e-07	-1.1975	0.0245084	proline-rich transmembrane protein 3-like	C:membrane; C:integral component of membrane
LSTA.26821	4.13181	4.84e-18	2.85403	4.63e-09	-1.27778	0.0306993	patched domain-containing protein 3-like	P:transmembrane transport; F:transmembrane transporter activity; C:membrane; C:integral component of membrane
LSTA.27261	2.46059	0.00307717	4.27046	1.14e-07	1.80987	0.0255414	placenta-specific gene 8 protein-like
LSTA.27262	2.10553	3.46e-06	3.73743	1.74e-17	1.6319	8.74e-05	RNA-directed DNA polymerase from mobile element jockey-like
LSTA.27493	2.37773	4.36e-15	1.32116	2.07e-05	-1.05658	0.00682282	fibronectin type III domain-containing protein 1 isoform X2	C:extracellular region; C:nuclear speck
LSTA.27973	3.74499	2.43e-13	2.23597	2.45e-05	-1.50902	0.0109187	---NA---
LSTA.28	3.10399	9e-23	1.82441	1.4e-08	-1.27958	0.00104788	filamin-A-like isoform X1	P:actin cytoskeleton organization; P:cell differentiation; F:actin binding
LSTA.28340	2.64164	1.95e-09	1.63208	0.000451354	-1.00955	0.0421785	---NA---
LSTA.28720	1.25158	0.0415652	3.31189	2.05e-08	2.06031	0.004157	beta-1,3-galactosyltransferase 1-like	P:protein glycosylation; F:transferase activity, transferring glycosyl groups; C:Golgi membrane; C:integral component of membrane
LSTA.2877	3.2036	7.03e-27	2.14493	1.27e-12	-1.05867	0.00597361	receptor-type tyrosine-protein phosphatase delta-like isoform X1	P:protein dephosphorylation; P:dephosphorylation; P:peptidyl-tyrosine dephosphorylation; F:phosphoprotein phosphatase activity; F:protein tyrosine phosphatase activity; F:hydrolase activity; F:phosphatase activity; C:membrane; C:integral component of membrane
LSTA.2884	3.62131	7.42e-15	2.40389	4.63e-07	-1.21742	0.0416287	---NA---
LSTA.29192	2.22444	3.04e-11	1.20559	0.000509182	-1.01885	0.018834	---NA---
LSTA.29193	2.16452	1.16e-11	1.09684	0.00100494	-1.06768	0.00656943	---NA---
LSTA.29241	4.79486	1.19e-20	3.49425	3.35e-11	-1.30061	0.00284122	beta-hexosaminidase subunit alpha-like	P:carbohydrate metabolic process; F:beta-N-acetylhexosaminidase activity; F:N-acetyl-beta-D-galactosaminidase activity
LSTA.29348	3.72876	1.21e-40	2.68303	2.4e-21	-1.04573	0.00189648	multiple epidermal growth factor-like domains protein 10	C:membrane; C:integral component of membrane
LSTA.30011	2.69165	4.71e-08	1.33828	0.00919519	-1.35337	0.0414431	RNA-directed DNA polymerase from mobile element jockey-like	P:RNA phosphodiester bond hydrolysis, endonucleolytic; F:nucleic acid binding; F:RNA-DNA hybrid ribonuclease activity
LSTA.30419	3.67042	3.59e-18	1.81367	3.22e-05	-1.85675	0.000147946	von Willebrand factor D and EGF domain-containing protein isoform X4	C:membrane; C:integral component of membrane
LSTA.30459	2.94236	2.87e-31	1.78005	5.62e-12	-1.16231	6.69e-05	toll-like receptor 8	P:toll-like receptor signaling pathway; P:immune response; P:signal transduction; F:transmembrane signaling receptor activity; C:membrane; C:integral component of membrane
LSTA.30505	-2.58185	2.88e-24	-1.53717	1.3e-09	1.04468	0.00117045	---NA---
LSTA.30680	1.74552	8.45e-05	3.04653	3.3e-12	1.30102	0.0225337	AP-1 complex subunit sigma-2 isoform X4	P:intracellular protein transport; P:vesicle-mediated transport; C:membrane coat
LSTA.30970	2.7322	1.32e-15	1.15777	0.00130145	-1.57443	4.23e-05	---NA---
LSTA.31043	5.36555	7.89e-53	3.73865	5.23e-26	-1.6269	4.73e-05	tolloid-like protein 1	P:skeletal system development; P:defasciculation of motor neuron axon; P:motor neuron axon guidance; P:imaginal disc-derived wing vein morphogenesis; P:protein processing; P:extracellular matrix disassembly; P:positive regulation of BMP signaling pathway; P:positive regulation of activin receptor signaling pathway; F:metalloendopeptidase activity; F:metal ion binding; C:extracellular space
LSTA.314	-2.17077	1.56e-56	-3.58756	6.12e-154	-1.41679	3.24e-22	collagen alpha-1(I) chain-like	F:extracellular matrix structural constituent; C:extracellular region
LSTA.31638	2.52296	8.85e-08	1.17027	0.0213208	-1.35269	0.0154464	putative N-acetylated-alpha-linked acidic dipeptidase	C:membrane; C:integral component of membrane
LSTA.31747	1.41786	4.4e-05	2.82973	8.11e-17	1.41187	0.000382964	dipeptidase 1-like	P:proteolysis; P:lipid metabolic process; P:leukotriene metabolic process; P:glutathione metabolic process; P:glutathione catabolic process; P:xenobiotic metabolic process; P:apoptotic process; P:inflammatory response; P:antibiotic metabolic process; P:negative regulation of cell migration; P:neutrophil chemotaxis; P:cellular response to drug; P:negative regulation of apoptotic process; P:negativ…
LSTA.31864	2.49749	1.39e-13	1.42593	4.46e-05	-1.07156	0.0111298	probable serine carboxypeptidase CPVL	F:peptidase activity
LSTA.31870	3.87005	4.61e-12	2.44267	2.41e-05	-1.42737	0.0306932	mucin-like protein	P:cell-matrix adhesion; F:calcium ion binding; C:membrane; C:integral component of membrane
LSTA.31927	3.7326	4.31e-14	2.44204	1.35e-06	-1.29055	0.0484996	cytoplasmic dynein 1 heavy chain 1-like isoform X1	P:microtubule-based movement; F:microtubule motor activity; F:ATP binding; C:dynein complex
LSTA.31941	1.81539	0.000245293	2.83186	3.94e-09	1.01646	0.0475354	---NA---
LSTA.32255	5.27579	7.89e-08	3.26148	0.0014604	-2.01431	0.0254297	multiple epidermal growth factor-like domains protein 11	P:tissue homeostasis; P:lipid metabolic process; P:endocytosis; P:receptor-mediated endocytosis; P:cell-matrix adhesion; P:steroid metabolic process; P:cholesterol metabolic process; P:cobalamin metabolic process; P:response to bacterium; P:protein transport; P:cobalamin transport; P:high-density lipoprotein particle clearance; P:vitamin D metabolic process; P:lipoprotein transport; F:calcium ion…
LSTA.32299	5.48461	4.5e-12	3.86818	2.08e-06	-1.61643	0.00500473	mucin-like protein	P:cell-matrix adhesion; F:calcium ion binding; C:membrane; C:integral component of membrane
LSTA.32545	2.55134	3.24e-11	1.4024	0.000438083	-1.14894	0.0197221	signal transducer and activator of transcription 5B-like	P:regulation of transcription, DNA-templated; P:signal transduction; F:DNA binding; F:DNA-binding transcription factor activity; C:nucleus; C:cytoplasm
LSTA.32677	-1.46539	3.08e-14	-3.12563	3.97e-56	-1.66024	2.26e-14	---NA---
LSTA.33483	1.31968	0.000334536	2.44427	1.53e-11	1.1246	0.018499	sodium/potassium/calcium exchanger 1-like	P:visual perception; P:learning; P:memory; P:sodium ion transmembrane transport; P:response to stimulus; P:long-term synaptic potentiation; P:long-term synaptic depression; P:protein-containing complex assembly; P:potassium ion transmembrane transport; P:anion transmembrane transport; P:calcium ion import across plasma membrane; F:calcium channel activity; F:calcium, potassium:sodium antiporter a…
LSTA.33872	4.05241	9.56e-11	2.31253	0.00034744	-1.73988	0.0289328	adhesion G protein-coupled receptor L2-like isoform X1	P:cell surface receptor signaling pathway; P:G protein-coupled receptor signaling pathway; F:transmembrane signaling receptor activity; F:G protein-coupled receptor activity; C:membrane; C:integral component of membrane
LSTA.34670	3.57432	7.21e-19	2.46847	2.83e-09	-1.10585	0.00883081	heat shock protein 83-like	P:G2/M transition of mitotic cell cycle; P:positive regulation of neuroblast proliferation; P:protein export from nucleus; P:xenobiotic metabolic process; P:receptor-mediated endocytosis; P:response to unfolded protein; P:telomere maintenance via telomerase; P:centrosome cycle; P:negative regulation of cell population proliferation; P:determination of adult lifespan; P:response to cold; P:negativ…
LSTA.35095	-1.80884	5.76e-21	-2.99523	5.51e-53	-1.18639	1.8e-07	probable serine carboxypeptidase CPVL	F:peptidase activity
LSTA.351	3.12824	8.81e-08	1.50759	0.0159386	-1.62065	0.0181674	platelet endothelial aggregation receptor 1-like	P:protein dephosphorylation; P:dephosphorylation; P:peptidyl-tyrosine dephosphorylation; F:phosphoprotein phosphatase activity; F:protein tyrosine phosphatase activity; F:hydrolase activity; F:phosphatase activity; C:membrane; C:integral component of membrane
LSTA.35256	2.61709	9.59e-11	1.05115	0.0135418	-1.56595	0.00130898	---NA---
LSTA.35637	2.79713	1.59e-13	1.52257	0.00011457	-1.27457	0.004628	allene oxide synthase-lipoxygenase protein-like	F:binding; F:oxidoreductase activity
LSTA.35846	-1.62659	2.82e-09	-2.70756	7.37e-21	-1.08097	0.00443319	interferon-induced protein with tetratricopeptide repeats 5-like
LSTA.36092	3.83547	1.74e-36	2.82033	5.45e-20	-1.01514	0.00608813	inter-alpha-trypsin inhibitor heavy chain H3-like isoform X1
LSTA.36276	2.67842	6.39e-20	1.32113	1.1e-05	-1.35728	0.000107757	fibrinogen C domain-containing protein 1-A-like
LSTA.36521	3.27873	2.41e-24	2.08543	1.72e-10	-1.1933	0.00347965	fibrinogen C domain-containing protein 1-A-like
LSTA.36725	3.24171	1.81e-20	1.81333	6.41e-07	-1.42838	0.000118626	sodium- and chloride-dependent GABA transporter 2-like isoform X1	P:transmembrane transport; F:symporter activity; C:membrane; C:integral component of membrane
LSTA.36731	4.6665	1.75e-12	6.50506	2.52e-23	1.83856	4.33e-06	---NA---
LSTA.37607	3.12734	5.9e-12	1.93305	4.28e-05	-1.19429	0.0269006	kelch-like protein 7
LSTA.37666	2.25705	3.87e-09	1.22285	0.00220556	-1.0342	0.041644	---NA---
LSTA.38050	-1.87532	1.21e-26	-3.14026	1.67e-72	-1.26493	9.39e-11	cartilage matrix protein-like
LSTA.39140	-1.22819	2e-09	-2.26927	1.33e-28	-1.04108	1.87e-05	---NA---
LSTA.39492	9.79044	5.45e-16	3.11989	0.0240206	-6.67055	3.3e-15	---NA---
LSTA.39616	-2.72933	9.11e-12	-1.28615	0.00143235	1.44318	0.00556489	---NA---
LSTA.39715	3.75043	2.9e-09	2.12586	0.00120203	-1.62458	0.0429579	serine/threonine-protein phosphatase 6 regulatory ankyrin repeat subunit B-like isoform X1
LSTA.41021	5.19184	2.31e-11	3.63009	5.39e-06	-1.56175	0.0394888	serine/threonine-protein phosphatase 6 regulatory ankyrin repeat subunit B-like isoform X1
LSTA.45	1.58783	0.0132958	3.39326	3.72e-08	1.80543	0.011816	PREDICTED: uncharacterized protein LOC106077080
LSTA.503	-1.6322	4.21e-06	-2.9638	2.5e-15	-1.33159	0.00729401	---NA---
LSTA.5112	1.42873	0.0402899	3.27436	7.95e-07	1.84563	0.0166281	excitatory amino acid transporter 3-like	P:transmembrane transport; F:symporter activity; C:membrane; C:integral component of membrane
LSTA.5679	3.43086	7.47e-21	2.10935	1.72e-08	-1.32151	0.00311901	protein FAM234B-like	C:membrane
LSTA.5938	-1.12607	0.0194533	1.09061	0.0194932	2.21669	4.32e-05	PREDICTED: uncharacterized protein LOC106071567
LSTA.6600	1.64059	0.00199351	3.16911	1.41e-09	1.52851	0.0329828	basic helix-loop-helix transcription factor scleraxis-like	P:brain development; P:cell differentiation; P:positive regulation of transcription by RNA polymerase II; P:multicellular organismal reproductive process; P:positive regulation of DNA-binding transcription factor activity; F:RNA polymerase II transcription regulatory region sequence-specific DNA binding; F:RNA polymerase II transcription factor binding; F:RNA polymerase II activating transcriptio…
LSTA.6840	2.22418	5.8e-09	1.19414	0.00263252	-1.03005	0.0456879	neuroplastin-like isoform X1	C:membrane; C:integral component of membrane
LSTA.7237	2.3209	6.06e-07	1.08241	0.0287665	-1.23849	0.0401167	carbohydrate sulfotransferase 3-like	F:sulfotransferase activity
LSTA.7539	-2.95832	3.39e-53	-4.50202	1.26e-122	-1.5437	3.55e-13	cytochrome P450 2C3-like	F:binding; F:oxidoreductase activity
LSTA.7540	-2.76067	6.59e-48	-4.42532	1.64e-121	-1.66464	8.95e-16	cytochrome P450 2U1-like	F:binding; F:oxidoreductase activity
LSTA.7712	3.82933	1.49e-20	2.79904	3.09e-11	-1.03029	0.0252205	asparagine synthetase [glutamine-hydrolyzing]-like	P:asparagine biosynthetic process; P:glutamine metabolic process; P:PERK-mediated unfolded protein response; P:cellular response to glucose starvation; P:negative regulation of apoptotic process; P:positive regulation of mitotic cell cycle; F:asparagine synthase (glutamine-hydrolyzing) activity; F:protein binding; F:ATP binding; C:cytosol
LSTA.7716	6.2827	2e-81	5.19106	8.69e-56	-1.09165	0.00709639	apolipophorins-like isoform X1	P:lipid transport; F:lipid transporter activity
LSTA.7885	-1.69705	2.7e-05	-3.81674	1.52e-17	-2.11969	0.000100618	PREDICTED: uncharacterized protein LOC106078870	C:membrane; C:integral component of membrane
LSTA.8228	1.06258	0.00627386	2.28361	1.99e-09	1.22103	0.0139726	PREDICTED: uncharacterized protein LOC106074449
LSTA.8577	3.65943	2.37e-22	2.62066	6.15e-12	-1.03876	0.0432509	deleted in malignant brain tumors 1 protein-like isoform X1	P:proteolysis; P:endocytosis; F:serine-type endopeptidase activity; F:scavenger receptor activity; F:peptidase activity; F:serine-type peptidase activity; F:hydrolase activity; C:membrane
LSTA.9013	-2.7727	2.37e-22	-1.76354	5.34e-10	1.00917	0.00803634	salivary glue protein Sgs-4-like
LSTA.9041	-1.19067	8.68e-05	-3.34029	3.54e-29	-2.14962	6.4e-11	PREDICTED: uncharacterized protein LOC106061880
LSTA.9136	-1.27493	7.88e-08	-2.49549	4.36e-24	-1.22056	4.09e-05	2-hydroxyacylsphingosine 1-beta-galactosyltransferase-like	F:UDP-glycosyltransferase activity; F:glucuronosyltransferase activity; F:transferase activity; F:transferase activity, transferring glycosyl groups; C:membrane; C:integral component of membrane
LSTA.9513	2.9263	1.31e-11	1.58259	0.000383489	-1.34371	0.0172549	plexin-A4-like isoform X1	P:signal transduction; P:semaphorin-plexin signaling pathway; F:semaphorin receptor activity; C:membrane; C:integral component of membrane
LSTA.9838	1.36442	0.0440162	3.63306	2.48e-08	2.26864	0.00424	---NA---
